# Supplementary material for: Chromosome-scale genome of European anchovy (Engraulis encrasicolus L., 1758) and comparative genomics uncover clupeid-specific immune gene expansions
Source: DNA Res. 2026 Jul 15;33(4):dsag009. doi: 10.1093/dnares/dsag009 (PMC13403563; doi:10.1093/dnares/dsag009)
Supplement: dsag009_Supplementary_Data [file dsag009_supplementary_data.zip]

Archive with 4 entries (4 files):
- Dataset_1.xlsx
- Dataset_2.xlsx
- Dataset_3.xlsx
- Supplementary_Files_revised.pdf
