# Supplementary material for: Chromosome-scale genome of European anchovy (Engraulis encrasicolus L., 1758) and comparative genomics uncover clupeid-specific immune gene expansions
Source: DNA Res. 2026 Jul 15;33(4):dsag009. doi: 10.1093/dnares/dsag009 (PMC13403563; doi:10.1093/dnares/dsag009)
Supplement: dsag009_Supplementary_Data [file dsag009_supplementary_data.zip › Dataset_1.xlsx]

## Sheet: Engraulis_encrasicolus
Dataset_1-Table_1. Gene family expansions and contractions in Engraulis encrasicolus and related teleost species. Positive values indicate gene gains (expansions), while negative values indicate gene losses (contractions) as predicted by CAFE.
FamilyID	Description	Engraulis_encrasicolus	Danio_rerio	Gadus_morhua	Lepisosteus_oculatus	Scomber_scombrus	Solea_solea	Sparus_aurata	Takifugu_rubripes
OG0000000	trim35-29	63	-6	-10	-11	31	-21	10	-14
OG0000032	ftr14	29	-3	0	1	0	0	0	0
OG0000487	solute_carrier_family_22_member_5-like_isoform_X1	19	-2	0	0	0	0	0	0
OG0000051	erythroid_membrane-associated_protein-like	17	-9	-1	19	0	-2	0	-3
OG0000232	stonustoxin_subunit_alpha-like	17	-3	0	0	0	-1	1	-1
OG0000211	fut7	16	-2	0	-2	0	1	0	0
OG0000340	verrucotoxin_subunit_beta_isoform_X1	15	-4	0	1	0	0	0	0
OG0000081	Metalloendopeptidase	14	-3	-2	-3	4	-2	1	-1
OG0000413	uncharacterized_protein_C22orf31_homolog	14	-1	-1	-1	0	0	0	-1
OG0000010	B8JLT8_DANRE	13	-7	-12	11	10	-10	8	-5
OG0000011	myhz1.1	13	-9	10	-7	1	-8	2	-7
OG0000063	interferon-induced_protein_44	13	-6	-1	-1	1	-7	14	-1
OG0000094	jeltraxin	13	-3	-1	-2	0	-1	6	-1
OG0000632	si:dkey-14d8.7	13	-1	0	-1	0	0	0	0
OG0000226	Histone-lysine_N-methyltransferase_PRDM9	12	-3	2	-1	0	0	0	0
OG0000040	pcdh2g3	10	-7	13	-5	7	-2	-2	-2
OG0000529	P2Y_purinoceptor_13-like	10	-2	-1	-1	0	0	0	-1
OG0000891	uncharacterized_protein_LOC108183310	10	-1	-1	-1	0	0	2	-1
OG0000037	protocadherin_alpha-3-like	9	0	-6	-5	3	-3	0	4
OG0000199	Olfactory_receptor	9	-4	-2	-1	0	0	1	2
OG0000206	cbln9	9	-1	2	-3	0	-2	0	-1
OG0000301	W5N5T6_LEPOC	9	-2	-2	-1	0	-2	7	0
OG0000363	or132-4	9	-1	0	0	0	0	0	0
OG0000394	A0A0R4IIU9_DANRE	9	-1	0	-1	0	0	0	-1
OG0000754	slc2a11l	9	-1	0	-1	0	0	0	0
OG0003373	toll-like_receptor_13	9	-2	0	0	0	0	0	0
OG0000025	si:ch211-113a14.12	8	-1	-1	-9	3	0	-1	-1
OG0000388	leukotriene_B4_receptor_1-like	8	-1	-1	-1	0	-1	-1	-1
OG0000031	Histone_H4	7	0	-3	-9	0	-1	3	1
OG0000048	protocadherin_beta-16-like	7	-6	0	-6	11	-8	-2	6
OG0000511	complement_component_C9-like	7	-2	2	-1	0	0	0	-1
OG0000528	LOW_QUALITY_PROTEIN:_uncharacterized_protein_LOC102699118	7	-3	-2	2	0	-2	2	-2
OG0001106	vimentin-like	7	-1	0	-1	0	0	-1	-1
OG0003891	NONE	7	-2	0	0	0	0	0	0
OG0000114	alpha-2-macroglobulin-like	6	-1	-3	-4	0	-4	0	7
OG0000126	tlr22	6	-5	12	-4	0	-4	0	-3
OG0000201	hydroperoxide_isomerase_ALOXE3-like	6	-4	0	1	0	-1	6	-3
OG0000248	GTPase_IMAP_family_member_4-like	6	-3	-1	9	0	0	0	-1
OG0000412	lyz	6	-1	-1	-1	0	2	-1	0
OG0000923	si:dkey-56d12.4	6	-1	2	-1	0	0	0	-1
OG0000078	F1R1X9_DANRE	5	-2	-1	-3	2	0	0	-2
OG0000136	F1QXD8_DANRE	5	-1	-1	2	0	-1	0	-1
OG0000251	comitin-like	5	-4	-1	-2	0	-1	1	3
OG0000399	nqo1	5	-1	2	-1	3	0	0	0
OG0000433	Glycosyltransferase_family_92_protein	5	-1	-1	-1	-1	0	0	1
OG0000513	beta-microseminoprotein-like	5	-1	-2	-1	0	-1	-1	4
OG0000727	LOW_QUALITY_PROTEIN:_zinc_finger_BED_domain-containing_protein_5-like	5	-1	-1	-1	3	-2	1	-2
OG0000878	si:dkey-42i9.6	5	0	0	-1	0	0	0	0
OG0014463	protein_NYNRIN-like	5	-1	0	0	0	0	0	0
OG0000012	Olfactory_receptor	4	-9	-1	6	-3	5	10	-11
OG0000070	A0A2R8QUG2_DANRE	4	-3	8	-3	1	0	-1	-6
OG0000112	si:ch1073-376c22.1	4	-1	-3	-2	4	-7	7	-3
OG0000470	chemokine_XC_receptor_1	4	0	0	-1	0	0	0	-1
OG0000757	transmembrane_protease_serine_9-like	4	-2	-1	2	0	2	0	0
OG0001202	si:dkey-92f12.2	4	-1	0	-1	-1	0	-1	0
OG0002874	Sulfotransferase_6B1	4	-1	-1	0	0	0	0	1
OG0002895	abcc12	4	-1	0	0	1	-1	0	0
OG0003831	uncharacterized_protein_LOC101886404	4	0	-1	0	0	0	1	-1
OG0003889	Gonadoliberin	4	-1	-1	0	0	0	1	0
OG0016432	protein_CTLA-2-alpha-like	4	-1	-1	0	-1	0	-1	-1
OG0017123	caspase-1-like	4	-1	0	0	0	0	0	0
OG0000016	immunoglobulin_alpha-2_heavy_chain-like	3	-4	-8	-2	14	-24	29	-1
OG0000022	Histone_H3	3	0	-1	-9	-8	0	2	1
OG0000104	secretory_phospholipase_A2_receptor-like	3	-1	1	0	0	-1	14	-3
OG0000202	uncharacterized_protein_LOC115552042	3	-3	14	-2	5	-1	0	-2
OG0000247	pregnancy-specific_beta-1-glycoprotein_8-like_isoform_X1	3	-1	-2	-2	5	-3	1	-1
OG0000342	cytosolic_phospholipase_A2_gamma-like_isoform_X1	3	-4	1	-1	0	-1	0	2
OG0000380	prf1.9	3	0	0	-1	4	-1	0	-1
OG0000391	rarres3l	3	-1	1	-2	0	-1	3	-1
OG0000439	slc22a21	3	-1	-2	0	0	-1	2	0
OG0000442	cyp2y3	3	0	0	-1	0	0	5	0
OG0000646	Metalloendopeptidase	3	0	0	0	1	0	-1	0
OG0000755	transmembrane_protein_272-like	3	-2	-2	-1	0	0	1	0
OG0000996	trim108	3	0	-1	0	1	0	-1	-1
OG0001782	C-C_motif_chemokine	3	-1	-1	-1	0	0	0	-1
OG0004542	si:ch211-132p1.2	3	-1	0	0	0	0	0	-1
OG0006722	ch25h	3	0	0	0	-1	0	0	-1
OG0006731	tcerg1l	3	0	0	0	-1	0	0	-1
OG0017090	LOW_QUALITY_PROTEIN:_uncharacterized_protein_LOC107075492	3	-1	0	0	0	0	0	0
OG0017236	SE-cephalotoxin-like_isoform_X1	3	-1	-1	0	0	0	0	-1
OG0017681	NEDD4-binding_protein_2-like_1	3	-1	0	0	0	0	0	0
OG0017696	WD_repeat-containing_protein_87	3	-1	0	0	0	0	0	0
OG0017752	Protein_kinase_domain-containing_protein	3	-1	0	0	0	0	0	0
OG0000013	mhc1ula	2	-6	36	-6	16	-5	-6	-1
OG0000020	Histone_H2B	2	5	0	-9	-5	8	-7	1
OG0000021	Tubulin_alpha_chain	2	-1	-4	-3	-1	0	1	0
OG0000075	myh7l	2	0	-1	-3	5	0	0	-1
OG0000142	5-hydroxytryptamine_receptor_3C-like_isoform_X1	2	0	-3	-3	-2	1	6	0
OG0000188	apoa4b.1	2	-1	2	-3	-1	0	0	0
OG0000231	5-hydroxytryptamine_receptor_3A-like	2	-3	0	-3	0	1	-1	4
OG0000243	CUB_and_zona_pellucida-like_domain-containing_protein_1	2	-1	0	-3	-3	0	3	-1
OG0000280	pepsin_A-like	2	-4	0	1	4	-3	0	-3
OG0000313	cyp2n13	2	-2	-2	0	1	0	1	0
OG0000498	samd9l	2	0	-2	0	-1	1	0	0
OG0000514	eif2ak2	2	-1	2	-1	2	0	0	-1
OG0000555	b4galnt2.2	2	0	5	-3	0	0	0	0
OG0000572	ttf1.5	2	0	0	-1	0	0	0	0
OG0000650	Folate_gamma-glutamyl_hydrolase	2	-1	0	-1	-1	6	-1	-1
OG0000746	unconventional_myosin-XV	2	-1	0	-1	0	1	1	0
OG0000748	A4IGA9_DANRE	2	0	-2	0	-1	1	-1	6
OG0001159	cela1.6	2	0	-1	-1	-1	0	1	0
OG0001651	Asparaginase-like_protein_1	2	0	0	0	0	0	0	5
OG0001689	Carboxypeptidase_O	2	-1	0	-1	0	-1	1	-1
OG0002238	Hyaluronidase	2	-1	-2	0	0	0	0	-1
OG0002298	coiled-coil_domain-containing_protein_42_like-2-like	2	-1	0	-1	-1	0	0	-1
OG0002457	uncharacterized_protein_LOC107075754	2	-1	-1	0	0	-1	5	-1
OG0002567	calpain-8	2	0	-1	0	0	0	2	0
OG0003220	15-hydroxyprostaglandin_dehydrogenase_	2	0	0	0	1	0	0	1
OG0004537	myb-related_transcription_factor,_partner_of_profilin-like	2	0	0	0	0	0	1	-1
OG0006608	tssk6	2	-1	0	0	0	-1	-1	-1
OG0013237	ifnphi2	2	0	-1	0	-1	0	-1	-1
OG0014481	solute_carrier_family_2,_facilitated_glucose_transporter_member_11-like	2	-1	0	0	0	0	-1	0
OG0015245	or101-1	2	0	0	0	0	-1	-1	-1
OG0000002	immunoglobulin_kappa_variable_1-8	1	-1	-11	1	41	-25	34	-13
OG0000004	F1QAA3_DANRE	1	-5	7	-9	29	-30	18	-16
OG0000073	her4.1	1	-1	1	-3	6	-6	4	-4
OG0000106	c3a.6	1	0	-2	-2	-3	6	1	-1
OG0000168	protocadherin_alpha-C2	1	-1	5	-3	2	0	-4	1
OG0000171	slc22a7a	1	0	-3	-2	1	-2	2	0
OG0000183	mhc2a	1	1	-3	-2	1	0	1	-1
OG0000192	Q501V7_DANRE	1	2	0	0	0	0	0	0
OG0000221	ctss2.1	1	0	0	-1	2	-3	10	-1
OG0000249	Chitinase	1	-2	0	0	1	-2	2	-1
OG0000298	illr4	1	0	-2	0	0	-1	12	0
OG0000307	dsg2.1	1	-2	-1	2	1	-1	1	-1
OG0000359	zinc_finger_CCCH_type_domain_containing_1-like	1	-1	13	-1	0	0	0	0
OG0000360	tas1r2.1	1	-1	-2	0	-1	0	2	-1
OG0000364	havcr1	1	-2	0	-1	1	-1	0	0
OG0000373	hbl4	1	1	0	-1	0	0	0	0
OG0000419	itln2	1	1	-1	-1	1	-1	0	-1
OG0000420	A8E7N6_DANRE	1	0	-1	-1	1	0	1	-1
OG0000432	deleted_in_malignant_brain_tumors_1_protein_isoform_X1	1	-1	2	-2	-1	0	3	-1
OG0000516	muc5.1	1	0	-1	-1	2	-2	0	2
OG0000578	pycard	1	-2	0	2	0	0	2	-1
OG0000660	galectin-2-like	1	-2	-1	-1	-1	1	-1	7
OG0000686	Ubiquitin_carboxyl-terminal_hydrolase	1	0	5	-1	0	0	1	0
OG0000732	si:dkey-196h17.9	1	-2	0	-1	0	-3	1	-2
OG0000911	tra2a	1	0	-1	0	0	1	1	-1
OG0000917	F1QW40_DANRE	1	-1	-1	-1	0	-1	0	2
OG0001036	monocyte_chemotactic_protein_1B-like	1	0	0	-1	0	-2	0	-2
OG0001230	her7	1	-1	0	-1	2	0	0	-1
OG0001237	Asparaginase	1	-1	5	-1	0	0	0	0
OG0001270	toll-like_receptor_2	1	-2	8	0	0	-1	-1	-1
OG0001840	serotriflin-like	1	-2	-1	0	1	0	0	0
OG0002064	adhesion_G-protein_coupled_receptor_G5-like	1	-1	0	1	0	-1	1	-1
OG0002106	probable_GPI-anchored_adhesin-like_protein_PGA18	1	0	-1	-1	0	0	0	0
OG0002367	cadherin-like_protein_26_isoform_X1	1	0	0	0	0	-1	0	-2
OG0003258	dhrs9	1	0	0	0	1	0	0	2
OG0003694	gripap1	1	0	0	0	2	0	0	0
OG0003883	complement_factor_I_isoform_X1	1	-1	0	0	0	-1	1	0
OG0003885	leukocyte_surface_antigen_CD53-like	1	-2	0	0	0	0	1	0
OG0004964	Immediate_early_response_3-interacting_protein_1	1	0	-1	0	0	1	0	1
OG0004982	mixed_lineage_kinase_domain-like_protein	1	-1	0	0	-1	0	4	-1
OG0007477	saxo2	1	-1	0	0	-1	0	0	-1
OG0007762	CMRF35-like_molecule_5_isoform_X1	1	-2	-1	2	0	0	0	-1
OG0009513	si:ch211-244b2.4	1	0	-1	0	1	-1	0	0
OG0010052	Stathmin	1	0	0	0	1	-1	0	-1
OG0011250	coiled-coil_domain-containing_protein_141	1	0	-1	0	-1	0	1	0
OG0014453	nectin-3-like_protein_isoform_X1	1	-1	0	0	-1	0	1	0
OG0014473	uncharacterized_protein_LOC107078209	1	-1	-1	0	0	0	0	1
OG0016380	LOW_QUALITY_PROTEIN:_tripartite_motif-containing_protein_35-like	1	-2	-1	0	0	0	1	-1
OG0016547	uncharacterized_protein_wu:fb74b10	1	0	0	0	-1	0	-1	-1
OG0016670	interleukin-6_receptor_subunit_beta-like	1	0	-1	0	0	-1	0	-1
OG0016805	EF-hand_calcium-binding_domain-containing_protein_6	1	0	0	0	0	-1	-1	-1
OG0016855	5-hydroxytryptamine_receptor_1E	1	0	0	0	0	-1	-1	-1
OG0016910	larp6b	1	0	-1	0	0	-1	0	-1
OG0017097	interleukin-1_receptor_accessory_protein	1	-1	0	0	-1	0	-1	0
OG0017146	G_PROTEIN_RECEP_F1_2_domain-containing_protein	1	-1	-1	0	-1	0	1	-1
OG0017171	gastricsin-like	1	-1	0	0	0	-1	0	-1
OG0017176	uncharacterized_protein_C12orf40_homolog_isoform_X1	1	-1	-1	0	-1	0	0	0
OG0017251	phosphoinositide-interacting_protein-like	1	-1	0	0	0	-1	0	-1
OG0017579	tigger_transposable_element-derived_protein_1-like	1	0	-1	0	0	0	0	-1
OG0017668	ZP_domain-containing_protein	1	-1	-1	0	-1	0	0	-1
OG0017726	schlafen-like_protein_1	1	-1	0	0	0	-1	-1	-1
OG0018633	myelin-associated_glycoprotein-like_isoform_X1	1	-1	-1	0	0	0	0	-1
OG0000045	Tubulin_beta_chain	0	0	-2	-2	-1	5	0	-1
OG0000046	stonustoxin_subunit_beta-like	0	1	0	-4	28	-1	-2	-3
OG0000049	si:ch1073-110a20.3	0	2	-3	-5	7	-5	4	-4
OG0000058	T-cell_receptor_beta_chain_V_region_A20.2.25	0	-2	0	-3	-3	0	0	20
OG0000066	Odorant_receptor_131-2	0	-1	-2	3	-8	16	4	-2
OG0000067	pcdh2ab7	0	4	1	-6	4	0	-6	-1
OG0000068	NONE	0	0	-2	-1	30	-10	5	-3
OG0000108	extracellular_calcium-sensing_receptor-like_isoform_X1	0	1	-1	-1	-3	29	0	-1
OG0000115	odorant_receptor_131-2-like	0	-1	10	-2	3	-6	3	-5
OG0000116	ms4a17a.11	0	7	-1	-1	-1	4	-1	0
OG0000127	si:ch211-5k11.8	0	1	-2	-2	1	-2	6	-2
OG0000131	stonustoxin_subunit_alpha-like	0	0	4	0	2	-7	10	-6
OG0000132	or113-1	0	0	-2	12	0	-2	6	-2
OG0000133	cyp2k16	0	0	-2	2	0	-3	0	1
OG0000143	hamp	0	0	-1	-1	0	-6	4	4
OG0000172	natural_killer_cell_receptor_2B4-like	0	-1	-1	1	9	-3	1	-4
OG0000175	apol	0	-2	0	-2	-4	0	4	0
OG0000187	P2Y_purinoceptor_1-like	0	0	-1	0	6	-4	4	0
OG0000198	mhc2b	0	0	-3	-1	2	-1	1	-1
OG0000238	trace_amine-associated_receptor_13c-like	0	-2	0	22	0	0	0	0
OG0000239	uncharacterized_protein_LOC107077814	0	0	-2	0	-6	1	12	0
OG0000246	14-3-3_protein_beta/alpha-A	0	0	0	-1	2	-1	0	-1
OG0000257	von_Willebrand_factor_A_domain-containing_protein_5A-like_isoform_X1	0	1	-3	0	0	0	2	0
OG0000260	olfactory_receptor_6N1-like	0	-1	-1	-1	0	0	2	3
OG0000270	zmp:0000000984	0	2	8	-3	0	0	0	-1
OG0000275	Amine_oxidase	0	-3	3	0	0	-2	0	-2
OG0000279	FIIND_domain-containing_protein	0	-1	-1	1	1	-5	13	-1
OG0000292	protein_FAM26F-like	0	1	-2	0	-1	0	0	15
OG0000308	negaly6	0	1	-2	0	0	0	0	0
OG0000322	B0S551_DANRE	0	0	3	-1	0	0	-3	1
OG0000338	acot22	0	0	2	-1	4	-1	0	-2
OG0000366	cysteinyl_leukotriene_receptor_2-like	0	0	0	11	0	0	0	0
OG0000368	isg15	0	-2	4	-1	0	0	4	-2
OG0000382	Proteasome_subunit_beta	0	0	-1	-1	0	0	0	4
OG0000422	ccr12a	0	0	9	-2	0	0	0	0
OG0000440	Interleukin-8	0	0	5	-1	0	0	0	-1
OG0000443	tmem176l.4	0	0	-1	-1	2	-2	3	-1
OG0000446	sialoadhesin-like	0	0	-1	0	0	-3	16	-1
OG0000453	st8sia6	0	-1	1	-2	4	-2	-2	0
OG0000469	amph	0	0	0	0	0	0	0	14
OG0000481	itih3a.1	0	-2	1	-2	0	1	-1	1
OG0000484	contactin-associated_protein-like_4	0	-1	-1	-1	0	0	0	1
OG0000505	si:dkey-23k10.3	0	2	-2	1	0	0	0	7
OG0000523	mucin-5AC-like_isoform_X1	0	0	0	2	-2	0	-1	2
OG0000524	Cadherin-1	0	-2	1	-1	0	-2	-2	1
OG0000543	Glutamate_receptor	0	1	0	-1	-1	0	1	0
OG0000544	ATP-binding_cassette_sub-family_C_member_7	0	0	2	-1	0	-2	0	0
OG0000545	Putative_helicase_mov-10-B.2	0	1	-1	-1	1	0	1	-1
OG0000562	slc22a13b	0	-1	1	-1	-2	1	2	-1
OG0000579	Caspase_a	0	0	4	0	3	-1	0	0
OG0000580	free_fatty_acid_receptor_3-like	0	2	0	-1	0	0	0	3
OG0000581	Transporter	0	-2	3	-2	0	-1	0	-2
OG0000582	gstr	0	0	0	0	0	0	5	0
OG0000585	up-regulator_of_cell_proliferation-like	0	-1	-1	0	3	0	0	-1
OG0000586	myb/SANT-like_DNA-binding_domain-containing_protein_4	0	-2	1	-1	0	0	8	0
OG0000587	arrestin_domain-containing_protein_3-like	0	-1	2	-1	1	-1	1	0
OG0000609	toll-like_receptor_8	0	0	6	0	0	0	-1	0
OG0000619	deleted_in_malignant_brain_tumors_1_protein-like	0	0	0	-1	-1	0	0	1
OG0000620	Procollagen-proline_4-dioxygenase	0	2	0	-1	0	2	0	0
OG0000642	A0A2R8Q1H7_DANRE	0	1	-1	-1	0	0	0	0
OG0000648	odorant_receptor_131-2-like	0	0	6	0	0	0	3	-1
OG0000652	F1QW85_DANRE	0	0	0	0	0	0	0	7
OG0000654	mmp13a	0	-2	1	-2	0	-1	1	-2
OG0000657	growth-regulated_protein_homolog_gamma-like	0	-2	0	1	-2	0	4	-1
OG0000659	SLAM_family_member_8-like	0	-1	3	3	0	1	-2	-2
OG0000664	nuclear_GTPase_SLIP-GC-like	0	0	-1	1	-2	4	3	-1
OG0000667	Serine/threonine-protein_phosphatase	0	3	0	-1	-1	0	1	0
OG0000694	hydroxycarboxylic_acid_receptor_2	0	-1	0	0	0	-1	1	-1
OG0000695	kif20ba	0	2	0	-1	-1	2	0	0
OG0000705	A0A2R8Q8P1_DANRE	0	3	0	-1	0	0	1	-1
OG0000712	Multidrug_and_toxin_extrusion_protein	0	0	0	-1	0	1	0	-2
OG0000717	A3KNZ5_DANRE	0	0	0	-1	0	-1	2	0
OG0000721	znfl2a	0	3	0	-1	0	-1	-1	0
OG0000724	Sulfotransferase	0	0	4	-1	0	1	-1	-1
OG0000725	cst14a.2	0	1	-1	0	2	0	-1	1
OG0000735	Betaine--homocysteine_S-methyltransferase_1	0	-1	0	-1	0	-1	1	-1
OG0000750	collagen_alpha-6(VI)_chain	0	0	2	1	0	-1	3	-1
OG0000751	hpn	0	0	0	0	0	0	0	10
OG0000759	coagulation_factor_XI-like	0	-1	-1	0	0	0	2	4
OG0000766	NONE	0	0	-2	1	0	0	2	5
OG0000772	2,3-bisphosphoglycerate_3-phosphatase	0	2	1	-1	0	-1	1	-1
OG0000780	rp1l1b	0	1	0	-1	-1	1	1	0
OG0000810	Sodium_channel_protein	0	1	0	-1	1	-1	1	0
OG0000868	poly_	0	4	-2	-1	0	-2	0	0
OG0000880	receptor-type_tyrosine-protein_phosphatase_C_isoform_X1	0	0	0	0	0	-1	2	0
OG0000907	olfactomedin-4-like	0	1	-1	0	1	-1	0	-1
OG0000909	sacsin	0	-1	0	1	0	-1	3	-1
OG0000913	hsf5	0	0	0	1	-1	0	0	9
OG0000922	odc1	0	0	0	1	0	8	0	0
OG0000932	si:ch211-231m23.4	0	-1	-2	0	-1	1	3	-2
OG0000934	piggyBac_transposable_element-derived_protein_3-like	0	-1	0	0	1	-1	4	-2
OG0001013	Tubulin_polymerization-promoting_protein_family_member_3	0	1	0	0	0	1	0	-2
OG0001211	tnni2b.2	0	2	0	-1	0	1	0	0
OG0001215	von_Willebrand_factor_A_domain-containing_protein_7-like	0	0	3	0	1	-1	0	-1
OG0001249	Trafficking_protein_particle_complex_subunit_14	0	-1	3	-1	-1	0	0	0
OG0001251	btr12	0	0	0	7	0	-1	-1	0
OG0001327	adgrg11	0	3	0	-1	0	0	1	-1
OG0001358	ccne1	0	1	0	0	0	0	0	6
OG0001399	tbc1d12b	0	3	0	-1	0	0	1	0
OG0001449	itgae.1	0	3	0	0	0	0	0	0
OG0001519	si:ch211-276k2.1	0	0	-2	-1	2	0	0	0
OG0001544	Small_monomeric_GTPase	0	0	-2	0	0	-1	0	-1
OG0001752	Platelet-activating_factor_receptor	0	0	0	0	0	0	5	0
OG0001787	mpv17-like_protein	0	-1	0	-1	-1	1	1	0
OG0001808	dnali1	0	0	0	0	-1	1	-1	4
OG0001824	Beta-galactosidase	0	0	1	0	0	1	1	-1
OG0001834	uncharacterized_protein_LOC115540489	0	-2	0	-1	1	-2	2	-2
OG0001865	Metallothionein	0	0	-1	-1	2	0	0	-1
OG0001914	butyrophilin-like_protein_2	0	3	0	-1	0	0	0	0
OG0001924	Beta-1,4-N-acetylgalactosaminyltransferase	0	3	0	0	0	0	1	0
OG0001953	15-oxoprostaglandin_13-reductase	0	2	0	0	0	0	2	0
OG0001975	Tonsoku-like_protein	0	1	0	0	0	0	0	5
OG0001996	protein_BTG3-like	0	1	0	0	0	4	0	1
OG0002113	alpha-tectorin-like	0	0	-2	1	1	0	0	-2
OG0002122	si:ch211-40k21.5	0	0	3	0	0	0	4	-1
OG0002266	uncharacterized_threonine-rich_GPI-anchored_glycoprotein_PJ4664.02-like_isoform_X1	0	0	6	0	-1	1	0	0
OG0002269	Serine_hydrolase-like_protein	0	0	0	0	0	-2	0	0
OG0002272	protocadherin_Fat_3-like	0	0	0	0	0	0	6	-1
OG0002348	nt5c1ab	0	0	0	0	1	-1	-1	3
OG0002359	si:dkey-42l23.2	0	-1	2	-1	3	0	0	-1
OG0002391	serine/threonine-protein_kinase_Nek1-like	0	0	0	0	7	0	0	-1
OG0002397	adgrg1	0	0	0	-1	1	-1	-1	0
OG0002400	adhesion_G_protein-coupled_receptor_G3-like	0	-1	-1	0	0	0	0	3
OG0002401	sterile_alpha_motif_domain-containing_protein_9-like	0	1	-1	1	1	-2	0	-2
OG0002429	c1r	0	0	0	0	0	0	2	2
OG0002487	Glutathione_transferase	0	2	0	-1	0	1	0	-1
OG0002534	collagen_alpha-1(XIII)_chain_isoform_X1	0	0	-1	-1	-1	0	-1	1
OG0002562	Perilipin	0	2	0	0	0	0	0	3
OG0002583	lect2l	0	2	0	0	3	0	0	0
OG0002666	plexin-C1-like_isoform_X1	0	-1	2	-1	1	0	0	0
OG0002726	Epoxide_hydrolase	0	0	-2	0	0	-1	1	-1
OG0002735	mettl27	0	0	0	0	0	0	5	0
OG0002791	casp10	0	0	5	0	0	0	0	0
OG0002835	GBD/FH3_domain-containing_protein	0	-1	0	-1	1	-1	0	-1
OG0002896	Arylamine_N-acetyltransferase	0	2	0	-1	1	0	0	-1
OG0002927	fpr1	0	0	0	0	0	0	-1	2
OG0002967	cholinesterase	0	-1	0	0	0	0	0	4
OG0002971	ADP-ribosyl_cyclase/cyclic_ADP-ribose_hydrolase_1-like	0	-1	2	0	0	0	0	1
OG0002979	piggyBac_transposable_element-derived_protein_4-like	0	0	0	0	2	-1	1	-1
OG0002993	Prothymosin_alpha-B	0	2	0	0	-1	0	0	1
OG0003003	transmembrane_protein_243	0	3	0	0	1	0	0	0
OG0003029	hmgn6	0	2	-1	-1	0	-1	0	0
OG0003035	Coagulation_factor_III	0	2	0	0	0	0	0	2
OG0003064	Polycomb_group_RING_finger_protein_5-B	0	2	-1	0	0	0	0	1
OG0003070	TATA_box-binding_protein-like_1	0	1	0	0	0	0	0	3
OG0003073	Transmembrane_protein_KIAA1109_homolog	0	1	0	0	0	0	0	3
OG0003086	BTB/POZ_domain-containing_protein_KCTD6	0	3	0	0	0	0	1	0
OG0003090	F1RAM4_DANRE	0	1	-2	0	0	-1	0	-2
OG0003093	glutamate_receptor_ionotropic,_NMDA_3B_isoform_X1	0	1	-2	-1	-1	0	0	-1
OG0003113	cox7a2l	0	1	1	0	0	0	2	0
OG0003116	Alpha-L-fucosidase	0	1	0	0	0	0	0	3
OG0003117	putative_deoxyribonuclease_TATDN3_isoform_X1	0	1	0	0	0	0	0	3
OG0003126	Sodium/potassium-transporting_ATPase_subunit_beta	0	1	0	0	0	1	0	2
OG0003159	tha1	0	0	0	0	-1	1	1	0
OG0003183	Toll-like_receptor_9	0	0	5	0	0	0	0	-1
OG0003213	O-acyltransferase_like_protein	0	0	0	0	0	4	0	0
OG0003267	leucine-rich_repeat-containing_protein_74B-like	0	0	0	-1	-2	0	-1	0
OG0003388	uncharacterized_protein_C12orf81-like	0	-1	0	0	0	5	0	0
OG0003407	leucine-rich_repeat_and_IQ_domain-containing_protein_1_isoform_X1	0	4	-1	0	0	0	0	0
OG0003422	fbxo36b	0	1	0	0	1	0	0	-1
OG0003450	Na(+)-dependent_phosphate_cotransporter_2A	0	1	0	0	1	0	0	-1
OG0003468	NACHT_domain-_and_WD_repeat-containing_protein_1-like_isoform_X1	0	2	0	-1	0	0	0	-1
OG0003541	si:ch211-28p3.4	0	2	-1	0	0	0	0	-1
OG0003574	Aminopeptidase	0	1	0	0	0	2	0	0
OG0003584	st6galnac5b	0	2	-1	0	1	0	1	0
OG0003619	Wiskott-Aldrich_syndrome_protein_family_member	0	2	-1	0	0	1	1	0
OG0003635	BTB/POZ_domain-containing_protein_18	0	-1	-1	-1	-2	0	0	0
OG0003641	patj	0	0	0	0	1	-1	0	0
OG0003643	adhesion_G-protein_coupled_receptor_G7	0	-1	-2	0	0	-2	1	-1
OG0003651	colgalt2	0	0	-2	-1	0	-1	0	-1
OG0003653	Alpha-amylase	0	0	0	0	0	1	0	2
OG0003684	dynein_heavy_chain_3,_axonemal	0	0	0	0	0	3	0	0
OG0003712	carboxypeptidase_N_subunit_2-like_isoform_X1	0	-1	-1	-1	-2	0	0	0
OG0003781	serine_(or_cysteine)_proteinase_inhibitor,_clade_A_(alpha-1_antiproteinase,_antitrypsin),_member_1,_like_precursor	0	1	0	0	2	0	0	0
OG0003782	rsph3	0	0	0	0	0	3	0	0
OG0003819	galanin_receptor_type_1-like	0	-1	0	-1	0	-1	0	-2
OG0003826	tas1r1	0	0	0	0	0	0	3	0
OG0003843	lysosomal_alpha-glucosidase_isoform_X1	0	0	0	0	0	3	0	0
OG0003859	cd22	0	0	-1	0	-1	0	1	2
OG0003871	Glycosyltransferase_family_92_protein	0	0	0	1	1	-1	2	-1
OG0003897	rab-like_protein_3	0	-1	0	0	-1	0	1	-1
OG0003903	beta-1,3-galactosyl-O-glycosyl-glycoprotein_beta-1,6-N-acetylglucosaminyltransferase	0	0	0	0	0	-1	3	0
OG0003906	tetraspanin-8-like_isoform_X1	0	0	4	0	0	0	0	-1
OG0003952	scel	0	3	0	0	-1	0	0	0
OG0003966	Coiled-coil_domain-containing_protein_40	0	2	0	0	0	1	0	-1
OG0004076	Catechol_O-methyltransferase_B	0	2	0	0	1	-1	0	0
OG0004120	RING_finger_protein_223-like	0	3	0	0	-1	0	0	0
OG0004124	olfcu1	0	1	1	0	-1	0	1	0
OG0004158	crygs2	0	2	0	0	0	0	1	-1
OG0004166	cfhl4	0	3	-1	0	0	-1	1	0
OG0004215	rbp1.2	0	3	0	0	-1	0	0	0
OG0004264	protein_FEV-like_isoform_X1	0	1	0	-1	-1	0	0	-1
OG0004270	tlr2	0	1	-1	0	1	0	1	0
OG0004311	uncharacterized_protein_si:ch211-13f8.1_isoform_X1	0	2	0	0	-1	0	1	0
OG0004375	si:ch73-364h19.1	0	1	1	0	-1	0	1	0
OG0004563	nfil3-4	0	1	-1	0	-2	0	0	0
OG0004614	orexin_receptor_type_2-like	0	1	0	-1	-1	0	-1	0
OG0004623	serine/arginine_repetitive_matrix_protein_1-like	0	0	0	0	-2	0	0	0
OG0004633	protein_ITPRID1	0	0	0	0	-1	1	0	2
OG0004777	NHL-repeat-containing_protein_4	0	0	0	1	-1	1	1	0
OG0004803	F1QY19_DANRE	0	1	0	0	1	0	1	-1
OG0004820	nuclear_receptor_coactivator_1_isoform_X1	0	0	-1	0	1	0	0	2
OG0004835	pacrg	0	0	-1	0	0	1	0	0
OG0004882	membrane_protein_FAM159A	0	0	0	1	1	0	1	-1
OG0004922	PLAC_domain-containing_protein	0	0	-1	0	0	0	1	0
OG0004985	GTPase_IMAP_family_member_6-like	0	-1	-1	0	0	0	0	4
OG0004992	CTD_small_phosphatase-like_protein_1_isoform_X1	0	0	1	0	0	-1	0	-1
OG0004996	Poly_	0	0	0	0	1	0	1	-1
OG0005002	chymotrypsin-like_elastase_family_member_2A	0	0	0	0	0	2	0	2
OG0005400	latent-transforming_growth_factor_beta-binding_protein_1_isoform_X1	0	3	0	0	0	0	-1	-1
OG0005798	tlr4al	0	4	0	0	0	0	0	0
OG0006586	igfbp7	0	0	0	0	1	-1	0	1
OG0006828	sodium-_and_chloride-dependent_creatine_transporter_1	0	0	0	0	-1	3	-1	0
OG0006834	UDP-glucuronosyltransferase	0	0	-1	0	-1	0	-1	4
OG0006886	uncharacterized_protein_MISP3	0	0	1	0	-1	1	0	0
OG0006965	CARD_2_domain-containing_protein	0	-1	-1	0	0	1	0	-1
OG0007609	c1s.2	0	0	-1	2	0	0	0	1
OG0007630	afp4	0	0	-1	0	0	1	0	-1
OG0007794	perforin-1-like	0	0	-1	1	2	-2	1	-1
OG0007812	HERV-H_LTR-associating_protein_1_isoform_X1	0	2	-1	0	-1	0	0	0
OG0007815	integrin_beta-7	0	3	1	0	0	0	0	0
OG0007818	Antithrombin-III	0	2	0	0	-1	0	-1	0
OG0007819	Sphingosine_1-phosphate_receptor_1	0	2	0	0	-1	0	-1	0
OG0007880	synaptonemal_complex_central_element_protein_3	0	2	0	0	0	-1	0	-1
OG0007921	si:ch73-52f15.5	0	2	0	0	-1	0	0	-1
OG0007953	Tartrate-resistant_acid_phosphatase_type_5	0	2	0	0	0	0	-1	-1
OG0008050	si:dkey-92j12.6	0	2	0	0	0	-1	0	-1
OG0008063	leucine-rich_repeat_flightless-interacting_protein_2_isoform_X1	0	2	0	0	-1	0	0	-1
OG0008077	rasgrp3	0	2	0	0	0	0	-1	-1
OG0008126	S-adenosylmethionine_synthase	0	2	-1	0	0	-1	0	0
OG0008137	FXYD_domain-containing_ion_transport_regulator	0	2	-1	0	0	-1	0	0
OG0008271	multimerin-2_precursor	0	2	0	0	-1	0	-1	0
OG0009004	tac4	0	0	-1	0	1	0	-1	-1
OG0009362	Cytidine_monophosphate-N-acetylneuraminic_acid_hydroxylase	0	0	-1	0	0	-1	0	2
OG0014477	LOW_QUALITY_PROTEIN:_uncharacterized_protein_LOC115561610	0	-1	2	0	0	0	2	-1
OG0014513	uncharacterized_protein_LOC115544085	0	0	1	1	0	0	2	0
OG0014516	W5NII2_LEPOC	0	0	-1	2	0	0	1	-1
OG0014517	uncharacterized_protein_LOC107078439	0	0	-1	0	1	-2	2	-1
OG0014551	cilia-_and_flagella-associated_protein_77	0	2	0	0	-1	0	-1	-1
OG0014558	transcription_elongation_factor_A_N-terminal_and_central_domain-containing_protein	0	2	-1	0	0	0	-1	-1
OG0014565	si:ch73-86n18.1	0	2	-1	0	0	-1	0	-1
OG0014576	UTS2B	0	2	-1	0	0	0	-1	-1
OG0014635	si:ch73-40a17.4	0	3	-1	0	-1	0	-1	-1
OG0014694	mrnip	0	0	0	0	0	-1	-1	1
OG0014787	RWD_domain-containing_protein_3	0	0	0	0	0	-1	-1	1
OG0015027	Serine/threonine-protein_kinase	0	-1	-1	0	0	-1	0	-1
OG0015387	gypc	0	-1	0	0	0	-1	-1	-1
OG0015424	ankrd34ba	0	0	-1	0	0	0	-1	-1
OG0015491	gpr132b	0	0	0	0	0	-1	-1	-1
OG0015762	platelet_glycoprotein_Ib_alpha_chain-like	0	0	0	0	-1	0	1	-1
OG0015820	mucin-3A	0	0	1	1	-1	0	-1	-1
OG0016072	estrogen-related_receptor_gamma	0	0	-1	0	-1	1	0	0
OG0016220	BTB/POZ_domain-containing_protein_KCTD21	0	-1	-1	2	0	-1	0	-1
OG0016303	LRRCT_domain-containing_protein	0	-1	0	1	-1	1	0	-1
OG0016332	collagen_alpha-1(IX)_chain-like_isoform_X2	0	-1	0	1	0	-1	0	-1
OG0016360	acidic_mammalian_chitinase-like	0	-1	1	0	1	-1	0	-1
OG0016396	cystatin-C-like	0	-1	0	2	0	0	0	-1
OG0016422	cilia-_and_flagella-associated_protein_251-like	0	-1	0	0	0	0	2	0
OG0016498	mucin-5AC-like_isoform_X1	0	0	2	0	-1	0	0	0
OG0016499	Fc_receptor-like_protein_5_isoform_X1	0	0	0	0	-1	0	2	0
OG0016507	ras-related_protein_Rab-7L1-like_isoform_X1	0	0	0	1	2	-1	0	-1
OG0016510	LOW_QUALITY_PROTEIN:_uncharacterized_protein_LOC107075567	0	0	-1	2	0	1	-1	-1
OG0016514	junctional_adhesion_molecule-like_isoform_X1	0	0	-1	1	-1	0	0	2
OG0016516	W5N4G8_LEPOC	0	0	-1	1	1	-1	2	-1
OG0016558	card9	0	1	-1	0	-1	0	0	-1
OG0016566	ghrhr2	0	1	-1	0	-1	0	0	-1
OG0016580	spata4	0	1	-1	0	0	-1	0	-1
OG0016586	pogzb	0	1	-1	0	0	-1	-1	0
OG0016597	proteoglycan_4-like	0	1	-1	0	0	-1	0	-1
OG0016609	somatomedin-B_and_thrombospondin_type-1_domain-containing_protein-like	0	1	-1	0	0	-1	0	-1
OG0016616	platelet_glycoprotein_V_isoform_X1	0	1	0	0	-1	0	-1	-1
OG0016617	uts2d	0	1	-1	0	0	0	-1	-1
OG0016941	ankdd1a	0	0	0	1	0	-1	-1	-1
OG0017082	Creatine_kinase	0	-1	-1	0	0	0	1	-1
OG0017094	lebercilin-like_protein	0	-1	-1	0	0	1	0	-1
OG0017209	S100P	0	-1	-1	0	0	1	0	-1
OG0017294	MYL5	0	-1	-1	0	0	0	1	-1
OG0017395	immunoglobulin_kappa_light_chain-like	0	0	4	0	0	0	0	0
OG0017407	uncharacterized_protein_LOC107076013	0	0	-1	3	0	-1	-1	-1
OG0017410	uncharacterized_protein_LOC107076539_isoform_X1	0	0	-1	0	1	-1	0	1
OG0017411	prostaglandin_D2_receptor_2	0	0	-1	0	2	0	0	-1
OG0017447	si:ch211-212k18.4	0	1	-1	0	-1	0	-1	-1
OG0017515	helb	0	0	0	0	0	-1	-1	-1
OG0017516	irak3	0	0	0	0	-1	0	-1	-1
OG0017528	si:ch211-198o12.4	0	1	-1	0	0	0	0	-1
OG0017573	A0A0R4IRB0_DANRE	0	0	0	0	0	-1	-1	-1
OG0017589	dapper_homolog_1	0	0	0	0	0	-1	-1	-1
OG0017624	ras-like_protein_family_member_12	0	0	0	0	0	-1	-1	-1
OG0017627	NONE	0	0	0	0	0	-1	-1	-1
OG0017639	uncharacterized_protein_LOC107990273_isoform_1_precursor	0	0	0	0	0	-1	-1	-1
OG0017642	Glycerol-3-phosphate_dehydrogenase_1-like_protein	0	0	0	0	-1	0	-1	-1
OG0017643	nek11	0	0	-1	1	0	-1	-1	-1
OG0017650	tetratricopeptide_repeat_protein_24	0	0	-1	1	0	-1	-1	-1
OG0017656	uncharacterized_protein_C14orf132-like	0	0	0	0	-1	0	-1	-1
OG0017665	protein_FAM167A-like	0	0	0	0	-1	0	-1	-1
OG0017754	voltage-dependent_P/Q-type_calcium_channel_subunit_alpha-1A-like	0	-1	-1	0	1	0	-1	-1
OG0017784	peptidase_M20_domain-containing_protein_2	0	-1	-1	0	1	-1	-1	0
OG0017821	transcription_factor_Adf-1-like	0	0	2	0	0	0	0	-1
OG0017965	zinc_finger_protein_862-like_isoform_X1	0	0	3	0	0	0	0	0
OG0018214	TIR_domain-containing_protein	0	0	-1	0	-1	0	2	-1
OG0018348	small_integral_membrane_protein_24	0	0	-1	0	0	-1	-1	-1
OG0018422	zswim2	0	0	-1	0	0	-1	-1	-1
OG0018471	growth/differentiation_factor_6-A	0	0	-1	0	0	-1	-1	-1
OG0018483	copine-1_isoform_X1	0	0	-1	0	-1	0	-1	-1
OG0018485	slc45a3	0	0	-1	0	0	-1	-1	-1
OG0018494	potassium_channel_subfamily_K_member_1-like	0	0	-1	0	0	-1	-1	-1
OG0018501	B3DK21_DANRE	0	0	-1	0	0	-1	-1	-1
OG0018519	Calbindin	0	0	-1	0	0	-1	-1	-1
OG0018547	histone_deacetylase_complex_subunit_SAP25_isoform_X1	0	-1	-1	0	-1	0	0	-1
OG0018551	espin-like_isoform_X1	0	-1	-1	0	0	-1	0	-1
OG0018573	zona_pellucida_sperm-binding_protein_4-like	0	-1	-1	0	-1	0	0	-1
OG0018590	inactive_serine/threonine-protein_kinase_TEX14_isoform_X1	0	-1	0	0	-1	0	-1	-1
OG0018593	protein_boule-like	0	-1	-1	0	0	-1	-1	0
OG0018596	uncharacterized_protein_LOC107079371	0	-1	-1	0	-1	0	0	-1
OG0018610	DM_domain-containing_protein	0	-1	-1	0	-1	0	0	-1
OG0018613	TSNAXIP1_N_domain-containing_protein	0	-1	-1	0	-1	0	0	-1
OG0018634	protein_NLRC3-like_isoform_X1	0	-1	-1	1	0	0	0	-1
OG0018639	survival_motor_neuron_protein-like_isoform_X1	0	-1	-1	0	-1	0	0	-1
OG0018645	EF-hand_calcium-binding_domain-containing_protein_8_isoform_X1	0	-1	-1	0	0	-1	0	-1
OG0018646	probable_G-protein_coupled_receptor_82	0	-1	0	0	-1	0	-1	-1
OG0018653	putative_uncharacterized_protein_C10orf128_homolog	0	-1	-1	0	-1	0	0	-1
OG0018655	W5N5N9_LEPOC	0	-1	-1	0	0	-1	0	-1
OG0018659	dynein_heavy_chain_8,_axonemal	0	-1	-1	0	0	-1	0	-1
OG0018660	E3_ubiquitin-protein_ligase_MARCH3-like_isoform_X1	0	-1	-1	0	0	-1	0	-1
OG0018661	Hexosyltransferase	0	-1	-1	0	0	0	-1	-1
OG0018695	protein_jagged-1b-like	0	0	1	0	0	0	0	-1
OG0018818	Nup96_domain-containing_protein	0	0	-1	1	0	0	0	1
OG0019384	E3_ubiquitin-protein_ligase_TRIM50	0	-1	-1	0	0	0	0	-1
OG0019386	F-box_domain-containing_protein	0	-1	-1	0	0	-1	-1	-1
OG0019439	Ankyrin_repeat_and_SOCS_box_protein_17	0	-1	-1	0	0	-1	-1	-1
OG0019460	uncharacterized_protein_C20orf195_homolog	0	-1	-1	0	0	-1	-1	-1
OG0019463	NONE	0	-1	-1	0	0	0	0	-1
OG0019483	glucose-6-phosphatase_2_isoform_X1	0	-1	-1	0	0	0	0	-1
OG0019493	proline-rich_protein_29_isoform_X1	0	-1	-1	0	0	0	0	-1
OG0019495	lipopolysaccharide-induced_tumor_necrosis_factor-alpha_factor_isoform_X1	0	-1	-1	0	0	0	0	-1
OG0019527	utrophin-like	0	0	0	0	0	-1	-1	-1
OG0019583	histone-lysine_N-methyltransferase_2D-like	0	0	0	0	0	-1	-1	-1
OG0019590	uncharacterized_protein_LOC107079155	0	0	-1	0	0	-1	0	-1
OG0019596	C2_calcium-dependent_domain-containing_protein_4B-like	0	0	-1	1	0	0	0	-1
OG0019598	dystroglycan-like_isoform_X1	0	0	-1	0	-1	0	0	-1
OG0019599	W5N6I5_LEPOC	0	0	-1	1	0	0	0	-1
OG0019600	uncharacterized_protein_LOC115597438_isoform_X1	0	0	-1	0	0	-1	0	-1
OG0019602	uncharacterized_protein_LOC107077892	0	0	-1	0	0	0	-1	-1
OG0019603	Golgi_apparatus_membrane_protein_TVP23_homolog_A	0	0	-1	0	-1	0	0	-1
OG0019604	uncharacterized_protein_LOC107076300	0	0	-1	0	0	0	1	-1
OG0019605	NONE	0	0	-1	0	0	-1	0	-1
OG0019606	RNA-binding_protein_43	0	0	-1	0	0	-1	0	-1
OG0019607	uncharacterized_protein_LOC107078497	0	0	-1	0	-1	0	0	-1
OG0019609	uncharacterized_protein_LOC107079263_isoform_X1	0	0	-1	0	-1	0	0	-1
OG0019610	sodium/calcium_exchanger_2	0	0	-1	0	0	-1	0	-1
OG0019611	tetraspanin-9-like	0	0	-1	0	0	-1	0	-1
OG0019612	integrin_beta-1-A-like_isoform_X1	0	0	-1	0	0	-1	0	-1
OG0019615	40S_ribosomal_protein_S27-like	0	0	-1	0	0	-1	0	-1
OG0020800	claudin-16-like	0	0	-1	0	0	0	0	-1
OG0020803	uncharacterized_protein_LOC102693410_isoform_X1	0	0	-1	0	0	0	0	-1
OG0020805	DENN_domain-containing_protein_4C-like	0	0	-1	0	0	-1	-1	-1
OG0020810	uncharacterized_protein_LOC107079445_isoform_X1	0	0	-1	0	0	0	0	-1
OG0020815	NONE	0	0	-1	0	0	0	0	-1
OG0020835	tyrosine-protein_phosphatase_non-receptor_type_substrate_1-like	0	0	-1	0	0	0	0	-1
OG0020837	muscle_M-line_assembly_protein_unc-89-like	0	0	-1	0	-1	0	-1	-1
OG0020843	uncharacterized_protein_LOC107077501_isoform_X1	0	0	-1	0	0	0	0	-1
OG0020847	testis-expressed_sequence_43_protein_isoform_X1	0	0	-1	0	0	0	0	-1
OG0020850	calpain-2_catalytic_subunit-like	0	0	-1	0	0	0	0	-1
OG0000035	si:ch211-282j17.2	-1	23	-2	-3	-2	0	6	-2
OG0000036	olfcd2	-1	0	-1	44	-1	0	0	-1
OG0000052	A9JRA9_DANRE	-1	4	-3	-2	17	-3	2	-6
OG0000085	or115-15	-1	0	0	-1	0	0	1	-1
OG0000095	ba1	-1	3	-1	-2	-1	0	5	-5
OG0000097	gig2p	-1	10	0	-3	0	-2	3	-1
OG0000144	cyp2x8	-1	11	1	-3	0	0	0	-1
OG0000154	ponzr6	-1	3	0	-1	1	-1	0	0
OG0000161	gastrula_zinc_finger_protein_XlCGF57.1-like	-1	0	0	29	0	0	0	0
OG0000228	acot15	-1	6	0	-2	0	-2	3	-1
OG0000242	vitellogenin_5_precursor	-1	10	0	-2	0	0	0	0
OG0000265	Dimethylaniline_monooxygenase_	-1	2	1	-3	-1	0	0	1
OG0000268	UDP-glucuronosyltransferase	-1	9	-2	-2	-1	1	0	0
OG0000276	si:ch73-208g10.1	-1	3	1	1	1	0	0	0
OG0000312	abo	-1	5	-1	-1	-2	3	1	-1
OG0000321	si:ch211-245h14.1	-1	2	0	-1	0	-1	0	0
OG0000328	cyp8b1	-1	0	0	0	-2	5	-2	2
OG0000337	NXPE_family_member_3	-1	0	16	-1	0	0	1	-1
OG0000375	si:ch211-196i2.1	-1	2	0	-1	-2	1	0	-1
OG0000377	Peptidase_S1_domain-containing_protein	-1	0	1	-1	0	-1	12	-2
OG0000379	cyclic_nucleotide-gated_cation_channel_beta-3-like_isoform_X2	-1	3	0	-1	0	0	0	5
OG0000386	adgrf11	-1	5	1	-2	0	0	1	0
OG0000395	ifitm1	-1	0	4	0	1	-3	0	-1
OG0000397	P2Y_purinoceptor_14-like	-1	1	-1	0	8	-4	2	-1
OG0000401	sc:d156	-1	0	6	-1	0	-2	0	-4
OG0000434	Peptidyl-prolyl_cis-trans_isomerase	-1	0	-1	-1	-2	0	2	1
OG0000448	fbxo44	-1	12	0	-1	0	0	1	0
OG0000457	sp100.1	-1	4	0	0	0	0	0	-1
OG0000458	Insulin	-1	1	0	-1	0	-1	2	-2
OG0000475	gzm3.3	-1	2	1	-1	5	0	0	0
OG0000480	lpar5b	-1	0	0	0	4	-4	4	-1
OG0000499	hnrnpa0l	-1	4	0	-1	0	3	0	0
OG0000510	hhla2a.1	-1	0	8	-1	1	0	-1	-1
OG0000536	slain1b	-1	3	-1	-1	0	0	4	0
OG0000542	ifnphi4	-1	0	-2	1	0	0	6	0
OG0000552	nkl.2	-1	6	-2	-1	0	-2	0	-1
OG0000560	A0A2R8QFH4_DANRE	-1	11	-1	-1	0	-1	-1	-1
OG0000575	poly_	-1	5	-1	0	0	0	8	-1
OG0000599	kelch_repeat_and_BTB_domain-containing_protein_13	-1	1	0	-2	0	-1	0	-2
OG0000601	Hexosyltransferase	-1	3	2	-1	0	0	0	0
OG0000608	cfhl2	-1	6	0	-1	1	0	0	0
OG0000621	arf4a	-1	3	0	0	0	-1	0	-1
OG0000622	gpr84	-1	1	-1	0	0	0	12	0
OG0000629	thap4	-1	0	10	0	0	1	0	0
OG0000641	herc5.4	-1	1	0	0	2	-1	0	-2
OG0000645	cyp46a1.1	-1	2	2	-2	0	-1	-1	0
OG0000668	gria1a	-1	3	0	-1	0	0	-1	0
OG0000728	protein_unc-80_homolog	-1	0	6	0	0	-1	0	-2
OG0000741	UDP-glucuronosyltransferase	-1	6	0	-1	0	2	0	0
OG0000743	TOG_array_regulator_of_axonemal_microtubules_protein_1	-1	0	8	-1	0	0	0	0
OG0000774	Q561U4_DANRE	-1	0	1	-1	0	-1	-1	2
OG0000797	Q6AXI9_DANRE	-1	6	0	-1	0	0	0	0
OG0000812	si:ch211-212k18.15	-1	0	6	-1	1	0	0	0
OG0000916	GDP-4-keto-6-deoxy-D-mannose-3,5-epimerase-4-reductase	-1	1	1	-1	-1	2	-1	1
OG0000954	c1ql4a	-1	4	0	-1	-1	0	0	-1
OG0001016	extracellular_calcium-sensing_receptor	-1	4	1	-1	0	0	2	-1
OG0001099	intestinal_mucin-like_protein_isoform_X2	-1	0	1	1	1	-1	-1	0
OG0001101	cpa1	-1	1	-1	0	2	-1	0	0
OG0001118	enpp7.1	-1	3	-1	-1	-1	0	0	-1
OG0001119	cul5a	-1	3	0	-1	0	0	0	-1
OG0001175	uncharacterized_protein_LOC115572828	-1	0	-1	0	-1	0	12	-1
OG0001242	or103-3	-1	3	-1	2	0	1	0	-1
OG0001301	A-kinase_anchor_protein_13_isoform_X1	-1	3	0	-1	0	0	-1	-1
OG0001428	Histone-lysine_N-methyltransferase_SETD1B-A	-1	2	0	0	-1	0	0	-1
OG0001678	olfactomedin-4-like	-1	0	-1	1	2	-1	0	-1
OG0001755	ephrin_type-B_receptor_6-like_isoform_X1	-1	2	-1	0	-1	0	-1	1
OG0001830	Alpha-L-fucosidase	-1	0	0	-1	-1	0	0	2
OG0001849	caskin-2-like	-1	2	0	-1	0	0	-1	-1
OG0001907	collagen_alpha-3(VI)_chain-like_isoform_X1	-1	2	-1	0	0	-1	0	-1
OG0001918	sodium-dependent_lysophosphatidylcholine_symporter_1-like_isoform_X1	-1	5	0	0	0	0	0	0
OG0001928	gpr34a	-1	0	2	-1	-1	0	0	-1
OG0002318	cyp2ad6	-1	1	-1	2	0	1	0	0
OG0002375	itih3b.1	-1	0	0	-1	0	0	0	3
OG0002435	si:rp71-77l1.2	-1	5	0	0	0	0	0	0
OG0002442	P2Y_purinoceptor_2-like	-1	0	4	-1	0	0	0	0
OG0002492	znf644a	-1	2	-1	-1	-1	0	0	-1
OG0002493	potassium_voltage-gated_channel_subfamily_H_member_3_isoform_X1	-1	3	0	0	0	0	0	0
OG0002505	CD97_antigen-like_isoform_X1	-1	1	1	-1	1	0	0	0
OG0002548	A0A0G2KJT5_DANRE	-1	9	-1	0	0	-1	0	-1
OG0002554	protein_FAM169B_isoform_X1	-1	0	-1	0	-1	0	-1	1
OG0002560	Noggin-3	-1	2	0	-1	0	0	1	0
OG0002564	glutathione_synthetase-like	-1	0	0	-1	0	-1	1	-1
OG0002631	G_PROTEIN_RECEP_F1_2_domain-containing_protein	-1	0	1	0	1	-1	0	-1
OG0002727	3-oxo-5-alpha-steroid_4-dehydrogenase	-1	0	0	-1	0	-1	1	-1
OG0003025	dachb	-1	2	-2	-1	0	0	0	0
OG0003045	endonuclease_domain-containing_1_protein	-1	4	-1	0	2	-1	-1	-1
OG0003060	nmbb	-1	4	0	0	1	0	0	0
OG0003078	pleckstrin_homology_domain-containing_family_G_member_2	-1	1	0	0	0	0	-1	1
OG0003088	c3b.1	-1	3	0	0	0	0	0	2
OG0003095	si:ch73-105b23.6	-1	2	0	0	-1	0	0	1
OG0003107	meox2b	-1	1	-1	-1	-1	0	0	-1
OG0003150	si:ch211-133l5.7	-1	1	-1	-1	-2	0	0	0
OG0003225	mucin-2-like	-1	1	0	1	0	0	0	1
OG0003237	protein_ALP1-like_isoform_X1	-1	0	3	-1	0	0	2	-1
OG0003334	immunoglobulin_mu_heavy_chain-like	-1	0	-2	2	0	-1	0	-2
OG0003509	Arylamine_N-acetyltransferase	-1	4	0	0	0	-1	-1	0
OG0003547	ppp1r14aa	-1	2	0	0	1	0	1	0
OG0003577	Purine_nucleoside_phosphorylase	-1	0	2	-1	0	0	0	-1
OG0003654	palmdelphin_isoform_X1	-1	0	0	-1	-2	0	0	-1
OG0003697	si:dkeyp-110g5.4	-1	0	-1	0	0	-1	0	-2
OG0003810	Galectin	-1	0	-1	0	0	2	0	0
OG0003864	parp12a	-1	0	1	0	0	1	0	0
OG0003931	Melanocortin-2_receptor_accessory_protein_2A	-1	2	0	0	1	0	0	0
OG0004093	Taste_receptor_type_2	-1	2	0	0	0	0	0	0
OG0004285	W5N9V1_LEPOC	-1	2	0	0	-1	4	-1	-1
OG0004302	BTB/POZ_domain-containing_protein_kctd15	-1	1	0	0	1	0	0	1
OG0004320	zar1l	-1	1	0	0	0	0	0	2
OG0004617	st6galnac1.2	-1	1	0	1	0	2	0	-1
OG0004908	transcription_elongation_factor_1_homolog	-1	0	0	0	0	0	0	-2
OG0005125	rgcc	-1	3	0	0	0	0	0	-1
OG0007151	marco	-1	0	-1	0	0	0	3	0
OG0007441	ccn5	-1	0	-1	0	0	0	0	3
OG0007545	immunoglobulin_heavy_variable_3-30	-1	3	-1	0	0	0	3	-1
OG0007634	N-acetylgalactosaminide_beta-1,3-galactosyltransferase	-1	1	0	0	0	1	-1	-1
OG0007940	rell2	-1	1	0	0	-1	0	0	1
OG0009373	si:dkey-61f9.1	-1	3	0	0	0	-1	0	-1
OG0009521	Solute_carrier_organic_anion_transporter_family_member	-1	4	0	0	0	0	0	0
OG0011598	si:dkey-251i10.2	-1	0	-1	1	0	0	-1	1
OG0012164	uncharacterized_protein_LOC115248870	-1	0	-1	0	-1	0	3	0
OG0014554	fam169aa	-1	3	-1	0	0	0	0	0
OG0014601	A0A0R4IIU2_DANRE	-1	5	0	0	0	0	0	0
OG0014894	dydc2	-1	0	0	0	-1	1	-1	1
OG0015615	matrix_metalloproteinase-20	-1	0	-1	2	0	0	0	0
OG0016561	si:dkey-245f22.3	-1	1	-1	0	-1	0	0	0
OG0016595	chp2	-1	1	-1	0	0	0	0	-1
OG0016602	uncharacterized_protein_C22orf15_homolog	-1	1	0	0	0	0	-1	-1
OG0016608	ompb	-1	1	-1	0	0	0	0	-1
OG0016776	protein_FAM216A	-1	0	-1	0	-1	1	0	0
OG0016814	si:dkeyp-118a3.2	-1	0	0	0	-1	1	0	-1
OG0016939	Serum_amyloid_A_protein	-1	0	-1	0	0	-1	1	0
OG0017445	Derlin	-1	1	-1	0	0	-1	0	-1
OG0017460	G_PROTEIN_RECEP_F1_2_domain-containing_protein	-1	1	-1	0	0	-1	0	-1
OG0017468	Interleukin	-1	1	-1	0	0	-1	-1	0
OG0017475	W5MCT7_LEPOC	-1	3	0	0	0	0	0	0
OG0017483	alpha-2,8-sialyltransferase_8F_isoform_X1	-1	3	0	0	0	0	0	0
OG0017492	si:ch211-276i12.9	-1	1	-1	0	0	0	-1	-1
OG0017605	irgq2	-1	0	-1	1	0	-1	0	-1
OG0017621	uncharacterized_protein_C1orf87_homolog_isoform_X1	-1	0	-1	0	-1	0	1	-1
OG0018374	mgst2	-1	0	-1	0	0	-1	0	-1
OG0018394	cidea	-1	0	-1	0	0	-1	0	-1
OG0018402	kiss2	-1	0	-1	0	0	0	-1	-1
OG0018449	protein_RUBCNL-like	-1	0	-1	0	0	0	-1	-1
OG0018476	leucine-rich_repeat-containing_protein_15-like	-1	0	-1	0	-1	0	0	-1
OG0018478	leucine-rich_repeat-containing_protein_72	-1	0	-1	0	0	-1	0	-1
OG0018532	39S_ribosomal_protein_L36,_mitochondrial	-1	0	0	0	0	-1	-1	-1
OG0019194	si:dkey-148h10.5	-1	0	-1	0	-1	0	-1	-1
OG0019286	NONE	-1	0	-1	0	0	-1	-1	-1
OG0019296	srsf7b	-1	0	-1	0	0	-1	-1	-1
OG0000055	Claudin	-2	0	0	0	0	-4	3	1
OG0000105	pigrl2.3	-2	12	-1	-4	0	0	1	5
OG0000117	hspa8	-2	2	-2	-3	0	0	-1	1
OG0000155	irgf3	-2	0	11	-2	0	-3	0	0
OG0000159	si:ch211-166e11.5	-2	12	0	-3	-3	1	0	-4
OG0000160	scavenger_receptor_cysteine-rich_domain-containing_group_B_protein-like	-2	0	0	17	0	0	0	0
OG0000186	or126-4	-2	1	0	14	0	0	0	-1
OG0000189	A7MCE3_DANRE	-2	0	1	-2	-2	1	0	6
OG0000220	ifi27.1	-2	3	2	-3	0	-2	4	-2
OG0000230	Sulfotransferase	-2	3	0	0	-3	1	0	-4
OG0000278	si:ch211-251f6.7	-2	1	-1	3	0	1	0	-3
OG0000289	A0A286YAS1_DANRE	-2	14	-1	-2	-1	0	0	1
OG0000325	zp2.1	-2	5	-1	1	2	0	0	0
OG0000329	probable_polypeptide_N-acetylgalactosaminyltransferase_8	-2	1	1	-2	-2	0	1	-3
OG0000350	si:ch211-210b2.2	-2	2	4	-1	0	0	3	-1
OG0000356	Thymosin_beta	-2	2	0	1	1	0	0	-1
OG0000416	kelch-like_protein_10	-2	2	0	-2	0	0	0	-1
OG0000515	trex4	-2	0	5	1	0	0	0	-1
OG0000548	Trace_amine-associated_receptor_13c	-2	12	1	-1	0	0	0	0
OG0000566	Hexosyltransferase	-2	1	0	-2	0	0	1	-2
OG0000653	Transporter	-2	2	-1	2	-1	0	0	-1
OG0000737	titin_homolog	-2	0	2	0	0	0	0	0
OG0000908	mxa	-2	0	-2	1	1	-2	1	0
OG0001131	mespab	-2	4	-1	1	-1	0	0	-1
OG0001153	spink2.1	-2	9	-1	0	-1	0	0	0
OG0001874	alpha-2-macroglobulin-like	-2	0	5	-1	0	0	0	0
OG0001881	opn1sw2	-2	0	0	-1	0	1	1	-1
OG0002672	uncharacterized_protein_LOC110437888_isoform_X1	-2	4	0	0	0	0	3	-1
OG0003016	si:dkey-95h12.1	-2	9	0	0	0	0	0	0
OG0003019	si:ch211-112g6.4	-2	1	-1	-1	-1	0	0	0
OG0003259	protein_FAM111A-like	-2	2	0	-1	0	-2	1	-2
OG0003291	myelin-associated_glycoprotein-like	-2	0	-1	0	1	-1	0	-1
OG0003505	Nuclear_apoptosis-inducing_factor_1	-2	1	2	-1	-1	1	0	-1
OG0003830	cyp2aa1	-2	7	0	0	0	0	0	0
OG0004523	Ig-like_domain-containing_protein	-2	5	0	1	0	0	0	0
OG0006675	TCR_gamma_alternate_reading_frame_protein	-2	1	0	3	0	0	0	0
OG0008104	crfb12	-2	1	0	0	0	0	0	0
OG0000084	A4JYR0_DANRE	-3	3	0	-2	1	-7	23	-3
OG0000103	uncharacterized_protein_LOC115548661	-3	15	5	-4	0	-1	2	-3
OG0000162	NAD(P)(+)--arginine_ADP-ribosyltransferase	-3	21	-1	1	0	0	1	0
OG0000170	krt91	-3	2	0	-3	0	0	0	2
OG0000179	adhesion_G_protein-coupled_receptor_E3-like	-3	11	0	1	1	0	0	0
OG0000225	dicp2.1	-3	20	0	-1	0	0	0	0
OG0000267	A0A0R4IAD4_DANRE	-3	3	2	-2	0	-2	1	0
OG0000284	A0A0R4IB81_DANRE	-3	23	0	0	0	0	0	0
OG0001132	A8KBW0_DANRE	-3	10	0	1	0	0	0	0
OG0000003	E3_ubiquitin-protein_ligase_TRIM39-like	-4	14	-3	-1	59	-14	73	-4
OG0000028	Q5SNP8_DANRE	-4	0	-5	5	6	-1	8	-5
OG0000038	crygs3	-4	4	-2	7	2	-7	2	-2
OG0000056	A8KB21_DANRE	-4	44	0	-1	0	0	0	0
OG0000327	gzmk	-4	0	2	0	2	-2	-2	1
OG0000398	Aerolysin-like_protein	-4	12	0	3	0	0	0	0
OG0000054	si:dkey-33c12.12	-5	60	0	-1	0	0	0	0
OG0000008	olfcq3	-6	9	0	-5	-3	82	-1	-2
OG0000072	or106-12	-6	27	6	-4	0	-3	1	-3
OG0000166	interferon-induced_very_large_GTPase_1-like	-6	14	-3	2	1	-2	0	0
OG0000019	gastrula_zinc_finger_protein_XlCGF57.1-like	-7	56	0	-3	0	-1	20	-3
OG0000065	taar10a	-9	8	10	3	0	0	0	-1
OG0000069	or109-6	-10	21	-1	14	3	-1	-1	-1

## Sheet: Sardina_pilchardus
Dataset_1-Table_2. Gene family expansions and contractions in Sardina pilchardus and related teleost species. Positive values indicate gene gains (expansions), while negative values indicate gene losses (contractions) as predicted by CAFE.
FamilyID	Description	Sardina_pilchardus	Danio_rerio	Gadus_morhua	Lepisosteus_oculatus	Scomber_scombrus	Solea_solea	Sparus_aurata	Takifugu_rubripes
OG0000000	trim35-29	131	10	-4	-4	42	-10	21	-8
OG0000028	ftr64	49	-7	0	1	0	0	0	0
OG0000009	B8JLT8_DANRE	31	-11	-13	8	10	-10	8	-6
OG0000141	otulina	29	-3	0	-1	-1	0	0	0
OG0000021	stonustoxin_subunit_beta-like	23	-5	-1	-4	28	-1	-1	-4
OG0000012	myhz1.1	21	-11	10	-8	2	-7	2	-7
OG0000357	caspase-1-like	21	-3	0	-1	0	0	0	0
OG0000058	interferon-induced_protein_44	17	-7	-2	-1	1	-7	13	-2
OG0000199	fut7	16	-2	0	-2	0	1	0	0
OG0000517	G_PROTEIN_RECEP_F1_2_domain-containing_protein	16	-3	0	0	0	0	0	0
OG0001263	NONE	12	-2	-1	-1	0	0	0	-1
OG0000031	pcdh2g3	11	-3	10	-7	8	-2	-2	-2
OG0000059	erythroid_membrane-associated_protein-like	11	-8	-1	20	0	-2	0	-3
OG0000101	jeltraxin	11	-3	-1	-2	0	-1	6	-1
OG0000410	mhc1laa	11	-2	-1	0	0	-1	-1	-1
OG0000083	uncharacterized_protein_LOC101886975	10	-1	0	-2	1	0	0	0
OG0002957	Protein_kinase_domain-containing_protein	10	-2	0	0	0	0	0	0
OG0000014	Histone_H3	9	-2	-1	-9	-7	1	2	1
OG0003361	integrin_alpha-M-like	9	-2	0	0	0	0	0	0
OG0000906	abcc12	8	-1	0	-1	1	-1	0	0
OG0000033	Histone_H4	7	0	-3	-8	0	-1	3	1
OG0000112	natural_killer_cell_receptor_2B4-like	7	-3	-1	0	9	-3	1	-4
OG0000264	integrin_alpha-X-like	7	-2	0	-2	4	-1	-1	-1
OG0000742	P2Y_purinoceptor_13-like	7	-2	-1	-1	0	0	0	-1
OG0004943	toll-like_receptor_13	7	-2	0	0	0	0	0	0
OG0000574	uncharacterized_protein_ighv4-5	6	-1	-1	-1	0	0	3	-1
OG0001641	st8sia5	6	-1	0	-1	0	0	0	0
OG0014546	KASH_CCD_domain-containing_protein	6	-1	0	0	0	0	0	0
OG0014548	solute_carrier_family_22_member_5-like_isoform_X1	6	-1	0	0	0	0	0	0
OG0014550	N-acetyllactosaminide_beta-1,3-N-acetylglucosaminyltransferase_4	6	-1	0	0	0	0	0	0
OG0000024	Histone_H2B	5	4	-6	-7	-3	10	-5	4
OG0000026	si:ch211-282j17.2	5	12	-2	-5	-1	0	6	-2
OG0000030	si:ch211-113a14.12	5	0	0	-8	4	-1	0	-4
OG0000073	myh7l	5	0	-1	-3	4	-1	0	-1
OG0000092	C-type_mannose_receptor_2-like	5	-3	1	0	0	0	14	-3
OG0000147	mhc2b	5	0	-3	-2	2	-1	1	-1
OG0000220	negaly6	5	0	-2	-1	0	0	0	0
OG0000230	pepsin_A-like	5	-4	0	1	4	-3	0	-3
OG0000292	prf1.9	5	-1	0	-2	4	-1	0	-1
OG0000585	uncharacterized_protein_LOC107076615_isoform_X1	5	-2	-2	-1	0	0	1	0
OG0000642	transmembrane_protease_serine_9-like	5	-2	-1	2	0	2	0	0
OG0000888	hepatocyte_cell_adhesion_molecule_isoform_X1	5	-1	0	-1	0	0	1	0
OG0000913	st3gal1l2	5	-1	0	-1	0	1	0	0
OG0001183	Guanylate_kinase	5	-2	0	-1	0	0	0	0
OG0002347	Sulfotransferase_6B1	5	-1	-1	0	0	0	0	1
OG0000056	protocadherin_beta-16-like	4	-5	0	-5	9	-8	-2	6
OG0000081	F1R1X9_DANRE	4	-2	-1	-3	2	0	0	-2
OG0000088	hydroperoxide_isomerase_ALOXE3-like	4	-5	2	-1	-2	0	7	-4
OG0000163	si:ch211-251f6.7	4	-2	-1	1	0	1	0	-3
OG0000304	mpx	4	-2	3	-1	0	0	0	-1
OG0000315	A8E7N6_DANRE	4	0	-1	-1	1	0	1	-1
OG0000396	Histone-lysine_N-methyltransferase_PRDM9	4	-2	3	0	0	0	0	0
OG0000553	alpha-tectorin-like	4	-1	-2	1	1	0	0	-2
OG0000886	Carboxypeptidase_O	4	-1	0	-1	0	-1	1	-1
OG0003861	acidic_mammalian_chitinase-like	4	-1	1	0	1	-1	0	-1
OG0004947	formin-like_protein_14	4	-2	-1	0	0	0	1	-1
OG0016277	THAP_domain-containing_protein_11-like_isoform_X2	4	-1	0	0	0	0	0	0
OG0000016	Tubulin_alpha_chain	3	-2	-4	-4	-1	0	1	0
OG0000069	A4JYR0_DANRE	3	-1	-1	-3	1	-7	22	-4
OG0000080	uncharacterized_protein_LOC115572828	3	4	-2	-3	-2	0	11	-2
OG0000086	hspa8	3	0	-3	-4	0	1	-1	1
OG0000204	si:ch1073-376c22.1	3	-1	-3	-1	5	-5	6	-2
OG0000498	Glycosyltransferase_family_92_protein	3	-1	-1	-1	-1	0	0	1
OG0000575	A4IGA9_DANRE	3	-1	-2	0	-1	1	-1	6
OG0000740	uncharacterized_protein_LOC115540489	3	-2	0	-1	1	-2	2	-2
OG0000883	Epoxide_hydrolase	3	-1	-2	0	0	-1	1	-1
OG0001180	plexin-C1-like_isoform_X1	3	-1	2	-1	1	0	0	0
OG0001736	serine_(or_cysteine)_proteinase_inhibitor,_clade_A_(alpha-1_antiproteinase,_antitrypsin),_member_1,_like_precursor	3	0	0	0	2	0	0	0
OG0001790	Metalloendopeptidase	3	-1	0	0	3	0	0	0
OG0002042	adhesion_G-protein_coupled_receptor_G7	3	-1	-2	0	0	-2	1	-1
OG0003146	Cytidine_monophosphate-N-acetylneuraminic_acid_hydroxylase	3	-1	-1	0	0	-1	0	2
OG0003866	immunoglobulin_kappa_light_chain-like	3	-2	3	-1	0	0	0	0
OG0003868	CMRF35-like_molecule_5_isoform_X1	3	-2	-1	2	0	0	0	-1
OG0007763	TIR_domain-containing_protein	3	-1	-1	0	-1	0	2	-1
OG0000041	Tubulin_beta_chain	2	0	-2	-2	-1	5	0	-1
OG0000046	si:ch1073-110a20.3	2	1	-3	-6	7	-5	4	-4
OG0000064	pcdh2ab7	2	1	1	-6	4	0	-6	-1
OG0000122	intestinal_mucin-like_protein_isoform_X2	2	-1	-1	0	3	-3	-1	2
OG0000184	trace_amine-associated_receptor_13c-like	2	-4	0	21	0	0	0	0
OG0000200	slc22a21	2	-2	-3	-1	0	-2	1	3
OG0000202	Chitinase	2	-2	0	0	1	-2	1	-1
OG0000222	5-hydroxytryptamine_receptor_3A-like	2	-1	-2	-2	-2	1	6	0
OG0000232	CUB_and_zona_pellucida-like_domain-containing_protein_1	2	-1	0	-3	-3	0	3	-1
OG0000237	Amine_oxidase	2	-3	3	0	0	-2	0	-2
OG0000263	cyp8b1	2	0	0	0	-2	5	-2	2
OG0000269	illr4	2	0	-2	0	0	-1	12	0
OG0000302	cyp2n13	2	-2	-2	0	1	0	1	-1
OG0000311	ifnphi4	2	-1	-2	0	0	0	6	0
OG0000322	tas1r2.1	2	-1	-2	0	-1	0	2	-1
OG0000419	cyp2y3	2	-1	0	-1	0	0	5	0
OG0000424	gstr	2	-1	0	-1	0	0	5	0
OG0000429	nuclear_GTPase_SLIP-GC-like	2	-2	-2	0	-2	4	3	-2
OG0000516	up-regulator_of_cell_proliferation-like	2	-1	-1	0	3	0	0	-1
OG0000626	isg15	2	-1	-2	0	0	0	5	-1
OG0000633	Folate_gamma-glutamyl_hydrolase	2	-1	0	-1	-1	6	-1	-1
OG0000637	collagen_alpha-6(VI)_chain	2	-1	2	0	0	-1	2	-1
OG0000725	F1QW40_DANRE	2	-1	-1	-1	0	-1	0	2
OG0000732	tnfsf14	2	-1	-1	1	1	0	1	-1
OG0000876	beta-microseminoprotein-like	2	0	-2	-1	0	-1	-1	4
OG0000893	her7	2	-1	0	-1	2	0	0	-1
OG0000905	itih3b.1	2	0	0	-1	0	0	0	3
OG0001210	protocadherin_Fat_3-like	2	0	0	0	0	0	6	-1
OG0001850	LOW_QUALITY_PROTEIN:_uncharacterized_protein_LOC102699118	2	-2	-2	2	0	-2	2	-2
OG0002434	alpha-1,3-galactosyltransferase_2-like	2	-2	0	-1	-2	1	0	0
OG0003826	afp4	2	0	-1	0	0	1	0	-1
OG0006579	tssk6	2	-1	0	0	0	-1	-1	-1
OG0006764	si:ch211-244b2.4	2	0	-1	0	1	-1	0	0
OG0007448	Serum_amyloid_A_protein	2	0	-1	0	0	-1	1	0
OG0015317	EF-hand_calcium-binding_domain-containing_protein_6	2	0	0	0	0	-1	-1	-1
OG0016491	W5N6I5_LEPOC	2	-2	-1	0	0	0	0	-1
OG0018109	SE-cephalotoxin-like_isoform_X1	2	-1	-1	0	0	0	0	-1
OG0000075	her4.1	1	-1	1	-3	6	-6	4	-4
OG0000093	c3a.6	1	0	-2	-2	-3	9	1	-1
OG0000095	protocadherin_alpha-C2	1	-2	4	-1	2	-1	-5	0
OG0000120	cyp2k16	1	0	-2	2	0	-3	0	1
OG0000173	tlr22	1	-2	12	-2	0	-4	0	-3
OG0000179	slc22a7a	1	1	-3	-2	1	-2	2	0
OG0000248	uncharacterized_protein_si:dkeyp-122a9.2	1	0	-2	0	-1	0	0	15
OG0000265	vwa10.1	1	0	3	-1	4	-1	0	-1
OG0000299	UDP-glucuronosyltransferase	1	1	0	-1	0	2	0	0
OG0000303	acot22	1	0	2	-1	4	-1	0	-2
OG0000309	Peptidase_S1_domain-containing_protein	1	0	1	-1	0	-1	12	-2
OG0000327	gzm3.3	1	0	0	-2	4	-1	-1	-1
OG0000333	comitin-like	1	-3	0	-1	0	-1	1	3
OG0000346	uncharacterized_protein_si:ch1073-59l16.1_isoform_X1	1	-2	0	-2	0	0	1	5
OG0000366	uncharacterized_protein_cuzd1.1	1	1	-1	-2	-1	0	5	-1
OG0000378	hhla2a.1	1	-1	7	-2	1	0	-1	-1
OG0000492	rarres3l	1	0	2	-1	0	-1	4	0
OG0000504	GTPase_IMAP_family_member_4-like	1	-1	0	9	0	0	0	0
OG0000510	Transporter	1	-2	3	-2	0	-1	0	-2
OG0000511	piggyBac_transposable_element-derived_protein_3-like	1	-1	0	-1	1	-1	4	-1
OG0000541	samd9l	1	0	-2	0	-1	1	0	0
OG0000552	Sulfotransferase	1	-1	3	-2	0	1	-1	-1
OG0000572	nqo1	1	-1	2	-1	3	0	0	0
OG0000608	Multidrug_and_toxin_extrusion_protein	1	0	0	-1	0	1	0	-2
OG0000753	lyz	1	0	-1	-1	0	2	-1	0
OG0000885	Torsin	1	-1	-1	-1	4	0	-1	0
OG0000901	uncharacterized_protein_LOC115248870	1	-1	-2	-1	-1	0	3	0
OG0000989	trim108	1	0	-2	0	1	0	0	-2
OG0001764	si:dkey-42l23.2	1	-1	2	-1	3	0	0	-1
OG0002852	ccn5	1	0	-1	0	0	0	-1	2
OG0002956	uncharacterized_protein_LOC107075754	1	-1	-1	0	0	-1	5	-1
OG0003182	carboxypeptidase_N_subunit_2-like_isoform_X1	1	-1	-1	-1	-2	0	0	0
OG0003219	protein_ALP1-like_isoform_X1	1	0	2	-1	0	0	1	-1
OG0003863	complement_factor_I_isoform_X1	1	-1	0	0	0	-1	1	0
OG0004925	intestinal_mucin-like_protein	1	-2	0	0	0	0	0	1
OG0004942	uncharacterized_protein_LOC115544085	1	-2	0	0	0	0	2	-1
OG0004944	peptidase_M20_domain-containing_protein_2	1	-1	-1	0	2	0	0	1
OG0007120	coiled-coil_domain-containing_protein_141	1	0	-1	0	-1	0	2	0
OG0007759	uncharacterized_protein_LOC107079435	1	-1	-1	1	-1	0	0	2
OG0007760	W5N4G8_LEPOC	1	-1	-1	1	1	-1	2	-1
OG0010504	protein_FAM216A	1	0	-1	0	-1	1	0	0
OG0011756	gpr132b	1	0	0	0	0	-1	-1	-1
OG0016773	or101-1	1	0	0	0	0	-1	-1	-1
OG0016840	5-hydroxytryptamine_receptor_1E	1	0	0	0	0	-1	-1	-1
OG0016993	nek11	1	0	-1	1	0	-1	-1	-1
OG0018705	uncharacterized_protein_LOC102689295	1	-1	-1	0	0	0	0	-1
OG0000015	immunoglobulin_alpha-2_heavy_chain-like	0	-3	-8	-1	14	-24	28	-2
OG0000050	Odorant_receptor_131-2	0	-1	-5	2	-12	12	0	4
OG0000052	protocadherin_alpha-3-like	0	3	-5	-4	4	-3	0	4
OG0000087	A0A2R8QUG2_DANRE	0	0	8	-2	1	0	-1	-6
OG0000098	NAD(P)(+)--arginine_ADP-ribosyltransferase	0	12	-1	-1	0	0	1	0
OG0000104	extracellular_calcium-sensing_receptor-like_isoform_X1	0	1	-1	-1	-3	29	0	-1
OG0000116	ms4a17a.11	0	8	-1	-1	-1	4	-1	0
OG0000125	uncharacterized_protein_LOC115552042	0	-2	12	-2	1	0	-1	-1
OG0000129	uncharacterized_protein_LOC110437898	0	-1	4	-2	2	-7	10	-6
OG0000130	irgf3	0	-1	10	-3	0	-3	0	0
OG0000132	scavenger_receptor_cysteine-rich_domain-containing_group_B_protein-like	0	0	0	16	0	0	-1	0
OG0000133	hamp	0	0	-2	-1	0	-6	3	3
OG0000160	alpha-2-macroglobulin-like	0	2	-2	-3	0	-4	0	7
OG0000162	A7MCE3_DANRE	0	0	1	-2	-2	1	0	6
OG0000175	apol	0	-2	0	-2	-4	0	4	0
OG0000182	P2Y_purinoceptor_1-like	0	0	-1	-1	5	-5	3	-1
OG0000191	uncharacterized_protein_LOC107077814	0	-1	-2	0	-7	1	12	0
OG0000228	mhc2a	0	4	-3	-1	1	0	1	-1
OG0000236	14-3-3_protein_beta/alpha-A	0	0	0	-1	2	-1	0	-1
OG0000240	FIIND_domain-containing_protein	0	-2	-2	1	1	-5	14	-2
OG0000253	olfactory_receptor_6N1-like	0	-1	-1	-1	0	0	2	3
OG0000262	5-hydroxytryptamine_receptor_3A-like	0	-2	0	-2	0	1	-1	4
OG0000300	NXPE_family_member_3	0	0	15	-1	0	0	1	-1
OG0000312	uncharacterized_protein_si:dkey-27p18.3_isoform_X1	0	1	0	-1	0	-1	0	0
OG0000313	B0S551_DANRE	0	0	3	-2	0	0	-3	1
OG0000325	probable_polypeptide_N-acetylgalactosaminyltransferase_8	0	-1	1	-2	-2	0	1	-3
OG0000329	proteinase-activated_receptor_3-like	0	-1	0	8	0	6	0	0
OG0000348	zinc_finger_CCCH_type_domain_containing_1-like	0	-1	13	0	0	0	0	0
OG0000354	P2Y_purinoceptor_14-like	0	1	-1	0	8	-4	2	-1
OG0000356	uncharacterized_protein_LOC115541828_isoform_X1	0	-2	-1	-1	5	-3	1	-1
OG0000368	Proteasome_subunit_beta	0	0	-1	-1	0	0	0	4
OG0000381	Peptidyl-prolyl_cis-trans_isomerase	0	0	-1	-1	-2	0	2	1
OG0000402	ccr12a	0	0	9	-2	0	0	0	0
OG0000420	Olfactory_receptor	0	-1	-1	0	0	0	1	2
OG0000428	sialoadhesin-like	0	0	-1	0	0	-3	16	-1
OG0000456	amph	0	0	0	0	0	0	0	14
OG0000460	uncharacterized_protein_LOC115547583	0	-2	6	1	0	-1	0	-2
OG0000470	mucin-5AC-like_isoform_X1	0	-1	0	2	-2	0	-1	2
OG0000477	cytosolic_phospholipase_A2_gamma-like_isoform_X1	0	-3	1	0	0	-1	0	2
OG0000507	Cadherin-1	0	-2	1	-1	0	-2	-2	1
OG0000515	serine_protease_inhibitor_2.1-like	0	-2	-1	1	0	-2	0	5
OG0000535	Putative_helicase_mov-10-B.2	0	2	-1	-1	1	-1	0	-1
OG0000538	itln2	0	3	-1	-1	1	-1	0	-1
OG0000566	Interleukin-8	0	-1	5	0	0	0	0	-1
OG0000567	herc5.4	0	1	0	0	2	-1	0	-2
OG0000573	tmem176l.4	0	2	-2	-1	2	-2	3	-1
OG0000595	Ubiquitin_carboxyl-terminal_hydrolase	0	0	4	-1	-1	1	0	-1
OG0000610	Glyco_trans_2-like_domain-containing_protein	0	1	6	-2	0	0	0	0
OG0000620	slc22a13b	0	0	1	-1	-2	1	2	-1
OG0000627	abo	0	4	-2	-1	-1	1	0	-2
OG0000629	odorant_receptor_131-2-like	0	0	6	-1	0	0	3	-1
OG0000636	F1QW85_DANRE	0	0	0	0	0	0	0	7
OG0000638	Caspase_a	0	0	3	0	3	-1	0	0
OG0000678	kif20ba	0	2	0	-1	-1	2	0	0
OG0000712	eif2ak2	0	0	2	0	2	0	0	-1
OG0000733	pycard	0	-1	1	2	0	0	2	-1
OG0000734	hpn	0	0	0	0	0	0	0	10
OG0000736	mmp13a	0	-1	1	-1	0	-1	1	-2
OG0000738	growth-regulated_protein_homolog_gamma-like	0	-1	0	1	-2	0	4	-1
OG0000743	NONE	0	0	-2	1	0	0	1	4
OG0000744	coagulation_factor_XI-like	0	-1	-1	0	0	0	2	4
OG0000831	cpa1	0	1	-1	0	2	-1	0	0
OG0000865	receptor-type_tyrosine-protein_phosphatase_C_isoform_X1	0	0	-1	0	0	-1	2	0
OG0000881	si:dkey-196h17.9	0	-2	0	-1	0	-3	1	-2
OG0000887	si:ch211-114l13.12	0	3	-1	-1	0	0	2	-1
OG0000902	odc1	0	0	0	1	0	8	0	0
OG0000912	si:ch211-231m23.4	0	-1	-2	0	-1	1	3	-2
OG0000915	galectin-2-like	0	-1	0	0	-1	1	-1	7
OG0000919	CD209_antigen-like_protein_C	0	-1	0	11	0	0	0	0
OG0000920	granzyme_A-like	0	-1	-1	0	-1	0	3	3
OG0000921	W5N5T6_LEPOC	0	-1	-1	0	0	-2	6	0
OG0001081	krt4	0	0	-1	-1	0	3	0	-1
OG0001207	uncharacterized_threonine-rich_GPI-anchored_glycoprotein_PJ4664.02-like_isoform_X1	0	-1	5	0	-1	1	0	0
OG0001216	hsf5	0	0	0	0	-1	0	0	9
OG0001340	ccne1	0	1	0	0	0	0	0	6
OG0001343	cxcl32b.1	0	1	-1	-1	0	-2	0	-2
OG0001757	Platelet-activating_factor_receptor	0	0	0	0	0	0	5	0
OG0001818	dnali1	0	0	0	0	-1	1	-1	4
OG0001848	toll-like_receptor_2	0	-2	8	0	0	-1	-1	-1
OG0001972	Tonsoku-like_protein	0	1	0	0	0	0	0	5
OG0002318	nt5c1ab	0	0	0	0	1	-1	-1	3
OG0002357	serine/threonine-protein_kinase_Nek1-like	0	0	0	0	7	0	0	-1
OG0002433	odorant_receptor_131-2-like	0	0	8	0	0	-1	0	0
OG0002547	leukotriene_B4_receptor_1-like	0	2	-1	0	0	-1	-1	-1
OG0002560	lect2l	0	2	0	0	3	0	0	0
OG0002687	Asparaginase-like_protein_1	0	0	0	0	0	0	0	5
OG0002706	mettl27	0	0	0	0	0	0	5	0
OG0002942	uncharacterized_protein_LOC115532057	0	0	9	0	-1	0	-1	-1
OG0002946	complement_C1q-like_protein_4	0	-1	4	0	0	-2	0	-1
OG0002947	cholinesterase	0	-1	0	0	0	0	0	4
OG0002948	piggyBac_transposable_element-derived_protein_4-like	0	0	0	0	2	-1	1	-1
OG0003034	uncharacterized_protein_LOC110438106	0	3	0	0	-1	4	-1	-1
OG0003137	tha1	0	0	0	0	-1	1	1	0
OG0003156	LOW_QUALITY_PROTEIN:_zinc_finger_BED_domain-containing_protein_5-like	0	0	0	0	3	-2	1	-1
OG0003167	Toll-like_receptor_9	0	0	5	0	0	0	0	-1
OG0003199	O-acyltransferase_like_protein	0	0	0	0	0	4	0	0
OG0003352	uncharacterized_protein_C12orf81-like	0	-1	0	0	0	5	0	0
OG0003359	tetraspanin-8-like_isoform_X1	0	-1	4	0	0	0	0	-1
OG0003393	Metallothionein	0	3	-1	0	2	0	0	-1
OG0003629	nfil3-4	0	0	-2	-1	-2	0	0	0
OG0003665	dynein_heavy_chain_3,_axonemal	0	0	0	0	0	3	0	0
OG0003677	sodium-_and_chloride-dependent_creatine_transporter_1	0	0	0	1	-1	4	-1	0
OG0003804	lysosomal_alpha-glucosidase_isoform_X1	0	0	0	0	0	3	0	0
OG0003837	Glycosyltransferase_family_92_protein	0	0	0	1	1	-1	2	-1
OG0003849	uncharacterized_protein_LOC115539808	0	-1	3	0	-1	0	1	-1
OG0003859	beta-1,3-galactosyl-O-glycosyl-glycoprotein_beta-1,6-N-acetylglucosaminyltransferase	0	0	0	0	0	-1	3	0
OG0004119	cfhl4	0	3	-1	0	0	-1	1	0
OG0004570	protein_ITPRID1	0	0	0	0	-1	1	0	2
OG0004930	uncharacterized_protein_LOC115529368_isoform_X1	0	0	0	0	1	0	1	-1
OG0004940	chymotrypsin-like_elastase_family_member_2A	0	0	0	0	0	2	0	2
OG0004945	GTPase_IMAP_family_member_6-like	0	-1	-1	0	0	0	0	4
OG0005902	gig2e	0	1	-1	0	0	-1	2	0
OG0006786	UDP-glucuronosyltransferase	0	0	-1	0	-1	0	-1	4
OG0007729	uncharacterized_protein_LOC115533257	0	-1	1	0	0	0	2	-1
OG0007741	mixed_lineage_kinase_domain-like_protein	0	-1	0	0	-1	0	4	-1
OG0007761	uncharacterized_protein_LOC107078439	0	-1	-1	0	1	-2	2	-1
OG0009107	dydc2	0	0	0	0	-1	1	-1	1
OG0013205	sterile_alpha_motif_domain-containing_protein_9-like	0	2	-1	0	1	-1	0	-1
OG0014542	uncharacterized_protein_LOC115553460	0	-1	0	1	-1	1	0	-1
OG0014592	cilia-_and_flagella-associated_protein_77	0	2	0	0	-1	0	-1	-1
OG0014604	si:ch73-86n18.1	0	2	-1	0	0	-1	0	-1
OG0014724	myb-related_transcription_factor,_partner_of_profilin-like	0	1	0	0	0	0	1	-1
OG0014892	tac4	0	1	-1	0	1	0	-1	-1
OG0016260	cilia-_and_flagella-associated_protein_251-like	0	-1	0	0	0	0	2	0
OG0016282	uncharacterized_protein_LOC115545831	0	0	2	0	0	0	2	-1
OG0016439	ras-related_protein_Rab-7L1-like_isoform_X1	0	0	0	1	2	-1	0	-1
OG0016486	LOW_QUALITY_PROTEIN:_uncharacterized_protein_LOC107075567	0	0	-1	2	0	1	-1	-1
OG0016919	uncharacterized_protein_C1orf87_homolog_isoform_X1	0	0	-1	0	-1	0	1	-1
OG0016927	uncharacterized_protein_LOC101886404	0	1	-1	0	0	0	1	-1
OG0016960	ifnphi2	0	0	-1	0	-1	0	-1	-1
OG0017324	uncharacterized_protein_LOC107076013	0	0	-1	3	0	-1	-1	-1
OG0017347	uncharacterized_protein_LOC107076539_isoform_X1	0	0	-1	0	1	-1	0	1
OG0017348	prostaglandin_D2_receptor_2	0	0	-1	0	2	0	0	-1
OG0017349	uncharacterized_protein_LOC102686556_isoform_X1	0	-1	-1	0	0	-1	2	-1
OG0017606	tetratricopeptide_repeat_protein_24	0	0	-1	1	0	-1	-1	-1
OG0018113	G_PROTEIN_RECEP_F1_2_domain-containing_protein	0	-1	-1	0	-1	0	1	-1
OG0018326	small_integral_membrane_protein_24	0	0	-1	0	0	-1	-1	-1
OG0018397	zswim2	0	0	-1	0	0	-1	-1	-1
OG0018398	si:dkey-148h10.5	0	0	-1	0	-1	0	-1	-1
OG0018440	growth/differentiation_factor_6-A	0	0	-1	0	0	-1	-1	-1
OG0018453	slc45a3	0	0	-1	0	0	-1	-1	-1
OG0018464	potassium_channel_subfamily_K_member_1-like	0	0	-1	0	0	-1	-1	-1
OG0018471	B3DK21_DANRE	0	0	-1	0	0	-1	-1	-1
OG0018489	Calbindin	0	0	-1	0	0	-1	-1	-1
OG0018543	probable_G-protein_coupled_receptor_82	0	-1	0	0	-1	0	-1	-1
OG0018613	inactive_serine/threonine-protein_kinase_TEX14_isoform_X1	0	-1	0	0	-1	0	-1	-1
OG0018628	uncharacterized_protein_LOC115536053	0	0	0	0	1	-1	-1	-1
OG0018632	schlafen-like_protein_1	0	-1	0	0	0	-1	-1	-1
OG0018696	uncharacterized_protein_LOC107076300	0	-1	-1	0	0	0	1	-1
OG0018706	protein_boule-like	0	-1	-1	0	0	-1	-1	0
OG0018722	voltage-dependent_P/Q-type_calcium_channel_subunit_alpha-1A-like	0	0	-1	0	1	0	-1	-1
OG0019334	utrophin-like	0	0	0	0	0	-1	-1	-1
OG0019411	histone-lysine_N-methyltransferase_2D-like	0	0	0	0	0	-1	-1	-1
OG0019432	F-box_domain-containing_protein	0	-1	-1	0	0	-1	-1	-1
OG0019439	uncharacterized_protein_C20orf195_homolog	0	-1	-1	0	0	-1	-1	-1
OG0019455	Ankyrin_repeat_and_SOCS_box_protein_17	0	-1	-1	0	0	-1	-1	-1
OG0020464	DENN_domain-containing_protein_4C-like	0	0	-1	0	0	-1	-1	-1
OG0020525	muscle_M-line_assembly_protein_unc-89-like	0	0	-1	0	-1	0	-1	-1
OG0000005	F1QAA3_DANRE	-1	-2	8	-7	30	-29	18	-15
OG0000038	olfcd2	-1	-1	-1	43	-1	0	0	-1
OG0000054	A9JRA9_DANRE	-1	7	-2	-2	17	-4	2	-6
OG0000074	NONE	-1	1	-1	0	30	-10	6	-2
OG0000105	interferon-induced_very_large_GTPase_1-like	-1	9	-3	0	1	-2	0	0
OG0000108	si:ch211-5k11.8	-1	2	-2	-2	1	-2	6	-2
OG0000121	cyp2x8	-1	7	0	-4	0	0	0	-1
OG0000167	Olfactory_receptor	-1	4	-1	-1	-1	4	0	-2
OG0000212	Sulfotransferase	-1	3	0	0	-3	1	0	-4
OG0000219	ifi27.1	-1	2	2	-3	0	-2	4	-2
OG0000226	acot15	-1	6	0	-2	0	-2	3	-1
OG0000231	vitellogenin_5_precursor	-1	10	0	-2	0	0	0	0
OG0000239	ctss2.1	-1	0	0	-1	2	-3	10	-2
OG0000247	UDP-glucuronosyltransferase	-1	7	-2	-2	-1	1	0	-1
OG0000273	Q501V7_DANRE	-1	7	0	1	0	0	0	0
OG0000316	si:ch211-210b2.2	-1	2	4	-1	0	0	2	-2
OG0000359	si:ch211-196i2.1	-1	2	0	-1	-2	1	0	-1
OG0000363	cyclic_nucleotide-gated_cation_channel_beta-3-like_isoform_X2	-1	3	0	-1	0	0	0	5
OG0000384	ifitm1	-1	0	4	0	1	-3	0	-1
OG0000416	Zona_pellucida_sperm-binding_protein_3	-1	3	0	-2	-1	0	1	0
OG0000434	fbxo44	-1	12	0	-1	0	0	1	0
OG0000441	Insulin	-1	1	0	-1	0	-1	2	-2
OG0000468	lpar5b	-1	0	0	0	4	-4	4	-1
OG0000472	c1r	-1	0	-2	2	0	0	1	2
OG0000489	hnrnpa0l	-1	4	0	-1	0	3	0	0
OG0000490	nkl.2	-1	5	-2	-1	0	-2	0	-1
OG0000497	A0A2R8QFH4_DANRE	-1	10	-1	-1	0	-1	-1	-1
OG0000502	mxa	-1	1	-3	0	1	-2	1	0
OG0000506	poly_	-1	4	-1	-1	0	0	8	-1
OG0000526	slain1b	-1	3	-1	-1	0	0	4	0
OG0000533	st8sia6	-1	0	1	-1	4	-2	-2	0
OG0000537	toll-like_receptor_8	-1	0	6	0	0	0	-1	0
OG0000606	gpr84	-1	1	-1	0	0	0	12	0
OG0000618	thap4	-1	0	10	0	0	1	0	0
OG0000632	T-lymphocyte_surface_antigen_Ly-9-like	-1	0	3	3	0	1	-2	-2
OG0000724	TOG_array_regulator_of_axonemal_microtubules_protein_1	-1	0	8	-1	0	0	0	0
OG0000751	hbl4	-1	6	0	0	0	0	0	0
OG0000755	Q561U4_DANRE	-1	0	1	-1	0	-1	-1	2
OG0000792	si:ch211-212k18.15	-1	0	6	-1	1	0	0	0
OG0000852	poly_	-1	3	-2	-2	0	-2	0	0
OG0000897	GDP-4-keto-6-deoxy-D-mannose-3,5-epimerase-4-reductase	-1	1	1	-1	-1	2	-1	1
OG0000933	c1ql4a	-1	4	0	-1	-1	0	0	-1
OG0000982	Q6AXI9_DANRE	-1	7	0	-1	0	0	0	0
OG0001007	extracellular_calcium-sensing_receptor	-1	4	1	-1	0	0	2	-1
OG0001111	enpp7.1	-1	3	-1	-1	-1	0	0	-1
OG0001145	spink2.1	-1	9	-1	-1	-1	0	0	0
OG0001209	A0A2R8Q1H7_DANRE	-1	3	-1	0	0	0	0	0
OG0001344	SAM_domain-containing_protein	-1	1	1	0	1	-2	1	-2
OG0001441	uncharacterized_protein_LOC110438340	-1	1	3	-1	0	0	0	-1
OG0001662	olfactomedin-4-like	-1	0	-1	1	2	-1	0	-1
OG0001882	adgrg11	-1	3	0	-1	0	0	1	-1
OG0001959	A0A0G2KJT5_DANRE	-1	8	-1	-1	0	-1	0	-1
OG0001996	protein_BTG3-like	-1	0	-1	-1	-1	3	-1	0
OG0002536	si:ch73-105b23.6	-1	3	0	0	-1	0	0	1
OG0002554	uncharacterized_protein_si:dkey-103k4.2	-1	4	-1	0	0	0	0	-1
OG0002777	protein_FAM111A-like	-1	2	0	-1	0	-2	1	-2
OG0002916	sc:d156	-1	1	-1	0	1	-1	1	-1
OG0003010	endonuclease_domain-containing_1_protein	-1	4	-1	0	2	-1	-1	-1
OG0003031	nmbb	-1	4	0	0	1	0	0	0
OG0003057	c3b.1	-1	3	0	0	0	0	0	2
OG0003500	Arylamine_N-acetyltransferase	-1	4	0	0	0	-1	-1	0
OG0003572	itgae.1	-1	5	0	0	0	0	0	0
OG0003641	palmdelphin_isoform_X1	-1	0	0	-1	-2	0	0	-1
OG0004038	hmgn6	-1	3	-1	0	0	-1	0	0
OG0004181	uncharacterized_protein_LOC110438488	-1	1	3	0	-1	1	0	-1
OG0004559	st6galnac1.2	-1	1	0	1	0	2	0	-1
OG0004571	si:ch211-40k21.5	-1	0	1	0	0	0	3	-1
OG0004761	rsph3	-1	0	0	0	0	3	0	0
OG0004895	cd22	-1	0	-1	0	-1	0	1	2
OG0005351	NACHT_domain-_and_WD_repeat-containing_protein_1-like_isoform_X1	-1	3	0	0	0	0	0	-1
OG0005553	rbp1.2	-1	3	0	0	-1	0	0	0
OG0005851	uncharacterized_protein_si:ch211-13f8.1_isoform_X1	-1	2	0	0	-1	0	1	0
OG0007091	marco	-1	0	-1	0	0	0	3	0
OG0007108	uncharacterized_protein_LOC101883176	-1	0	0	1	-1	1	1	0
OG0007356	E3_ubiquitin-protein_ligase	-1	0	-1	0	0	-1	1	0
OG0007610	N-acetylgalactosaminide_beta-1,3-galactosyltransferase	-1	1	0	0	0	1	-1	-1
OG0014594	synaptonemal_complex_central_element_protein_3	-1	2	0	0	0	-1	0	-1
OG0014637	A0A0R4IIU2_DANRE	-1	5	0	0	0	0	0	0
OG0014643	leucine-rich_repeat_flightless-interacting_protein_2_isoform_X1	-1	2	0	0	-1	0	0	-1
OG0015928	immunoglobulin_mu_heavy_chain-like	-1	0	-1	0	1	0	1	-1
OG0016591	si:ch73-40a17.4	-1	3	-1	0	-1	0	-1	-1
OG0016793	si:dkeyp-118a3.2	-1	0	0	0	-1	1	0	-1
OG0016922	platelet_glycoprotein_Ib_alpha_chain-like	-1	0	0	0	-1	0	1	-1
OG0016939	mucin-3A	-1	0	1	1	-1	0	-1	-1
OG0017402	Derlin	-1	1	-1	0	0	-1	0	-1
OG0017419	G_PROTEIN_RECEP_F1_2_domain-containing_protein	-1	1	-1	0	0	-1	0	-1
OG0017429	Interleukin	-1	1	-1	0	0	-1	-1	0
OG0017460	si:ch211-276i12.9	-1	1	-1	0	0	0	-1	-1
OG0017486	uncharacterized_protein_LOC108183310	-1	0	-1	0	0	0	2	-1
OG0018494	uncharacterized_protein_C14orf132-like	-1	0	0	0	-1	0	-1	-1
OG0018499	39S_ribosomal_protein_L36,_mitochondrial	-1	0	0	0	0	-1	-1	-1
OG0019243	NONE	-1	0	-1	0	0	-1	-1	-1
OG0019255	copine-1_isoform_X1	-1	0	-1	0	-1	0	-1	-1
OG0019257	srsf7b	-1	0	-1	0	0	-1	-1	-1
OG0000025	Olfactory_receptor	-2	-1	-1	9	-2	5	10	-9
OG0000027	Q5SNP8_DANRE	-2	0	-5	1	6	-1	9	-6
OG0000047	Claudin	-2	0	0	-1	0	-4	3	1
OG0000051	crygs3	-2	2	-3	6	4	-7	2	-1
OG0000096	or115-15	-2	0	-1	-1	0	1	1	-1
OG0000119	ba1	-2	4	0	-1	0	0	5	-4
OG0000166	dicp2.1	-2	16	0	-1	0	0	0	0
OG0000188	A0A286YAS1_DANRE	-2	13	-1	-2	-2	0	0	1
OG0000235	cst14a.2	-2	4	-1	0	0	-2	9	0
OG0000246	A0A0R4IAD4_DANRE	-2	3	2	-2	0	-2	1	0
OG0000319	zp2.1	-2	5	-1	1	2	0	0	0
OG0000373	adgrf11	-2	4	1	-2	0	0	1	0
OG0000459	uncharacterized_protein_LOC101884369	-2	3	10	-2	0	0	0	-1
OG0000500	trex4	-2	0	5	1	0	0	0	-1
OG0000540	Trace_amine-associated_receptor_13c	-2	12	1	-2	0	0	0	0
OG0000614	si:dkey-23k10.3	-2	2	-2	1	0	0	0	7
OG0000671	cfhl2	-2	6	0	-1	1	0	0	0
OG0000846	mespab	-2	3	-1	0	-1	0	0	-1
OG0001176	deleted_in_malignant_brain_tumors_1_protein_isoform_X1	-2	0	4	-1	0	0	2	-1
OG0001883	alpha-2-macroglobulin-like	-2	0	5	-1	0	0	0	0
OG0002325	ephrin_type-B_receptor_6-like_isoform_X1	-2	2	-1	0	-1	0	-1	1
OG0002641	uncharacterized_protein_LOC110437888_isoform_X1	-2	4	0	0	0	0	3	-1
OG0002718	mhc1lia	-2	10	0	0	0	0	0	0
OG0003279	myelin-associated_glycoprotein-like	-2	0	-1	0	1	-1	0	-1
OG0003336	prf1.2	-2	1	-2	0	2	-2	1	-2
OG0003656	uncharacterized_protein_LOC101887009	-2	1	-1	-1	-2	0	0	0
OG0003796	cyp2aa1	-2	7	0	0	0	0	0	0
OG0004200	clca1	-2	4	0	2	0	0	0	0
OG0000010	olfcq3	-3	8	0	-5	-4	81	-1	-2
OG0000065	si:ch211-1a19.2	-3	0	0	-2	-3	0	0	19
OG0000201	or126-4	-3	2	0	15	0	0	0	-1
OG0000209	A0A0R4IB81_DANRE	-3	22	0	-2	0	0	0	0
OG0000211	gig2p	-3	15	1	-2	0	-1	1	-1
OG0000321	gzmk	-3	0	2	-1	2	-2	-2	1
OG0000020	mhc1ula	-4	0	37	-3	16	-5	-6	0
OG0000071	A7MD75_DANRE	-4	19	0	-5	-5	4	2	-6
OG0000060	A8KB21_DANRE	-5	45	0	-1	0	0	0	0
OG0000091	or106-12	-5	26	4	-4	0	0	0	0
OG0000055	si:dkey-33c12.12	-6	59	0	-1	0	0	0	0
OG0000063	taar10a	-6	7	11	3	0	0	0	-1
OG0000003	immunoglobulin_kappa_variable_1-8	-7	4	-9	3	41	-25	40	-12
OG0000183	Aerolysin-like_protein	-7	9	6	1	0	0	0	0
OG0000002	E3_ubiquitin-protein_ligase_TRIM39-like	-10	9	-9	1	37	-36	51	-13
OG0000019	gastrula_zinc_finger_protein_XlCGF57.1-like	-10	59	0	-3	0	-1	20	-3
OG0000072	or109-6	-10	21	-1	14	3	-1	-1	-1

## Sheet: Clupea_harengus
Dataset_1-Table_3. Gene family expansions and contractions in Clupea harengus and related teleost species. Positive values indicate gene gains (expansions), while negative values indicate gene losses (contractions) as predicted by CAFE.
FamilyID	Description	Clupea_harengus	Danio_rerio	Gadus_morhua	Lepisosteus_oculatus	Scomber_scombrus	Solea_solea	Sparus_aurata	Takifugu_rubripes
OG0000011	ftr14	80	-3	-1	0	0	0	0	0
OG0000001	trim35-29	45	2	-14	-12	32	-20	11	-18
OG0000058	GTPase_IMAP_family_member_4-like	38	-5	-1	5	-1	0	1	-1
OG0000170	LOC116223426	30	-2	-1	-1	-1	0	1	-1
OG0000205	fut7	16	-1	0	-1	0	1	0	0
OG0000204	Glycosyltransferase_family_92_protein	15	-1	-1	-1	-1	0	0	1
OG0000019	stonustoxin_subunit_beta-like	14	0	-2	-4	28	-1	-3	-6
OG0000387	E9QH87_DANRE	14	-1	-1	-1	3	0	0	-1
OG0000386	illr1	13	0	0	-1	0	0	0	0
OG0000026	si:ch211-113a14.12	12	0	-1	-9	3	0	-1	-5
OG0000080	F1RAJ7_DANRE	12	0	-1	0	0	-1	1	0
OG0000222	Histone-lysine_N-methyltransferase_PRDM9	12	-2	2	-1	0	0	0	0
OG0000421	gcnt3	12	-1	0	-1	0	1	0	0
OG0000120	A0A0R4IAD4_DANRE	11	-2	1	-2	0	-2	2	0
OG0000124	LOC116219576	11	2	-1	-2	-1	0	-1	-1
OG0000218	integrin_alpha-X-like	11	-1	0	-1	4	-1	-1	-1
OG0000733	olfactory_receptor_52N5-like	11	-2	0	0	0	-1	0	-1
OG0000037	pcdh1g1	10	-5	14	-4	8	-2	-2	-2
OG0000064	erythroid_membrane-associated_protein-like	10	-5	-1	21	0	-2	0	-3
OG0000069	F1R1X9_DANRE	10	-2	-2	-4	2	0	0	-2
OG0000098	A7MCE3_DANRE	10	-2	0	-3	-3	0	-1	5
OG0001299	Phospholipase_A2	10	0	0	0	0	0	0	0
OG0000016	Histone_H3	9	-1	-1	-9	-8	0	3	2
OG0000025	Histone_H2B	9	7	-7	-7	-4	9	-6	3
OG0000116	si:ch1073-376c22.1	9	0	-3	-2	5	-5	6	-3
OG0000187	Olfactory_receptor	9	-3	-2	-1	-1	-1	1	2
OG0000317	A4IGA9_DANRE	9	-1	-2	-1	-2	0	-2	6
OG0000498	hepatocyte_cell_adhesion_molecule_isoform_X1	9	-1	0	-1	0	0	1	0
OG0003138	Q08BD7_DANRE	9	0	0	0	0	0	0	0
OG0000030	Histone_H4	8	1	-2	-7	-2	-3	4	2
OG0000059	her4.1	8	-3	0	-4	7	-5	5	-5
OG0000015	myhz1.1	7	-7	12	-6	2	-7	3	-6
OG0000075	uncharacterized_protein_K02A2.6-like	7	1	0	-5	-3	2	-4	1
OG0000127	Pentaxin	7	-5	-1	-2	0	-1	6	-1
OG0000343	tnni2b.2	7	0	0	-2	0	1	0	0
OG0000410	cirbpa	7	-1	1	0	0	0	0	0
OG0000496	receptor-type_tyrosine-protein_phosphatase_S	7	0	0	-1	0	0	0	0
OG0000734	P2Y_purinoceptor_13-like	7	-2	-1	-1	0	0	0	-1
OG0003879	heat_shock_70_kDa_protein_12B-like	7	-2	0	0	0	0	0	0
OG0000013	immunoglobulin_epsilon_heavy_chain-like	6	-4	-6	-4	-3	16	9	-3
OG0000017	Tubulin_alpha_chain	6	-3	-5	-4	-1	0	1	0
OG0000035	A9JRA9_DANRE	6	0	-5	-4	15	-3	2	-8
OG0000039	si:ch1073-110a20.3	6	2	-5	-6	8	-4	5	-5
OG0000191	hydroperoxide_isomerase_ALOXE3-like	6	-4	0	0	0	-1	7	-2
OG0000329	patched_domain-containing_protein_3-like	6	0	0	0	0	-1	0	-1
OG0000354	W5N5T6_LEPOC	6	-2	-2	-1	0	-2	7	0
OG0000453	si:dkey-92f12.2	6	-1	0	-1	-1	1	0	2
OG0000610	Carboxypeptidase_O	6	-1	0	-1	0	-1	1	-1
OG0000882	zpax1	6	0	0	0	0	0	0	0
OG0001938	vimentin-like	6	0	0	-1	0	0	-1	-1
OG0002331	Sulfotransferase_6B1	6	0	-1	0	0	0	0	1
OG0002830	ifnphi2	6	0	0	-1	-1	0	-1	-1
OG0014615	toll-like_receptor_13	6	-1	0	0	0	0	0	0
OG0014619	solute_carrier_family_22_member_5-like_isoform_X1	6	-1	0	0	0	0	0	0
OG0000060	NONE	5	-1	-3	-2	32	-8	7	-3
OG0000071	A0A2R8QUG2_DANRE	5	-2	8	-2	1	0	-2	-7
OG0000422	ttf1.5	5	0	0	-1	0	0	0	0
OG0000485	si:dkey-7l6.3	5	-1	-1	-1	1	0	0	2
OG0000486	alpha-tectorin-like	5	-1	-2	1	1	0	0	-2
OG0001130	adhesion_G-protein_coupled_receptor_G7	5	-1	-2	0	0	-2	1	-1
OG0001220	Metalloendopeptidase	5	0	0	0	3	0	0	0
OG0002880	Asparagine_synthetase_	5	0	0	0	0	0	0	0
OG0016503	nuclear_GTPase_SLIP-GC-like	5	-1	0	0	0	0	0	0
OG0000215	CUB_and_zona_pellucida-like_domain-containing_protein_1	4	0	0	-2	-3	0	3	-1
OG0000297	mpx	4	-2	3	-1	0	0	0	-1
OG0000335	rarres3l	4	-1	1	-2	0	-1	3	-1
OG0000437	hydroxycarboxylic_acid_receptor_2	4	-1	0	0	0	-1	1	-1
OG0000617	Cadherin-1	4	-1	-2	0	1	-1	-1	3
OG0001617	vmo1a	4	0	0	-1	0	0	0	0
OG0003636	gbp2	4	-1	0	1	0	0	0	0
OG0014621	sodium/calcium_exchanger_2	4	-1	-1	0	0	-1	0	-1
OG0014970	ifit9	4	0	0	0	0	0	0	0
OG0016484	IgGFc-binding_protein-like	4	-1	0	0	0	0	0	0
OG0017349	uromodulin-like	4	-1	0	0	0	0	0	0
OG0017358	W5NMH2_LEPOC	4	-1	0	0	0	0	0	0
OG0017361	carnosine_synthase_1-like	4	-1	0	0	0	0	0	0
OG0000038	Tubulin_beta_chain	3	0	-2	-2	-1	5	0	-1
OG0000082	protocadherin_alpha-C2	3	-3	4	-2	2	-1	-5	0
OG0000125	alpha-2-macroglobulin-like	3	0	-3	-3	0	-4	0	7
OG0000139	natural_killer_cell_receptor_2B4-like	3	-1	-1	1	9	-3	1	-4
OG0000152	mhc2b	3	0	-4	-2	2	-1	1	-2
OG0000172	Q501V7_DANRE	3	4	0	0	0	0	0	0
OG0000184	mhc1laa	3	4	-1	-1	0	-1	-1	-1
OG0000227	herc5.4	3	0	1	0	2	-1	0	-2
OG0000240	acot22	3	-1	1	-2	4	-1	0	-2
OG0000278	gzm3.3	3	0	0	-2	4	-1	-1	-1
OG0000374	Carboxylic_ester_hydrolase	3	-1	1	-2	0	-1	0	0
OG0000550	arhgap27l	3	0	1	0	1	0	0	-1
OG0000663	Reticulon	3	0	0	-1	0	-1	0	1
OG0000715	her7	3	-1	0	-1	2	0	0	-1
OG0000716	ccr6a	3	0	0	-1	0	0	1	-1
OG0000889	si:dkey-42l23.2	3	-1	2	-1	3	0	0	-1
OG0001336	Histone_H2A	3	-1	2	-1	0	0	0	0
OG0001818	tumor_necrosis_factor_receptor_superfamily_member_6B-like	3	-2	-1	0	0	0	0	-1
OG0003731	mycbpap	3	0	0	0	0	1	0	-1
OG0003869	hydroxycarboxylic_acid_receptor_2-like	3	-1	0	0	1	0	0	0
OG0005003	uncharacterized_protein_LOC102696424	3	-2	0	2	0	0	0	0
OG0007707	calhm6	3	0	0	0	0	0	-1	-1
OG0007897	uncharacterized_protein_LOC107077374	3	-1	-1	1	0	1	-1	-1
OG0010706	or101-1	3	0	0	0	0	-1	-1	-1
OG0014600	myosin-8-like	3	-1	1	0	0	-1	-1	-1
OG0017342	UDP-glucuronosyltransferase_1-6-like	3	-1	0	1	0	0	0	0
OG0018146	KASH_CCD_domain-containing_protein	3	-1	0	0	0	0	0	0
OG0018173	cytochrome_P450_2M1-like_isoform_X1	3	-1	0	0	0	0	0	0
OG0000090	c3a.6	2	0	-3	-2	-3	7	1	-1
OG0000206	slc22a21	2	-1	-2	0	0	-2	3	5
OG0000210	trace_amine-associated_receptor_13c-like	2	-3	0	19	0	0	0	0
OG0000323	ifnphi4	2	0	-2	0	0	0	6	0
OG0000487	cst14a.2	2	0	-2	-1	1	-1	-2	0
OG0000508	nqo1	2	-1	2	-1	3	0	0	0
OG0000511	pycard	2	-2	0	1	0	0	2	-1
OG0000634	lyz	2	0	-2	-1	0	2	-2	-1
OG0000718	F1QW40_DANRE	2	-1	-1	-1	0	-1	1	3
OG0000726	tnfsf14	2	-1	-1	1	1	0	1	-1
OG0000853	si:ch211-276k2.1	2	0	-2	-1	2	0	0	0
OG0000892	Deoxynucleoside_triphosphate_triphosphohydrolase_SAMHD1	2	-1	-1	1	0	0	-1	1
OG0000901	uncharacterized_protein_LOC115533538_isoform_X1	2	-2	-1	1	0	2	-1	-1
OG0000998	uncharacterized_protein_LOC101886205_isoform_X1	2	0	0	-1	0	0	0	0
OG0001189	protocadherin_Fat_3-like	2	0	0	0	0	0	6	-1
OG0001298	trim108	2	0	-1	0	1	0	-1	-1
OG0001563	plexin-C1-like_isoform_X1	2	-1	2	-1	1	0	0	0
OG0001748	uncharacterized_protein_si:dkey-205h13.2	2	-1	-1	-1	-1	0	1	0
OG0002273	serine_(or_cysteine)_proteinase_inhibitor,_clade_A_(alpha-1_antiproteinase,_antitrypsin),_member_1,_like_precursor	2	0	0	-1	2	0	0	0
OG0003838	afp4	2	0	-1	-1	0	1	0	-1
OG0003867	intestinal_mucin-like_protein	2	-2	0	0	0	0	0	1
OG0003877	peptidase_M20_domain-containing_protein_2	2	-1	-1	0	2	0	0	1
OG0004613	receptor-type_tyrosine-protein_phosphatase_eta-like	2	0	0	0	-1	1	1	-1
OG0004881	mucin-3A	2	-1	0	0	-1	0	-1	-1
OG0004962	uncharacterized_protein_LOC102690036	2	0	0	0	1	0	0	-1
OG0006557	si:ch211-132p1.2	2	-1	0	0	0	0	0	-1
OG0006593	tssk6	2	-1	0	0	0	-1	-1	-1
OG0007426	NXPE_family_member_3-like_isoform_X1	2	0	0	-1	0	0	0	0
OG0007893	immunoglobulin_kappa_light_chain-like	2	-1	4	0	0	0	0	0
OG0009162	ch25h	2	0	0	0	-1	0	0	-1
OG0010345	soul2	2	0	0	0	-1	0	0	-1
OG0011986	alpha-1,2-Mannosidase	2	0	0	0	-1	0	0	-1
OG0012253	noxred1	2	0	0	0	0	-1	0	-1
OG0017337	uncharacterized_protein_LOC107076300	2	-1	-1	0	0	0	1	-1
OG0017357	uncharacterized_protein_LOC102693000	2	-1	-1	0	-1	0	0	-1
OG0018149	SE-cephalotoxin-like_isoform_X1	2	-1	-1	0	0	0	0	-1
OG0000018	immunoglobulin_alpha-2_heavy_chain-like	1	-3	-7	0	18	-20	33	-1
OG0000049	A8KB21_DANRE	1	33	0	-3	0	0	0	0
OG0000051	Claudin	1	-1	0	-1	-1	-4	3	1
OG0000079	myh7l	1	3	-1	-3	5	0	0	-1
OG0000093	si:ch211-5k11.8	1	1	-3	-2	1	-2	6	-3
OG0000106	secretory_phospholipase_A2_receptor-like	1	-1	1	0	-1	-1	14	-3
OG0000112	cyp2x8	1	7	0	-4	0	0	0	-1
OG0000134	intestinal_mucin-like_protein_isoform_X2	1	0	-1	0	3	-3	-1	2
OG0000176	mhc2a	1	2	-3	-2	1	0	1	-1
OG0000188	apoa4b.1	1	0	2	-3	-1	0	0	0
OG0000192	FIIND_domain-containing_protein	1	-2	-2	0	4	-5	14	-2
OG0000219	von_Willebrand_factor_A_domain-containing_protein_5A-like_isoform_X1	1	0	-3	-1	-1	-1	2	0
OG0000236	5-hydroxytryptamine_receptor_3A-like	1	-2	0	-2	0	1	-1	4
OG0000239	NXPE_family_member_3	1	-2	15	-2	0	0	1	-1
OG0000252	or132-4	1	4	0	-1	0	0	0	0
OG0000253	vwa10.1	1	0	3	-1	4	-1	0	-1
OG0000280	pepsin_A-like	1	-4	0	1	4	-3	0	-3
OG0000293	negaly6	1	2	-2	0	0	0	0	0
OG0000316	cyp2n13	1	-2	-2	0	1	0	1	-1
OG0000346	isg15	1	-1	5	0	0	0	5	-1
OG0000414	amph	1	0	0	0	0	0	0	14
OG0000435	prf1.9	1	0	0	-1	4	-1	0	-1
OG0000455	Interleukin-8	1	-2	5	-1	0	0	0	-1
OG0000461	gstr	1	-1	0	-1	0	0	6	1
OG0000475	itln2	1	3	-1	-1	1	-1	0	-1
OG0000586	deleted_in_malignant_brain_tumors_1_protein-like	1	1	0	-1	-1	0	0	1
OG0000661	Ubiquitin_carboxyl-terminal_hydrolase	1	0	5	-1	0	0	1	0
OG0000724	Folate_gamma-glutamyl_hydrolase	1	-1	0	-1	-1	6	-1	-1
OG0000725	cacna1ia	1	-1	0	-1	0	0	0	3
OG0000877	sacsin	1	-1	0	0	0	-1	3	-1
OG0000890	si:dkey-238d18.5	1	-1	-1	3	0	-1	0	-1
OG0001162	beta-microseminoprotein-like	1	0	-2	-1	0	-1	-1	4
OG0001186	uncharacterized_threonine-rich_GPI-anchored_glycoprotein_PJ4664.02-like_isoform_X1	1	-1	4	0	-1	1	0	0
OG0001239	toll-like_receptor_2	1	-2	8	0	0	-1	-1	-1
OG0001241	uncharacterized_protein_LOC107076615_isoform_X1	1	-2	-2	-1	0	0	1	0
OG0001323	monocyte_chemotactic_protein_1B-like	1	0	-1	-1	0	-2	0	-2
OG0001814	ADP-ribosyl_cyclase/cyclic_ADP-ribose_hydrolase_1-like	1	-2	2	-1	0	0	0	1
OG0002103	LOW_QUALITY_PROTEIN:_zinc_finger_BED_domain-containing_protein_5-like	1	-1	-1	-1	3	-2	1	-2
OG0002169	Epoxide_hydrolase	1	0	-2	0	0	-1	1	-1
OG0002184	mettl27	1	0	0	0	0	0	5	0
OG0002575	adhesion_G-protein_coupled_receptor_G5-like	1	0	0	1	0	-1	1	-1
OG0002872	Glycosyltransferase_family_92_protein	1	-1	-1	1	0	-2	1	-2
OG0002907	leukocyte_surface_antigen_CD53-like	1	-2	-1	1	-1	0	0	-1
OG0003782	si:dkey-56d12.4	1	0	2	-1	0	0	0	-1
OG0003873	complement_factor_I_isoform_X1	1	-1	0	0	1	0	2	0
OG0004841	matrix_metalloproteinase-20	1	-1	-1	1	0	0	0	0
OG0004968	Immediate_early_response_3-interacting_protein_1	1	0	-1	0	0	1	0	1
OG0004986	centrosomal_protein_of_95_kDa_isoform_X1	1	-1	0	0	0	0	0	2
OG0009644	si:ch211-244b2.4	1	0	-1	0	1	-1	0	0
OG0014587	acidic_mammalian_chitinase-like	1	-1	1	0	1	-1	0	-1
OG0015152	si:ch211-198o12.4	1	0	-1	-1	0	0	0	-1
OG0016766	cgas	1	0	-1	0	0	-1	0	-1
OG0016801	EF-hand_calcium-binding_domain-containing_protein_6	1	0	0	0	0	-1	-1	-1
OG0016862	5-hydroxytryptamine_receptor_1E	1	0	0	0	0	-1	-1	-1
OG0016906	larp6b	1	0	-1	0	0	-1	0	-1
OG0016918	SRSF_protein_kinase_3-like_isoform_X1	1	0	-1	0	0	-1	0	-1
OG0017289	B-cell_scaffold_protein_with_ankyrin_repeats-like	1	-1	0	0	0	-1	0	-1
OG0017326	RAD51-associated_protein_2	1	-1	-1	0	-1	0	0	0
OG0018176	formin-like_protein_14	1	-1	-1	0	0	0	1	-1
OG0000004	F1QAA3_DANRE	0	-7	9	-9	35	-24	22	-14
OG0000040	si:ch211-282j17.2	0	29	-1	-2	-1	0	7	-1
OG0000048	crygs3	0	1	-3	6	3	-7	2	-2
OG0000062	protocadherin_beta-16-like	0	-3	1	-4	11	-8	-2	7
OG0000087	ba1	0	4	-1	-2	-1	0	5	-5
OG0000095	hspa8	0	1	-3	-4	0	1	-1	1
OG0000107	extracellular_calcium-sensing_receptor-like_isoform_X1	0	0	-1	-1	-2	30	0	-1
OG0000118	NAD(P)(+)--arginine_ADP-ribosyltransferase	0	17	-1	-1	0	0	1	0
OG0000128	ms4a17a.11	0	11	-1	-1	-1	4	-1	0
OG0000130	hamp	0	0	-1	0	0	-6	4	4
OG0000141	uncharacterized_protein_LOC101886975	0	6	0	0	0	-1	-1	-1
OG0000158	dicp2.1	0	18	0	-1	0	0	0	0
OG0000161	ifi27.1	0	1	1	-4	0	-2	4	-2
OG0000163	apol	0	-2	0	-2	-4	0	5	1
OG0000169	P2Y_purinoceptor_1-like	0	0	-1	0	7	-3	5	0
OG0000181	slc22a7a	0	2	-3	-2	1	-2	2	0
OG0000185	tlr22	0	0	14	-1	1	-3	1	-2
OG0000193	uncharacterized_protein_LOC107077814	0	-2	-2	-1	-6	1	12	0
OG0000196	acot15	0	6	0	-2	0	-2	3	-1
OG0000198	Sulfotransferase	0	4	0	0	-3	1	0	-4
OG0000213	vitellogenin_5_precursor	0	10	0	-2	0	0	0	0
OG0000224	UDP-glucuronosyltransferase	0	9	-3	-2	-2	0	0	-1
OG0000234	gzmk	0	0	2	0	1	-3	-3	1
OG0000238	14-3-3_protein_beta/alpha-A	0	1	0	-1	2	-1	0	-1
OG0000242	uncharacterized_protein_LOC115552042	0	0	16	0	5	0	0	-2
OG0000255	Chitinase	0	-1	0	0	1	-2	2	-1
OG0000269	zp2.1	0	5	-1	0	2	0	0	0
OG0000279	abo	0	5	-1	-1	-2	3	1	-1
OG0000295	Amine_oxidase	0	-1	4	0	0	-2	0	-2
OG0000302	B0S551_DANRE	0	0	3	-1	0	0	-3	1
OG0000303	sp100.1	0	2	0	0	0	0	1	0
OG0000324	cyclic_nucleotide-gated_cation_channel_beta-3-like_isoform_X2	0	3	-1	-2	0	0	0	4
OG0000338	zinc_finger_CCCH_type_domain_containing_1-like	0	-1	14	0	0	0	0	0
OG0000339	or137-1	0	6	0	-2	0	0	1	-1
OG0000342	probable_polypeptide_N-acetylgalactosaminyltransferase_8	0	0	2	-1	-1	1	2	-2
OG0000347	proteinase-activated_receptor_3-like	0	0	0	8	0	6	0	0
OG0000364	Olfactory_receptor	0	2	-2	0	0	1	-1	-2
OG0000365	Proteasome_subunit_beta	0	0	-1	-1	-1	-1	0	4
OG0000372	Peptidyl-prolyl_cis-trans_isomerase	0	0	-1	-1	-2	0	2	1
OG0000373	tas1r2.1	0	-1	-2	0	0	1	3	-1
OG0000379	Zona_pellucida_sperm-binding_protein_3	0	3	0	-2	-1	0	1	0
OG0000389	comitin-like	0	-2	0	0	0	-1	2	4
OG0000424	lpar5b	0	0	0	0	5	-3	5	-1
OG0000426	sialoadhesin-like	0	0	-1	0	1	-2	17	-1
OG0000440	cry1a	0	3	-2	-1	0	0	-1	-1
OG0000460	IgGFc-binding_protein-like	0	-3	2	0	-1	0	0	0
OG0000476	A8E7N6_DANRE	0	1	-1	-1	1	0	1	-1
OG0000493	hydroperoxide_isomerase_ALOXE3-like	0	0	2	-1	-1	2	1	-1
OG0000505	itih3a.1	0	-1	1	-1	0	1	-1	1
OG0000507	poly_	0	5	-1	-1	0	0	8	-1
OG0000512	Caspase_a	0	-1	4	0	3	-1	0	0
OG0000515	contactin-associated_protein-like_4	0	0	-1	0	0	0	0	1
OG0000526	si:ch211-196i2.1	0	1	0	-2	-1	1	0	-1
OG0000530	si:ch211-212k18.15	0	0	6	-1	1	-1	0	-1
OG0000532	ATP-binding_cassette_sub-family_C_member_7	0	0	2	-1	0	-2	0	0
OG0000533	cfhl2	0	6	0	-1	1	0	0	0
OG0000535	toll-like_receptor_8	0	-1	6	0	0	0	-1	0
OG0000544	si:dkey-23k10.3	0	1	-2	1	0	0	0	7
OG0000557	si:ch211-114l13.12	0	2	-1	0	0	0	2	-1
OG0000560	cyp46a1.1	0	2	2	-2	0	-1	-1	0
OG0000561	cyp2y3	0	0	0	-1	0	0	5	0
OG0000563	Transporter	0	-2	3	-2	0	-1	0	-2
OG0000577	Putative_helicase_mov-10-B.2	0	3	-1	-1	2	0	1	-1
OG0000587	samd9l	0	0	-3	-1	-1	1	0	-1
OG0000589	Gap_junction_protein	0	5	0	-1	0	0	-1	0
OG0000594	poly_	0	2	-2	-2	0	-2	0	0
OG0000602	slc22a13b	0	0	1	-1	-2	1	2	-1
OG0000605	uncharacterized_protein_LOC115547583	0	0	7	1	0	-1	0	-2
OG0000611	A0A2R8Q1H7_DANRE	0	1	-2	-1	0	0	-1	-1
OG0000614	si:dkeyp-97b10.3	0	-1	8	0	0	0	0	0
OG0000615	odorant_receptor_131-2-like	0	0	7	0	0	0	4	0
OG0000622	F1QW85_DANRE	0	0	0	0	0	0	0	7
OG0000628	coagulation_factor_XI-like	0	-2	-2	-1	-1	-1	2	4
OG0000635	Serine/threonine-protein_phosphatase	0	3	0	-1	-1	0	1	0
OG0000641	Hexosyltransferase	0	4	3	-1	0	0	0	0
OG0000669	kif20ba	0	2	0	-1	-1	2	0	0
OG0000681	A0A2R8Q8P1_DANRE	0	3	0	-1	0	0	1	-1
OG0000684	Multidrug_and_toxin_extrusion_protein	0	0	0	-1	0	1	0	-2
OG0000686	Glyco_trans_2-like_domain-containing_protein	0	2	6	-2	0	0	0	0
OG0000707	eif2ak2	0	0	2	0	2	0	0	-1
OG0000720	ephrin_type-B_receptor_6-like_isoform_X1	0	0	-1	-1	-1	0	-1	1
OG0000728	hpn	0	0	0	0	0	0	0	10
OG0000729	mmp13a	0	-1	1	-1	0	-1	1	-2
OG0000730	growth-regulated_protein_homolog_gamma-like	0	-1	0	1	-1	1	5	-1
OG0000735	uncharacterized_protein_LOC115540362	0	-1	4	3	0	1	-2	-2
OG0000736	NONE	0	0	-1	1	0	0	3	6
OG0000737	up-regulator_of_cell_proliferation-like	0	0	-1	0	3	0	0	-1
OG0000738	nuclear_GTPase_SLIP-GC-like	0	0	-1	0	-1	5	4	-1
OG0000747	hbl4	0	7	0	0	0	0	0	0
OG0000748	2,3-bisphosphoglycerate_3-phosphatase	0	2	1	-1	0	-1	1	-1
OG0000765	Ras-related_and_estrogen-regulated_growth_inhibitor-like_protein	0	1	-1	-1	1	0	-1	-1
OG0000812	uncharacterized_protein_LOC110438106	0	3	0	-1	-1	4	-1	-1
OG0000823	nkl.2	0	8	-1	0	0	-1	0	0
OG0000837	adgrf11	0	4	0	-1	1	0	0	0
OG0000842	si:dkey-9i23.4	0	0	-1	1	0	0	-1	0
OG0000852	receptor-type_tyrosine-protein_phosphatase_C_isoform_X1	0	0	0	0	0	-1	2	0
OG0000887	odc1	0	0	0	1	0	8	0	0
OG0000900	galectin-2-like	0	-1	0	0	-1	1	-1	7
OG0000948	Q6AXI9_DANRE	0	8	0	0	0	0	0	0
OG0001086	enpp7.1	0	4	-1	-1	-1	0	0	-1
OG0001123	spink2.1	0	10	-1	0	-1	0	0	0
OG0001198	hsf5	0	0	0	0	-1	0	0	9
OG0001218	Trafficking_protein_particle_complex_subunit_14	0	-1	3	-1	-1	0	0	0
OG0001228	collagen_alpha-6(VI)_chain	0	0	2	0	0	-1	2	-1
OG0001229	si:ch211-231m23.4	0	0	-1	1	-1	1	3	-1
OG0001230	Dynein_regulatory_complex_subunit_4	0	0	0	0	0	0	-1	1
OG0001264	tmeff2a	0	4	0	-1	0	0	0	0
OG0001320	ccne1	0	1	0	0	0	0	0	6
OG0001333	sodium-dependent_lysophosphatidylcholine_symporter_1-like_isoform_X1	0	5	0	-1	0	0	0	0
OG0001358	tbc1d12b	0	3	0	-1	0	0	1	0
OG0001382	gig2p	0	1	-1	0	0	-1	2	0
OG0001416	protein_BTG3-like	0	0	-1	-1	-1	3	-1	0
OG0001618	Torsin	0	0	0	0	4	0	-1	0
OG0001672	serine/threonine-protein_kinase_Nek5	0	1	0	0	7	0	0	-1
OG0001724	Platelet-activating_factor_receptor	0	0	0	0	0	0	6	1
OG0001744	itih3b.1	0	0	0	-1	0	0	0	3
OG0001787	c1r	0	-1	-1	-1	0	0	2	2
OG0001788	dnali1	0	0	0	0	-1	1	-1	4
OG0001804	Beta-galactosidase	0	0	1	0	0	1	1	-1
OG0001849	adgrg11	0	4	0	-1	0	0	1	-1
OG0001873	Coagulation_factor_III	0	2	0	-1	0	0	0	2
OG0001886	endonuclease_domain-containing_1_protein	0	3	-1	0	2	-1	-1	-1
OG0001936	Tonsoku-like_protein	0	1	0	0	0	0	0	5
OG0001991	lect2l	0	1	0	-1	3	0	0	0
OG0002037	uncharacterized_protein_LOC107080089	0	2	0	2	0	0	0	0
OG0002045	G_PROTEIN_RECEP_F1_2_domain-containing_protein	0	0	1	0	1	-1	0	-1
OG0002102	si:ch211-276c2.4	0	7	0	-1	0	0	0	0
OG0002155	si:dkey-196h17.9	0	0	1	0	1	-2	2	-1
OG0002232	Serine_hydrolase-like_protein	0	0	0	0	0	-2	0	0
OG0002254	protein_FAM111A-like	0	2	0	-1	0	-2	1	-2
OG0002303	Asparaginase	0	0	6	0	0	0	0	0
OG0002347	adhesion_G_protein-coupled_receptor_G3-like	0	-1	-1	0	0	0	0	3
OG0002373	fpr1	0	-1	-1	-1	0	0	-1	2
OG0002383	si:rp71-77l1.2	0	6	0	0	0	0	0	0
OG0002415	piggyBac_transposable_element-derived_protein_4-like	0	-1	0	0	3	0	2	-1
OG0002417	odorant_receptor_131-2-like	0	0	9	0	0	-1	0	0
OG0002430	Prothymosin_alpha-B	0	1	0	-1	-1	0	0	1
OG0002438	Glutathione_transferase	0	2	0	-1	0	1	0	-1
OG0002475	tmem144a	0	2	0	-1	0	0	0	-1
OG0002480	PEX5-related_protein-like_isoform_X1	0	5	0	0	0	0	0	0
OG0002496	15-oxoprostaglandin_13-reductase	0	3	0	0	0	0	2	0
OG0002520	Perilipin	0	2	0	0	0	0	0	3
OG0002530	leukotriene_B4_receptor_1-like	0	2	-1	0	0	-1	-1	-1
OG0002668	Asparaginase-like_protein_1	0	0	0	0	0	0	0	5
OG0002728	casp10	0	0	5	0	0	0	0	0
OG0002822	Arylamine_N-acetyltransferase	0	2	0	-1	1	0	0	-1
OG0002892	uncharacterized_protein_LOC115533257	0	-1	1	0	-1	1	2	-2
OG0002893	uncharacterized_protein_LOC115532057	0	0	10	0	-1	0	-1	-1
OG0002898	cholinesterase	0	-1	1	0	0	0	0	5
OG0002900	uncharacterized_protein_LOC115540489	0	-1	0	0	2	-1	2	-2
OG0002901	zinc_finger_protein_862-like	0	0	2	0	0	0	8	-1
OG0002953	dachb	0	3	-1	0	0	0	1	1
OG0002994	Polycomb_group_RING_finger_protein_5-B	0	2	-1	-1	0	0	0	1
OG0003001	TATA_box-binding_protein-like_1	0	1	0	0	0	0	0	3
OG0003004	Transmembrane_protein_KIAA1109_homolog	0	1	0	0	0	0	0	3
OG0003021	F1RAM4_DANRE	0	1	-2	0	0	-1	0	-2
OG0003026	glutamate_receptor_ionotropic,_NMDA_3B_isoform_X1	0	1	-2	-1	-1	0	0	-1
OG0003047	Wiskott-Aldrich_syndrome_protein_family_member	0	1	-2	-1	-1	0	0	-1
OG0003049	Alpha-L-fucosidase	0	1	0	0	0	0	0	3
OG0003050	putative_deoxyribonuclease_TATDN3_isoform_X1	0	1	0	0	0	0	0	3
OG0003098	tha1	0	0	0	0	-1	1	1	0
OG0003103	uncharacterized_protein_LOC110438340	0	0	3	0	0	0	0	-1
OG0003114	Toll-like_receptor_9	0	0	5	0	0	0	0	-1
OG0003143	O-acyltransferase_like_protein	0	0	0	0	0	4	0	0
OG0003263	uncharacterized_protein_ighd	0	-1	-2	0	0	0	0	1
OG0003300	complement_C1q-like_protein_4	0	0	4	0	0	-2	0	-1
OG0003305	olfactory_receptor_2AT4-like	0	0	1	0	1	-2	2	-2
OG0003315	LOW_QUALITY_PROTEIN:_uncharacterized_protein_LOC102699118	0	0	-1	3	1	-1	4	-1
OG0003333	leucine-rich_repeat_and_IQ_domain-containing_protein_1_isoform_X1	0	4	-1	0	0	0	0	0
OG0003350	Metallothionein	0	3	-1	0	2	0	0	-1
OG0003465	Arylamine_N-acetyltransferase	0	5	0	0	0	-1	-1	0
OG0003500	si:ch211-28p3.4	0	2	-1	0	0	0	0	-1
OG0003535	Purine_nucleoside_phosphorylase	0	1	3	0	0	0	0	-1
OG0003542	st6galnac5b	0	2	-1	0	1	0	1	0
OG0003664	sodium-_and_chloride-dependent_creatine_transporter_1	0	0	0	1	-1	4	-1	0
OG0003786	Galectin	0	1	-1	1	0	2	0	0
OG0003864	uncharacterized_protein_C12orf81-like	0	0	0	0	0	5	0	0
OG0003868	beta-1,3-galactosyl-O-glycosyl-glycoprotein_beta-1,6-N-acetylglucosaminyltransferase	0	0	0	0	0	-1	3	0
OG0004133	cfhl4	0	3	-1	0	0	-1	1	0
OG0004279	uncharacterized_protein_si:ch211-13f8.1_isoform_X1	0	2	0	0	-1	0	1	0
OG0004307	transmembrane_protein_150C	0	2	0	0	-1	0	0	1
OG0004382	si:ch73-105b23.6	0	2	0	0	-1	0	0	1
OG0004401	itgae.1	0	6	0	0	0	0	0	0
OG0004433	calpain-8	0	1	-1	0	0	0	2	0
OG0004585	orexin_receptor_type_2-like	0	1	0	-1	-1	0	-1	0
OG0004606	protein_ITPRID1	0	0	0	0	-1	1	0	2
OG0004784	F1QY19_DANRE	0	1	0	0	1	0	1	-1
OG0004802	nuclear_receptor_coactivator_1_isoform_X1	0	0	-1	0	1	0	0	2
OG0004826	pacrg	0	0	-1	0	0	1	0	0
OG0004869	ccn5	0	0	-1	0	0	0	0	3
OG0004901	sterile_alpha_motif_domain-containing_protein_9-like	0	0	-1	-1	1	-1	0	-1
OG0004920	PLAC_domain-containing_protein	0	0	-1	0	0	0	2	1
OG0004973	uncharacterized_protein_LOC115530890	0	0	1	0	0	0	0	0
OG0004990	uncharacterized_protein_LOC115529368_isoform_X1	0	0	0	0	1	0	1	-1
OG0005002	chymotrypsin-like_elastase_family_member_2A	0	0	0	0	0	2	0	2
OG0005004	GTPase_IMAP_family_member_6-like	0	-1	-1	0	0	0	0	4
OG0005006	uncharacterized_protein_LOC107076539_isoform_X1	0	0	-1	0	5	-1	0	1
OG0005408	latent-transforming_growth_factor_beta-binding_protein_1_isoform_X1	0	3	0	0	0	0	-1	-1
OG0005411	NACHT_domain-_and_WD_repeat-containing_protein_1-like_isoform_X1	0	4	0	0	0	0	0	-1
OG0006758	si:dkey-61f9.1	0	3	0	0	0	-1	0	-1
OG0006809	UDP-glucuronosyltransferase	0	0	-1	0	-1	0	-1	4
OG0007704	c1s.2	0	0	-1	2	0	0	0	1
OG0007875	piggyBac_transposable_element-derived_protein_3-like	0	0	0	0	1	-2	1	-2
OG0007877	mixed_lineage_kinase_domain-like_protein	0	-1	0	0	-1	0	4	-1
OG0007898	uncharacterized_protein_LOC107078439	0	-1	-1	0	1	-2	2	-1
OG0007924	integrin_beta-7	0	3	1	0	0	0	0	0
OG0007927	Sphingosine_1-phosphate_receptor_1	0	2	0	0	-1	0	-1	0
OG0007993	fam169aa	0	3	-1	0	0	0	0	0
OG0008022	si:ch73-52f15.5	0	2	0	0	-1	0	0	-1
OG0008054	Tartrate-resistant_acid_phosphatase_type_5	0	2	0	0	0	0	-1	-1
OG0008163	si:dkey-92j12.6	0	2	0	0	0	-1	0	-1
OG0008186	rasgrp3	0	2	0	0	0	0	-1	-1
OG0008191	tlr4al	0	5	0	0	0	0	0	0
OG0008383	multimerin-2_precursor	0	2	0	0	-1	0	-1	0
OG0009122	tac4	0	0	-1	-1	1	0	-1	-1
OG0009252	dydc2	0	0	0	0	-1	1	-1	1
OG0009653	Solute_carrier_organic_anion_transporter_family_member	0	5	0	0	0	0	0	0
OG0013419	immunoglobulin_mu_heavy_chain-like	0	0	-1	0	1	0	1	-1
OG0014573	uncharacterized_protein_LOC115545831	0	-1	1	0	0	-1	2	-1
OG0014611	uncharacterized_protein_LOC115544085	0	0	1	1	0	0	2	0
OG0014617	uncharacterized_protein_LOC107075754	0	0	-1	0	0	0	4	-1
OG0014620	W5N4G8_LEPOC	0	-1	-1	1	1	-1	2	-1
OG0014671	cilia-_and_flagella-associated_protein_77	0	2	0	0	-1	0	-1	-1
OG0014675	transcription_elongation_factor_A_N-terminal_and_central_domain-containing_protein	0	2	-1	0	0	0	-1	-1
OG0014682	si:ch73-86n18.1	0	2	-1	0	0	-1	0	-1
OG0014692	uncharacterized_protein_urp1	0	2	-1	0	0	0	-1	-1
OG0015542	gpr132b	0	0	0	-1	0	-1	-1	-1
OG0015809	uncharacterized_protein_LOC101886404	0	0	-1	-1	0	0	1	-1
OG0016242	uncharacterized_protein_LOC115539808	0	0	2	1	-1	0	0	-1
OG0016444	cystatin-C-like	0	-1	0	2	0	0	0	-1
OG0016447	ras-related_protein_Rab-7L1-like_isoform_X1	0	0	0	1	2	-1	0	-1
OG0016489	LOW_QUALITY_PROTEIN:_uncharacterized_protein_LOC107075567	0	0	-1	2	0	1	-1	-1
OG0016494	uncharacterized_protein_LOC107076013	0	-1	-1	3	0	-1	-1	-1
OG0016496	uncharacterized_protein_LOC107079435	0	0	-1	1	-1	0	0	2
OG0016497	BTB/POZ_domain-containing_protein_KCTD21	0	-1	-1	2	0	-1	0	-1
OG0016499	uncharacterized_protein_LOC115248870	0	0	-1	0	-1	0	3	0
OG0016554	card9	0	1	-1	0	-1	0	0	-1
OG0016563	ghrhr2	0	1	-1	0	-1	0	0	-1
OG0016575	spata4	0	1	-1	0	0	-1	0	-1
OG0016583	pogzb	0	1	-1	0	0	-1	-1	0
OG0016592	Interleukin	0	1	-1	0	0	-1	-1	0
OG0016595	uncharacterized_protein_si:dkeyp-69c1.9	0	1	-1	0	0	-1	0	-1
OG0016609	somatomedin-B_and_thrombospondin_type-1_domain-containing_protein-like	0	1	-1	0	0	-1	0	-1
OG0016615	platelet_glycoprotein_V_isoform_X1	0	1	0	0	-1	0	-1	-1
OG0016616	uts2d	0	1	-1	0	0	0	-1	-1
OG0016931	uncharacterized_protein_C1orf87_homolog_isoform_X1	0	0	-1	0	-1	0	1	-1
OG0017324	uncharacterized_protein_LOC115553460	0	0	0	1	-1	1	0	-1
OG0017338	lebercilin-like_protein	0	-1	-1	0	0	1	0	-1
OG0017344	Creatine_kinase	0	-1	-1	0	0	0	1	-1
OG0017355	MYL5	0	-1	-1	0	0	0	1	-1
OG0017356	prostaglandin_D2_receptor_2	0	0	-1	0	2	0	0	-1
OG0017360	uncharacterized_protein_LOC102686556_isoform_X1	0	-1	-1	0	0	-1	2	-1
OG0017634	nek11	0	0	-1	1	0	-1	-1	-1
OG0017642	tetratricopeptide_repeat_protein_24	0	0	-1	1	0	-1	-1	-1
OG0017766	protein_jagged-1b-like	0	-1	1	0	0	0	0	-1
OG0017868	zinc_finger_protein_862-like_isoform_X1	0	0	3	0	0	0	0	0
OG0017951	uncharacterized_protein_LOC115547558	0	0	0	0	0	0	0	1
OG0017998	uncharacterized_protein_LOC115536053	0	-1	0	0	1	-1	-1	-1
OG0018153	W5NII2_LEPOC	0	0	-1	0	0	0	1	-1
OG0018154	G_PROTEIN_RECEP_F1_2_domain-containing_protein	0	-1	-1	0	-1	0	1	-1
OG0018169	Deoxyribonuclease_II	0	-1	-1	0	-1	0	1	-1
OG0018177	TIR_domain-containing_protein	0	0	-1	0	-1	0	2	-1
OG0018319	uncharacterized_protein_LOC107079020	0	0	-1	0	0	0	0	-1
OG0018383	small_integral_membrane_protein_24	0	0	-1	0	0	-1	-1	-1
OG0018448	zswim2	0	0	-1	0	0	-1	-1	-1
OG0018450	si:dkey-148h10.5	0	0	-1	0	-1	0	-1	-1
OG0018471	calcium-responsive_transcription_factor_isoform_X1	0	0	-1	0	0	0	0	-1
OG0018480	A0PJQ6_DANRE	0	0	-1	0	0	0	0	-1
OG0018493	growth/differentiation_factor_6-A	0	0	-1	0	0	-1	-1	-1
OG0018509	si:dkey-163f14.6	0	0	-1	0	0	0	0	-1
OG0018510	slc45a3	0	0	-1	0	0	-1	-1	-1
OG0018511	srsf7b	0	0	-1	0	0	-1	-1	-1
OG0018532	B3DK21_DANRE	0	0	-1	0	0	-1	-1	-1
OG0018536	itga2b	0	0	-1	0	0	0	0	-1
OG0018537	LOW_QUALITY_PROTEIN:_aquaporin-5-like	0	0	-1	0	0	0	0	-1
OG0018547	Calbindin	0	0	-1	0	0	-1	-1	-1
OG0018612	testis-expressed_protein_26-like	0	-1	0	0	0	0	0	-1
OG0018630	diacylglycerol_O-acyltransferase_1-like	0	-1	0	0	0	0	0	-1
OG0018673	leukocyte_cell-derived_chemotaxin-2-like	0	-1	0	0	0	0	0	-1
OG0018745	dynein_heavy_chain_8,_axonemal	0	-1	-1	0	0	-1	0	-1
OG0018748	zona_pellucida_sperm-binding_protein_4-like	0	-1	-1	0	-1	0	0	-1
OG0018751	Nup96_domain-containing_protein	0	0	-1	1	0	0	0	1
OG0018752	C2_calcium-dependent_domain-containing_protein_4B-like	0	-1	-1	1	0	0	0	-1
OG0018757	EF-hand_calcium-binding_domain-containing_protein_8_isoform_X1	0	-1	-1	0	0	-1	0	-1
OG0018760	putative_uncharacterized_protein_C10orf128_homolog	0	-1	-1	0	-1	0	0	-1
OG0018763	c13h10orf105	0	-1	-1	0	0	-1	0	-1
OG0018766	protein_boule-like	0	-1	-1	0	0	-1	-1	0
OG0018767	TSNAXIP1_N_domain-containing_protein	0	-1	-1	0	-1	0	0	-1
OG0018768	uncharacterized_protein_LOC107079371	0	-1	-1	0	-1	0	0	-1
OG0018769	W5N5N9_LEPOC	0	-1	-1	0	0	-1	0	-1
OG0018771	Hexosyltransferase	0	-1	-1	0	0	0	-1	-1
OG0018772	E3_ubiquitin-protein_ligase_MARCH3-like_isoform_X1	0	-1	-1	0	0	-1	0	-1
OG0018774	espin-like_isoform_X1	0	-1	-1	0	0	-1	0	-1
OG0018775	histone_deacetylase_complex_subunit_SAP25_isoform_X1	0	-1	-1	0	-1	0	0	-1
OG0018776	voltage-dependent_P/Q-type_calcium_channel_subunit_alpha-1A-like	0	0	-1	0	1	0	-1	-1
OG0018779	survival_motor_neuron_protein-like_isoform_X1	0	-1	-1	0	-1	0	0	-1
OG0019413	utrophin-like	0	0	0	0	0	-1	-1	-1
OG0019423	probable_G-protein_coupled_receptor_82	0	0	0	0	-1	0	-1	-1
OG0019430	uncharacterized_protein_LOC115541681_isoform_X1	0	0	0	0	0	0	0	-1
OG0019460	inactive_serine/threonine-protein_kinase_TEX14_isoform_X1	0	0	0	0	-1	0	-1	-1
OG0019467	schlafen-like_protein_1	0	0	0	0	0	-1	-1	-1
OG0019483	spermatogenesis-associated_protein_45-like	0	0	0	0	0	0	0	-1
OG0019487	histone-lysine_N-methyltransferase_2D-like	0	0	0	0	0	-1	-1	-1
OG0019492	uncharacterized_protein_LOC115544305	0	0	0	0	0	0	0	-1
OG0019504	E3_ubiquitin-protein_ligase_TRIM50	0	-1	-1	0	0	0	0	-1
OG0019506	F-box_domain-containing_protein	0	-1	-1	0	0	-1	-1	-1
OG0019511	dystroglycan-like_isoform_X1	0	0	-1	0	-1	0	0	-1
OG0019512	protein_NLRC3-like_isoform_X1	0	0	-1	1	0	0	0	-1
OG0019514	uncharacterized_protein_C20orf195_homolog	0	-1	-1	0	0	-1	-1	-1
OG0019515	uncharacterized_protein_LOC115597438_isoform_X1	0	0	-1	0	0	-1	0	-1
OG0019518	uncharacterized_protein_LOC107077892	0	0	-1	0	0	0	-1	-1
OG0019520	Golgi_apparatus_membrane_protein_TVP23_homolog_A	0	0	-1	0	-1	0	0	-1
OG0019525	RNA-binding_protein_43	0	0	-1	0	0	-1	0	-1
OG0019526	glucose-6-phosphatase_2_isoform_X1	0	-1	-1	0	0	0	0	-1
OG0019528	Ankyrin_repeat_and_SOCS_box_protein_17	0	-1	-1	0	0	-1	-1	-1
OG0019529	DM_domain-containing_protein	0	0	-1	0	-1	0	0	-1
OG0019530	uncharacterized_protein_LOC107078497	0	0	-1	0	-1	0	0	-1
OG0019536	uncharacterized_protein_LOC107079263_isoform_X1	0	0	-1	0	-1	0	0	-1
OG0019538	tetraspanin-9-like	0	0	-1	0	0	-1	0	-1
OG0019539	proline-rich_protein_29_isoform_X1	0	-1	-1	0	0	0	0	-1
OG0019540	complement_C1q-like_protein_4_isoform_X1	0	0	-1	0	0	-1	0	-1
OG0019542	integrin_beta-1-A-like_isoform_X1	0	0	-1	0	0	-1	0	-1
OG0019544	calpain-2_catalytic_subunit-like	0	-1	-1	0	0	0	0	-1
OG0019549	40S_ribosomal_protein_S27-like	0	0	-1	0	0	-1	0	-1
OG0020508	claudin-16-like	0	0	-1	0	0	0	0	-1
OG0020514	uncharacterized_protein_LOC102693410_isoform_X1	0	0	-1	0	0	0	0	-1
OG0020516	DENN_domain-containing_protein_4C-like	0	0	-1	0	0	-1	-1	-1
OG0020527	uncharacterized_protein_LOC107079445_isoform_X1	0	0	-1	0	0	0	0	-1
OG0020536	NONE	0	0	-1	0	0	0	0	-1
OG0020538	W5MJK8_LEPOC	0	0	-1	0	0	0	0	0
OG0020540	NONE	0	0	-1	0	0	0	0	-1
OG0020542	adhesion_G-protein_coupled_receptor_G4-like	0	0	-1	0	0	0	0	0
OG0020546	lipopolysaccharide-induced_tumor_necrosis_factor-alpha_factor_isoform_X1	0	0	-1	0	0	0	0	-1
OG0020547	CD2-associated_protein-like_isoform_X1	0	0	-1	0	0	0	0	-1
OG0020555	LOW_QUALITY_PROTEIN:_UDP-glucuronosyltransferase_2B37-like	0	0	-1	0	0	0	0	0
OG0020576	tyrosine-protein_phosphatase_non-receptor_type_substrate_1-like	0	0	-1	0	0	0	0	-1
OG0020581	muscle_M-line_assembly_protein_unc-89-like	0	0	-1	0	-1	0	-1	-1
OG0020599	BMP/retinoic_acid-inducible_neural-specific_protein_3-like	0	0	-1	0	0	0	0	0
OG0020601	tigger_transposable_element-derived_protein_1-like	0	0	-1	0	0	0	0	-1
OG0020602	uncharacterized_protein_LOC107077501_isoform_X1	0	0	-1	0	0	0	0	-1
OG0020613	testis-expressed_sequence_43_protein_isoform_X1	0	0	-1	0	0	0	0	-1
OG0000009	gastrula_zinc_finger_protein_XlCGF57.1-like	-1	51	-1	-6	-1	-3	23	-3
OG0000023	Olfactory_receptor	-1	-4	-1	8	-1	6	11	-9
OG0000036	olfch1	-1	-1	-1	41	-1	0	0	-1
OG0000077	A4JYR0_DANRE	-1	0	0	-2	2	-6	24	-3
OG0000097	pigrl2.3	-1	12	-1	-4	-1	-1	1	5
OG0000108	interferon-induced_protein_44	-1	-1	0	1	2	-6	15	-1
OG0000119	uncharacterized_protein_LOC110437898	-1	-1	4	0	3	-6	11	-6
OG0000123	Sodium/potassium-transporting_ATPase_subunit_alpha	-1	5	-1	-1	-1	0	0	0
OG0000126	cyp2k16	-1	2	-1	3	0	-3	0	2
OG0000150	ponzr6	-1	6	0	1	1	-1	0	0
OG0000229	ctss2.1	-1	0	0	-1	3	-2	11	-1
OG0000241	si:ch73-208g10.1	-1	2	0	0	0	-1	-1	-1
OG0000257	5-hydroxytryptamine_receptor_3A-like	-1	0	-1	-1	-2	1	6	0
OG0000288	A0A0R4IB81_DANRE	-1	25	0	0	0	0	0	0
OG0000292	uncharacterized_protein_si:dkeyp-122a9.2	-1	1	-2	0	-1	0	0	16
OG0000321	Peptidase_S1_domain-containing_protein	-1	1	1	-1	0	-1	12	-2
OG0000361	Dimethylaniline_monooxygenase_	-1	3	1	-2	-1	-1	0	1
OG0000366	si:ch211-210b2.2	-1	2	3	-2	0	0	3	-1
OG0000377	ifitm1	-1	0	4	0	1	-3	0	-1
OG0000380	P2Y_purinoceptor_14-like	-1	1	-1	0	9	-3	3	-1
OG0000384	illr4	-1	1	-2	-1	0	-1	12	0
OG0000385	sc:d156	-1	0	7	-1	1	-1	1	-3
OG0000430	fbxo44	-1	12	0	-1	0	0	1	0
OG0000438	Insulin	-1	1	0	-1	0	-1	2	-2
OG0000478	ccr12a	-1	1	10	-1	0	0	0	0
OG0000488	hhla2a.1	-1	0	8	-1	1	0	-1	-1
OG0000497	mxa	-1	1	-3	0	1	-2	1	0
OG0000506	mucin-5AC-like_isoform_X1	-1	-1	0	1	-2	0	-1	2
OG0000524	slain1b	-1	3	-1	-1	0	0	4	0
OG0000531	st8sia6	-1	0	1	-1	4	-2	-2	0
OG0000538	Trace_amine-associated_receptor_13c	-1	13	1	-1	0	0	0	0
OG0000571	kelch_repeat_and_BTB_domain-containing_protein_13	-1	1	0	-2	0	-1	0	-2
OG0000590	gpr84	-1	1	-1	0	0	0	12	0
OG0000601	thap4	-1	0	11	0	0	1	0	0
OG0000618	tmem176l.4	-1	2	-2	-1	2	-2	3	-1
OG0000699	uncharacterized_protein_LOC100329486	-1	0	0	-1	-1	0	1	4
OG0000702	deleted_in_malignant_brain_tumors_1_protein_isoform_X1	-1	0	3	-1	0	0	4	-1
OG0000717	TOG_array_regulator_of_axonemal_microtubules_protein_1	-1	0	8	-1	0	0	0	0
OG0000750	Q561U4_DANRE	-1	0	2	-1	0	-1	-1	3
OG0000850	znfl2a	-1	4	0	-1	0	-1	0	0
OG0000858	Sulfotransferase	-1	0	4	-1	0	1	-1	-1
OG0000909	c1ql4a	-1	4	0	-1	-1	0	0	-1
OG0000972	extracellular_calcium-sensing_receptor	-1	4	1	-1	0	0	2	-1
OG0001067	cpa1	-1	1	-1	0	2	-1	0	0
OG0001267	A-kinase_anchor_protein_13_isoform_X1	-1	3	0	-1	0	0	-1	-1
OG0001367	krt4	-1	0	-1	-1	0	3	0	-1
OG0001638	olfactomedin-4-like	-1	0	-1	1	2	-1	0	-1
OG0001639	olfactomedin-4-like	-1	2	-1	0	1	-1	0	-1
OG0001837	B3DHH3_DANRE	-1	4	0	-1	-2	0	0	-2
OG0001850	alpha-2-macroglobulin-like	-1	1	6	0	0	0	0	0
OG0001877	CD97_antigen-like_isoform_X1	-1	2	1	-1	1	0	0	0
OG0002213	NONE	-1	0	0	8	0	0	0	0
OG0002277	cyp2ad6	-1	1	-1	2	0	1	0	0
OG0002392	P2Y_purinoceptor_2-like	-1	0	4	-1	0	0	0	0
OG0002397	si:dkey-211g8.1	-1	3	0	-1	0	0	0	0
OG0002442	znf644a	-1	2	-1	-1	-1	0	0	-1
OG0002501	A0A0G2KJT5_DANRE	-1	9	-1	0	0	-1	0	-1
OG0002988	nmbb	-1	4	0	0	1	0	0	0
OG0003016	c3b.1	-1	3	0	0	0	0	0	2
OG0003089	uncharacterized_protein_LOC101887009	-1	1	-1	-1	-2	0	0	0
OG0003177	UDP-glucuronosyltransferase	-1	2	1	0	0	2	0	0
OG0003441	tafa5b	-1	2	0	0	0	0	1	1
OG0003504	ppp1r14aa	-1	2	0	0	1	0	1	0
OG0004063	Taste_receptor_type_2	-1	2	0	0	0	0	0	0
OG0004157	myosin-10-like	-1	2	0	1	-1	0	0	0
OG0004194	uncharacterized_protein_LOC110438488	-1	1	3	0	-1	1	0	-1
OG0004287	zar1l	-1	1	0	0	0	0	0	2
OG0004438	Ribonuclease-like_3	-1	2	0	0	0	-1	0	-1
OG0004591	st6galnac1.2	-1	1	0	1	0	2	0	-1
OG0004607	si:ch211-40k21.5	-1	0	1	0	0	0	3	-1
OG0004948	cd22	-1	0	-1	0	-1	0	2	3
OG0005131	rgcc	-1	3	0	0	0	0	0	-1
OG0005610	rbp1.2	-1	3	0	0	-1	0	0	0
OG0006594	nfil3-4	-1	1	-1	0	-2	0	0	0
OG0007163	marco	-1	0	-1	0	0	0	3	0
OG0007183	uncharacterized_protein_LOC101883176	-1	0	0	1	-1	1	1	0
OG0007624	uncharacterized_protein_ighv4-5	-1	3	-1	0	0	0	3	-1
OG0007728	N-acetylgalactosaminide_beta-1,3-galactosyltransferase	-1	1	0	0	0	1	-1	-1
OG0008039	rell2	-1	1	0	0	-1	0	0	1
OG0008172	protein_FEV-like_isoform_X1	-1	2	1	0	-1	0	0	-1
OG0008211	crfb12	-1	2	0	1	0	0	0	0
OG0008361	Adseverin	-1	1	0	0	0	0	-1	1
OG0014654	HERV-H_LTR-associating_protein_1_isoform_X1	-1	2	-1	0	-1	0	0	0
OG0014672	synaptonemal_complex_central_element_protein_3	-1	2	0	0	0	-1	0	-1
OG0014681	si:ch211-284o19.8	-1	2	-1	0	0	0	0	-1
OG0014687	hmgn6	-1	2	-1	0	0	-1	0	0
OG0014738	S-adenosylmethionine_synthase	-1	2	-1	0	0	-1	0	0
OG0015042	Cytidine_monophosphate-N-acetylneuraminic_acid_hydroxylase	-1	0	-1	0	0	-1	0	2
OG0016558	si:dkey-13a21.4	-1	1	0	0	0	-1	0	-1
OG0016559	si:dkey-245f22.3	-1	1	-1	0	-1	0	0	0
OG0016598	si:ch73-40a17.4	-1	3	-1	0	-1	0	-1	-1
OG0016627	myb-related_transcription_factor,_partner_of_profilin-like	-1	1	0	0	0	0	1	-1
OG0016628	mrnip	-1	0	0	0	0	-1	-1	1
OG0016678	ankyrin_repeat_domain-containing_protein_34B-like	-1	0	-1	0	0	1	0	-1
OG0016809	si:dkeyp-118a3.2	-1	0	0	0	-1	1	0	-1
OG0016943	Serum_amyloid_A_protein	-1	0	-1	0	0	-1	1	0
OG0017441	G_PROTEIN_RECEP_F1_2_domain-containing_protein	-1	1	-1	0	0	-1	0	-1
OG0017448	nicotinamide_N-methyltransferase-like	-1	2	0	0	0	0	0	0
OG0017469	alpha-2,8-sialyltransferase_8F_isoform_X1	-1	3	0	0	0	0	0	0
OG0017476	si:ch211-276i12.9	-1	1	-1	0	0	0	-1	-1
OG0017507	uncharacterized_protein_LOC108183310	-1	0	-1	0	0	0	2	-1
OG0017598	irgq2	-1	0	-1	1	0	-1	0	-1
OG0018420	interleukin-6_receptor_subunit_beta-like	-1	0	-1	0	0	-1	0	-1
OG0018430	cidea	-1	0	-1	0	0	-1	0	-1
OG0018442	small_integral_membrane_protein_1	-1	0	-1	0	0	-1	-1	0
OG0018444	vegetative_cell_wall_protein_gp1-like	-1	0	-1	0	-1	0	0	-1
OG0018451	cell_wall_protein_DAN4-like_isoform_X1	-1	0	-1	0	-1	0	0	-1
OG0018474	protein_RUBCNL-like	-1	0	-1	0	0	0	-1	-1
OG0018498	leucine-rich_repeat-containing_protein_15-like	-1	0	-1	0	-1	0	0	-1
OG0018502	leucine-rich_repeat-containing_protein_72	-1	0	-1	0	0	-1	0	-1
OG0018553	uncharacterized_protein_C14orf132-like	-1	0	0	0	-1	0	-1	-1
OG0018559	39S_ribosomal_protein_L36,_mitochondrial	-1	0	0	0	0	-1	-1	-1
OG0019325	NONE	-1	0	-1	0	0	-1	-1	-1
OG0019333	copine-1_isoform_X1	-1	0	-1	0	-1	0	-1	-1
OG0000034	A0A0R4IWF6_DANRE	-2	76	-1	-1	1	-1	-1	-1
OG0000046	Odorant_receptor_131-2	-2	-2	-4	2	-12	12	0	4
OG0000053	si:dkey-33c12.12	-2	63	0	-1	0	0	0	0
OG0000092	scavenger_receptor_cysteine-rich_domain-containing_group_B_protein-like	-2	6	0	12	0	0	0	0
OG0000199	A8KBW0_DANRE	-2	10	-2	0	0	-2	0	5
OG0000200	A0A286YAS1_DANRE	-2	14	-1	-2	-2	0	0	0
OG0000233	gig2j	-2	14	1	-2	0	-1	1	-1
OG0000258	si:ch211-251f6.7	-2	1	-1	3	0	1	0	-3
OG0000314	si:ch73-55i23.1	-2	1	1	-1	0	-1	0	2
OG0000337	cyp8b1	-2	0	0	0	-2	5	-2	2
OG0000344	uncharacterized_protein_LOC103911757	-2	0	-1	-1	6	-2	2	0
OG0000362	si:ch211-245h14.1	-2	3	0	-1	0	-1	0	0
OG0000397	kelch-like_protein_10	-2	2	0	-2	0	0	0	-1
OG0000490	uncharacterized_protein_LOC101884369	-2	4	11	-1	0	0	0	-1
OG0000494	trex4	-2	0	6	1	0	0	0	-1
OG0000539	hnrnpa0l	-2	4	0	-1	0	3	0	0
OG0000555	Hexosyltransferase	-2	1	0	-2	0	0	1	-2
OG0000884	GDP-4-keto-6-deoxy-D-mannose-3,5-epimerase-4-reductase	-2	0	0	-2	-2	1	-2	0
OG0001098	mespab	-2	4	-1	1	-1	0	0	-1
OG0001623	uncharacterized_protein_LOC795570_isoform_X1	-2	1	3	-1	0	0	0	0
OG0001858	opn1sw2	-2	0	0	-1	0	1	1	-1
OG0002445	potassium_voltage-gated_channel_subfamily_H_member_3_isoform_X1	-2	2	-1	-1	0	0	0	-1
OG0002626	uncharacterized_protein_LOC110437888_isoform_X1	-2	4	0	0	0	0	3	-1
OG0003163	protein_ALP1-like	-2	1	3	-1	0	0	2	-1
OG0003225	myelin-associated_glycoprotein-like	-2	0	-1	0	1	-1	0	-1
OG0003288	prf1.2	-2	1	-2	0	2	-2	1	-2
OG0003806	cyp2aa1	-2	7	0	0	0	0	0	0
OG0004492	uncharacterized_protein_si:dkey-103k4.2	-2	5	0	1	0	0	0	0
OG0000027	Q5SNP8_DANRE	-3	0	-5	5	7	0	10	-5
OG0000063	protocadherin_alpha-3-like	-3	8	-5	-4	4	-3	0	4
OG0000115	uncharacterized_protein_LOC795847_isoform_X1	-3	20	0	-2	-3	5	2	-4
OG0000133	interferon-induced_very_large_GTPase_1-like	-3	14	-3	1	1	-2	0	0
OG0000142	Olfactory_receptor	-3	5	-3	-2	0	0	3	4
OG0000146	irgf3	-3	0	12	-2	0	-3	1	1
OG0000186	or126-4	-3	2	0	14	0	0	0	-1
OG0000382	Aerolysin-like_protein	-3	13	0	4	0	0	0	0
OG0000029	B8JLT8_DANRE	-4	0	-7	17	10	-7	11	-2
OG0000065	si:ch211-1a19.2	-4	0	1	-2	-4	-1	1	21
OG0000076	pcdh2ab7	-4	7	2	-5	4	0	-6	-1
OG0000008	olfcq3	-5	10	-1	-5	-2	83	-2	-3
OG0000020	mhc1ula	-5	-1	38	-2	16	-5	-6	0
OG0000061	taar10a	-7	8	10	4	0	0	0	-1
OG0000070	or109-6	-7	24	-1	14	3	-1	-1	-1
OG0000002	E3_ubiquitin-protein_ligase_TRIM39-like	-10	8	-8	0	47	-26	61	-11
