# Supplementary material for: Chromosome-scale genome of European anchovy (Engraulis encrasicolus L., 1758) and comparative genomics uncover clupeid-specific immune gene expansions
Source: DNA Res. 2026 Jul 15;33(4):dsag009. doi: 10.1093/dnares/dsag009 (PMC13403563; doi:10.1093/dnares/dsag009)
Supplement: dsag009_Supplementary_Data [file dsag009_supplementary_data.zip › Dataset_2.xlsx]

## Sheet: High_Confidence_Summary
Dataset_2-Table_1. Summary of candidate genes under positive selection identified via branch-site models for each species and Clupeidae lineage. The selection intensity is indicated by the w1 (omega) values for the foreground branch, and specific sites identified by the Bayes Empirical Bayes (BEB) analysis are summarized for each high-confidence gene.
Engraulis encrasicolus										Sardina pilchardus										Clupea harengus										Clupeidae Lineage
Gene	lnL0	lnL1	chi-square	pvalue	order	padj	w1	Significant_Sites_Summary		Gene	lnL0	lnL1	chi-square	pvalue	order	padj	w1	Significant_Sites_Summary		Gene	lnL0	lnL1	chi-square	pvalue	order	padj	w1	Significant_Sites_Summary		Gene	lnL0	lnL1	chi-square	pvalue	order	padj	w1	Significant_Sites_Summary
scfd1	-7904.48	-7894.88	19.2007	1.17671e-05	63	0.000946971	37.9296	450 Q 0.974*		mid2	-8990.88	-8972.55	36.6554	1.40965e-09	8	9.56272e-07	13.3634	157 173 811 T Q S 0.957* 0.963* 0.995**		ift122	-14297.7	-14291.4	12.5991	0.000385934	56	0.0371255	8.87377	446 1179 1195 R S S 0.953* 0.961* 0.966*		nap1l1	-30031.3	-29932.6	197.547	7.16341e-45	2	1.41836e-42	690.811	89 Q 0.992**
keap1b	-7652.78	-7647.48	10.5843	0.00114049	192	0.0301161	26.4645	69 440 K S 0.990** 0.988*		med23	-16937.9	-16929.9	15.9398	6.53876e-05	44	0.00806497	8.84142	45 S 0.966*		ilf3b	-14803.9	-14797.5	12.8566	0.000336297	54	0.0335488	8.76557	70 283 529 798 882 R V V S S 0.978* 0.960* 0.979* 0.956* 0.977*		taok3a	-11958.7	-11932.7	51.8514	5.98628e-13	55	4.31012e-12	220.688	777 T 0.983*
wwp2	-11521.5	-11503.8	35.3402	2.76865e-09	15	9.35803e-07	16.9108	75 249 L S 0.989* 0.992**		secisbp2l	-20041.7	-20032	19.4145	1.05203e-05	27	0.00211458	8.75253	220 241 698 1139 T M R S 0.974* 0.983* 0.977* 0.956*		phf2	-16360.4	-16354.1	12.4745	0.000412549	57	0.0389895	8.34261	129 857 979 1238 A T A A 0.993** 0.972* 0.978* 0.986*		trappc11	-20676.9	-20669.5	14.8705	0.000115149	286	0.000159437	157.113	1055 H 0.982*
shisa3	-4442.47	-4431.48	21.9801	2.75489e-06	45	0.000310384	14.3825	114 154 214 218 280 290 S S A M H S 0.987* 0.979* 0.992** 0.962* 0.961* 0.959*		reln	-49345.7	-49336.4	18.6647	1.55842e-05	30	0.00281918	8.44711	1538 1919 2746 3345 S N I S 0.976* 0.969* 0.980* 0.972*		ralgapa1	-51170.4	-51163.5	13.8064	0.000202648	45	0.0242592	7.9851	2971 3017 N S 0.974* 0.960*		ide	-18843.6	-18825.7	35.801	2.18535e-09	111	7.79638e-09	113.79	633 V 0.956*
ehmt2	-20786.7	-20763.9	45.7623	1.33512e-11	10	6.76905e-09	12.3465	92 93 94 103 167 168 169 170 171 172 175 180 196 227 294 354 380 386 390 436 483 526 527 532 661 666 722 1001 1059 1149 N R K K T L F S T S S A S K L L P E R I S V C V G S A I T A 0.979* 0.991** 0.960* 0.974* 0.983* 0.991** 0.986* 0.978* 0.970* 0.997** 0.995** 0.973* 0.979* 0.988* 0.963* 0.969* 0.986* 0.988* 0.952* 0.980* 0.974* 0.967* 0.988* 0.979* 0.956* 0.996** 0.955* 0.963* 0.987* 0.996**		ppp1r10	-11930.5	-11916	29.0473	7.06339e-08	14	2.73807e-05	8.06085	321 354 669 847 S S Q G 0.960* 0.972* 0.984* 0.991**		map2k1	-5576.86	-5558.96	35.8046	2.18134e-09	8	1.46886e-06	7.67277	10 157 177 178 179 180 182 183 185 189 190 191 192 193 195 196 198 200 202 203 204 207 208 209 210 211 212 213 215 217 218 220 221 222 223 224 225 227 229 231 233 234 236 237 238 240 241 242 245 246 247 248 249 250 251 252 253 254 255 259 260 261 262 265 266 267 270 273 274 275 277 279 294 297 299 304 306 307 308 309 311 313 314 315 317 318 320 322 324 325 326 329 330 333 338 339 340 341 342 343 …		wdr35	-20882.5	-20873.8	17.3687	3.07849e-05	239	5.10076e-05	112.764	662 1244 G V 0.972* 0.979*
satb2	-14601.8	-14595.6	12.4581	0.000416182	143	0.0147555	10.4298	517 758 S G 0.984* 0.971*		ralgapa1	-51322.7	-51316.4	12.56	0.000394095	66	0.0324053	8.05981	2608 C 0.986*		ppp1r12a	-15518.5	-15511	15.0548	0.000104433	39	0.0144252	7.44659	430 434 437 719 S E T S 0.952* 0.965* 0.964* 0.963*		tm9sf4	-10043.3	-10030.6	25.4855	4.45722e-07	165	1.06973e-06	110.755	272 T 0.982*
gpr63	-6348.92	-6341.1	15.6445	7.64353e-05	92	0.00421225	10.3773	31 33 84 200 313 327 V N P T V V 0.998** 0.991** 0.996** 0.966* 0.969* 0.972*		ef1	-12709.5	-12700.3	18.4994	1.69957e-05	32	0.00288236	7.59619	742 756 937 987 N G I M 0.952* 0.973* 0.978* 0.981*		atxn7	-15570.8	-15564.9	11.7637	0.000603972	66	0.0492969	6.92121	239 720 F G 0.974* 0.960*		mapk10	-5848.95	-5841.49	14.9163	0.000112387	285	0.000156159	108.123	464 T 0.993**
dcun1d3	-5159.57	-5148.44	22.252	2.39114e-06	43	0.000281932	10.0955	31 149 185 239 G E R V 0.995** 0.995** 0.996** 0.959*		cx43	-5249.86	-5228.29	43.1232	5.13997e-11	6	4.6491e-08	7.47103	116 G 0.996**		reln	-49471.8	-49461.4	20.791	5.12241e-06	23	0.00119976	6.50193	1533 2741 3340 S I S 0.976* 0.979* 0.971*		kcmf1	-6514.83	-6491.31	47.0351	6.97274e-12	65	4.24801e-11	104.734	495 E 0.960*
tsc2	-30361.9	-30353.9	15.929	6.57641e-05	87	0.00383246	9.68199	91 173 1191 2086 S L Q S 0.993** 0.996** 0.968* 0.986*		ilf3b	-14852.4	-14846.5	11.7584	0.000605678	78	0.0421412	7.46746	70 283 830 861 R V G T 0.973* 0.952* 0.979* 0.969*		hdlbpa	-16170.1	-16164.2	11.916	0.000556541	65	0.0461244	6.14966	425 905 911 957 1258 A A C K N 0.967* 0.993** 0.977* 0.973* 0.992**		herc3	-18965.5	-18952.9	25.1075	5.42212e-07	169	1.27051e-06	102.138	505 T 0.968*
bend5	-7322.39	-7317.36	10.0593	0.00151585	208	0.0369488	9.17792	308 313 V S 0.996** 0.965*		smoc2	-6453.03	-6444.78	16.4856	4.90218e-05	41	0.00648881	6.36542	244 245 248 250 S H Q A 0.963* 0.982* 0.989* 0.957*		plekhm2	-19413.8	-19404	19.5688	9.70397e-06	26	0.00201059	5.91273	216 218 219 220 227 228 235 S T A Q C E S 0.988* 0.983* 0.977* 0.972* 0.986* 0.971* 0.955*		prpf8	-26554.6	-26509.3	90.6112	1.74869e-21	14	4.9463e-20	102.088	20 P 1.000**
smg7	-18919.7	-18914.9	9.71295	0.00182974	218	0.042554	8.70363	883 1122 1250 1296 S S P N 0.966* 0.970* 0.971* 0.960*		ppp1r12a	-15665.2	-15656.4	17.5066	2.86312e-05	37	0.00419951	6.35409	474 505 695 D S L 0.970* 0.978* 0.954*		pgk1	-5265.68	-5242.86	45.6272	1.43041e-11	6	1.28427e-08	5.72641	301 L 0.956*		zic6	-9475.67	-9455.04	41.2605	1.33234e-10	84	6.28102e-10	90.969	567 A 0.954*
rab42a	-2677.53	-2672.47	10.1299	0.00145882	205	0.0360791	8.63009	177 181 L R 0.986* 0.987*		srpx	-7435.07	-7428.54	13.0438	0.000304291	61	0.0270719	5.78645	117 203 273 439 H R K R 0.996** 0.981* 0.979* 0.979*		szt2	-61132.2	-61124.3	15.8056	7.01962e-05	31	0.0121983	5.48428	1119 1791 1835 2962 3236 3329 A G S C C R 0.956* 0.958* 0.958* 0.980* 0.996** 0.986*		phf1	-9562.55	-9543.42	38.2538	6.21147e-10	97	2.53582e-09	90.8402	540 G 0.953*
glceb	-8308.05	-8301.16	13.7873	0.000204712	119	0.00872177	8.55792	510 522 558 R S A 0.986* 0.994** 0.975*		tab2	-12583.3	-12576.7	13.1484	0.000287769	59	0.0264699	5.73831	145 243 337 599 841 A S N R S 0.971* 0.966* 0.965* 0.968* 0.981*		fnip1	-21066.7	-21059.6	14.0661	0.000176499	44	0.0216091	5.25135	135 219 308 702 1047 R V A T E 0.972* 0.961* 0.963* 0.982* 0.952*		pdpk1b	-8777.38	-8757.91	38.9462	4.35641e-10	93	1.85499e-09	77.0948	344 S 0.970*
sf3b2	-11472.5	-11464	17.0695	3.60371e-05	77	0.00237283	8.55441	217 335 368 414 676 882 D Q R G V G 0.963* 0.973* 0.988* 0.955* 0.954* 0.974*		casz1	-27638.2	-27632.4	11.6544	0.000640515	79	0.044001	5.59328	189 378 973 1279 A A Q G 0.953* 0.968* 0.968* 0.951*		ttc28	-44240.7	-44225.8	29.6217	5.25147e-08	12	2.35747e-05	4.98087	98 100 101 210 228 1691 1869 W S L R S Y K 0.972* 0.995** 0.965* 0.980* 0.989* 0.952* 0.954*		gabrg2	-6335.88	-6331.04	9.69364	0.00184907	388	0.00188719	76.3273	18 A 0.997**
wnt9a	-6223.69	-6216.68	14.018	0.000181065	114	0.00805265	8.42248	230 237 342 352 S L E K 0.956* 0.973* 0.990* 0.962*		kdm5c	-23280.5	-23274	13.0202	0.000308156	62	0.0269736	5.37771	898 1235 S Q 0.994** 0.958*		tanc1b	-30213.5	-30207.5	11.9666	0.000541638	64	0.0455907	4.92933	368 732 932 1974 2100 R R R V S 0.967* 0.971* 0.974* 0.978* 0.980*		snx13	-15446.9	-15427.5	38.8397	4.6007e-10	94	1.93817e-09	75.0546	808 L 0.956*
prrt1	-3672.42	-3660.73	23.3714	1.33548e-06	40	0.000169272	8.40584	16 17 18 29 56 102 177 R C A S H S A 0.992** 0.996** 0.981* 0.993** 0.979* 0.954* 0.991**		szt2	-60873.5	-60866.3	14.4106	0.000146975	55	0.0145025	5.24754	428 1798 1842 3283 3348 3377 C G S C R R 0.972* 0.961* 0.962* 0.997** 0.985* 0.987*		nup214	-42307.6	-42299.8	15.5945	7.84834e-05	33	0.0128118	4.89242	181 282 967 1139 S T R E 0.960* 0.968* 0.959* 0.964*		celsr2	-54324.7	-54301.9	45.5602	1.48015e-11	70	8.37343e-11	71.4464	1865 2400 A R 0.974* 0.964*
nav3	-43984.7	-43979	11.3495	0.000754678	172	0.0222454	8.21798	705 1107 1371 1623 S S S S 0.994** 0.961* 0.974* 0.965*		grik4	-13651.6	-13633.9	35.455	2.61017e-09	10	1.41654e-06	5.2422	50 176 179 181 183 184 188 189 190 191 196 199 200 201 203 204 209 210 211 212 213 214 215 216 221 223 225 226 227 233 234 235 237 238 239 240 242 244 246 247 248 250 252 253 254 257 260 264 267 268 269 271 272 274 276 278 279 281 283 284 285 288 289 290 291 292 293 294 296 297 298 300 302 303 308 311 314 315 317 326 327 328 330 331 332 333 337 338 340 343 344 345 346 347 348 349 351 352 353 355 …		tab2	-12328.5	-12321.7	13.5991	0.000226289	50	0.0243804	4.84481	63 113 140 236 312 553 R Q A S N R 0.955* 0.987* 0.974* 0.968* 0.966* 0.971*		flii	-18761.3	-18743.7	35.2317	2.92712e-09	113	1.02579e-08	70.7973	697 829 Q C 0.986* 0.999**
secisbp2l	-20631.9	-20627.1	9.50304	0.00205132	225	0.0462231	8.10693	196 716 I R 0.967* 0.979*		prrc2b	-38514.5	-38505.7	17.7831	2.47578e-05	36	0.00373223	5.20312	236 884 1215 1282 1495 1755 2043 2570 S S R P G S K A 0.978* 0.973* 0.979* 0.962* 0.970* 0.977* 0.977* 0.970*		atp6v1h	-5448.16	-5440.88	14.5555	0.000136088	40	0.0183276	4.83072	452 455 474 477 478 482 503 V H S Y K H P 0.993** 0.998** 0.992** 0.999** 0.990** 0.953* 0.960*		eftud2	-13051.8	-13040.2	23.1734	1.48032e-06	187	3.1348e-06	68.5735	391 V 0.999**
coasy	-9699.59	-9693.68	11.8172	0.000586867	164	0.0181428	8.01457	139 219 544 584 607 S S E S H 0.971* 0.988* 0.957* 0.967* 0.974*		gli1	-25096.4	-25089.3	14.2014	0.000164246	56	0.0159172	4.99512	1212 1350 1451 A Q A 0.951* 0.987* 0.986*		cita	-29578.7	-29571.8	13.7983	0.000203517	46	0.0238337	4.74257	372 1421 1516 1829 2022 2077 2093 2157 S S S G S R G Q 0.984* 0.957* 0.972* 0.965* 0.973* 0.986* 0.995** 0.992**		nap1l1	-5826.95	-5808.74	36.4089	1.59968e-09	104	6.09108e-09	67.7602	89 Q 0.992**
nphs1	-24658.2	-24588.9	138.523	5.59903e-32	4	7.09677e-29	7.9388	681 715 757 759 797 808 852 899 958 1003 1181 1194 1332 1333 K A E S M D Q T T G E V F E 0.960* 0.955* 0.967* 0.955* 0.966* 0.967* 0.957* 0.956* 0.963* 0.967* 0.953* 0.954* 0.973* 0.952*		ep400	-52112.6	-52102.9	19.4646	1.02482e-05	26	0.00213912	4.94285	679 698 1105 1800 1876 2514 3317 Q I N V R A Q 0.975* 0.952* 0.971* 0.992** 0.954* 0.986* 0.989*		hip1rb	-16609.7	-16602.1	15.1675	9.83797e-05	38	0.0139466	4.66554	156 160 163 172 1083 R P F S S 0.953* 0.971* 0.980* 0.995** 0.961*		ets1	-6817.13	-6808.28	17.6869	2.60419e-05	235	4.38833e-05	67.5682	206 S 0.976*
mkrn1	-6544.83	-6540.05	9.5765	0.00197084	223	0.0448079	7.9256	211 215 S T 0.987* 0.989*		htr6	-7774.93	-7768.99	11.8935	0.000563303	77	0.0397019	4.92231	140 251 526 527 V S Q P 0.982* 0.961* 0.990* 0.986*		slc41a2b	-8086.48	-8080.3	12.3713	0.000435986	59	0.0398078	4.45237	179 352 E A 0.973* 0.981*		cxxc4	-3497.81	-3441.15	113.329	1.82823e-26	10	7.2398e-25	65.4263	123 289 290 291 313 316 319 P - - - - - - 0.968* 0.986* 0.984* 0.966* 0.989* 0.971* 0.991**
LOC101885998	-18905.1	-18897.6	15.0923	0.000102378	96	0.00540681	7.91931	607 769 771 966 1217 G S M Q R 0.994** 0.981* 0.974* 0.962* 0.986*		ralbp1	-9063.31	-9057.6	11.4277	0.000723584	82	0.0478889	4.85285	146 207 352 R N R 0.979* 0.986* 0.979*		znf281b	-14164.8	-14155.8	18.1295	2.06379e-05	28	0.00397059	4.2192	492 526 964 S S P 0.981* 0.955* 0.986*		wdr17	-23691.8	-23685.3	13.0026	0.000311057	322	0.000382542	65.1476	964 1148 N D 0.964* 0.985*
LOC100329687	-15232	-15225.1	13.8251	0.000200633	117	0.00869411	7.82643	828 943 T G 0.970* 0.994**		trappc10	-22674.7	-22666.6	16.2575	5.52908e-05	42	0.00714436	4.84952	43 44 49 942 E E G S 0.952* 0.989* 0.986* 0.980*		med23	-17094.6	-17087.5	14.1207	0.000171451	43	0.0214792	4.12452	45 S 0.960*		gpx4b	-3562.72	-3556.13	13.1673	0.000284878	317	0.000355873	63.4332	22 S 0.988*
pak1	-8303.01	-8283.47	39.0751	4.07816e-10	14	1.47688e-07	7.76265	229 231 236 297 298 301 304 307 310 312 327 328 331 332 335 338 339 341 342 343 344 347 348 349 350 351 353 354 355 356 358 359 363 364 366 367 368 373 376 377 380 381 382 386 387 390 391 394 396 397 398 399 400 405 407 410 411 412 413 416 418 419 422 423 424 425 426 427 430 431 432 435 437 438 439 441 442 443 444 446 448 449 450 452 454 455 456 457 458 461 463 464 465 467 468 469 470 471 472 473…		ncor2	-40640.8	-40625.5	30.5661	3.22675e-08	12	1.4593e-05	4.79795	697 757 770 896 1029 1047 1048 1049 1393 1693 1912 2290 2663 R S P A A A A A P Q T E S 0.980* 0.984* 0.990** 0.989* 0.976* 0.961* 0.957* 0.961* 0.972* 0.966* 0.968* 0.989* 0.985*		ncor2	-40632.4	-40620.4	24.1263	9.02196e-07	19	0.000255796	4.12344	163 713 773 786 858 1038 1061 1062 1627 1819 2281 2653 2656 2763 2767 2780 P R S P L A A A Q N S S G T P N 0.979* 0.985* 0.987* 0.992** 0.956* 0.979* 0.954* 0.958* 0.957* 0.974* 0.965* 0.988* 0.976* 0.977* 0.966* 0.980*		wdr92	-5804.49	-5794.05	20.8854	4.87592e-06	197	9.80134e-06	57.6115	62 Q 0.993**
nop56	-9042.91	-9035.66	14.4989	0.000140244	102	0.00697094	7.73906	191 644 650 667 R T P V 0.973* 0.969* 0.975* 0.977*		LOC101885998	-17519.1	-17511.7	14.8389	0.000117097	50	0.0127097	4.72041	477 S 0.973*		slit2	-20792.2	-20779.2	26.1186	3.21076e-07	16	0.000108102	4.08209	46 49 50 51 56 62 64 67 72 74 106 107 111 121 129 140 146 147 502 1250 1419 D Q Q E K C S A Y Y G T G C S S V T R G N 0.972* 0.967* 0.984* 0.972* 0.973* 0.988* 0.968* 0.963* 0.968* 0.959* 0.974* 0.987* 0.983* 0.995** 0.995** 0.958* 0.993** 0.953* 0.985* 0.995** 0.957*		traf3	-11254.7	-11237.6	34.0419	5.39387e-09	118	1.81015e-08	56.8582	404 434 S G 0.987* 0.980*
tnrc18	-59530	-59520.3	19.2803	1.12866e-05	62	0.000922956	7.37735	2306 2314 3064 3345 3349 3368 3390 3527 K S P T G T S E 0.954* 0.967* 0.951* 0.963* 0.958* 0.982* 0.968* 0.974*		nup214	-42687.5	-42680.2	14.5687	0.000135141	52	0.014104	4.56593	657 S 0.986*		lrrc7	-24169.9	-24162.8	14.177	0.000166393	42	0.0213418	4.03956	354 489 531 1892 1893 1894 1900 1901 1904 1905 1908 T Q N L F P S L T V P 0.984* 0.979* 0.970* 0.962* 0.985* 0.990** 0.978* 0.977* 0.966* 0.957* 0.951*		srp54	-6199.6	-6175.81	47.5805	5.27913e-12	64	3.26646e-11	54.3908	404 Q 0.996**
setd3	-9814.7	-9809.51	10.3725	0.00127905	195	0.0332554	7.23053	171 549 652 G S E 0.984* 0.979* 0.982*		fam43b	-5649.97	-5643.93	12.085	0.000508285	74	0.0372765	4.54315	130 154 174 253 359 363 R V L L D D 0.991** 0.987* 0.969* 0.964* 0.989* 0.991**		LOC100147904	-98172.7	-98162.7	20.1652	7.10332e-06	25	0.00153062	3.78674	909 1468 1858 2160 2174 2506 5870 5983 7949 8442 C C P S S R G I K F 0.973* 0.969* 0.975* 0.957* 0.973* 0.962* 0.969* 0.961* 0.981* 0.981*		sorcs2	-20161.7	-20142.7	38.0031	7.06334e-10	99	2.82534e-09	45.2357	215 R 0.992**
r3hdm2	-15058.9	-15052.7	12.3011	0.000452694	146	0.0157203	7.008	115 374 N S 0.973* 0.974*		ralgps2	-7807.7	-7780.77	53.8657	2.14674e-13	3	3.88345e-10	4.5385	501 502 504 505 507 509 511 512 513 514 517 518 519 521 529 530 531 532 534 535 540 546 548 551 556 558 563 572 574 578 583 584 585 588 593 V R S S T L S L S R R G S S R R W W S W T T S P A L Q G N Q T S N Q I 0.967* 0.997** 0.985* 0.997** 0.976* 0.960* 0.971* 0.969* 0.976* 0.972* 0.971* 0.958* 0.959* 0.968* 0.975* 0.956* 0.961* 0.961* 0.987* 0.988* 0.983* 0.983* 0.983* 0.985* 0.966* 0.984* 0.979…		strn3	-10700	-10690.9	18.2062	1.98237e-05	27	0.0039552	3.75445	118 145 151 152 154 158 162 213 217 245 247 248 253 262 C T S G A S L Y S V C C S F 0.973* 0.962* 0.954* 0.988* 0.980* 0.964* 0.993** 0.966* 0.982* 0.990* 0.959* 0.965* 0.966* 0.962*		sigmar1	-4091.14	-4088.84	4.60283	0.0319193	535	0.0236262	44.9799	121 P 0.997**
jph3	-12495	-12474.9	40.2305	2.25701e-10	12	9.53585e-08	6.97426	190 197 198 205 249 251 275 350 356 466 483 526 529 544 547 636 640 655 665 722 770 797 799 829 856 P G G A A R S K C S T S Q S S N T I K G H L R L R 0.978* 0.963* 0.954* 0.970* 0.997** 0.980* 0.991** 0.985* 0.958* 0.986* 0.970* 0.991** 0.956* 0.993** 0.966* 0.964* 0.992** 0.964* 0.991** 0.991** 0.972* 0.968* 0.979* 0.990* 0.980*		arel1	-14553	-14545.8	14.4571	0.000143392	54	0.0144109	4.51861	153 975 993 1005 N S S K 0.968* 0.968* 0.970* 0.986*		nolc1	-21941.9	-21922.2	39.3849	3.47986e-10	7	2.678e-07	3.69497	156 276 399 402 404 406 445 452 681 686 747 1015 1293 1315 1321 1339 1340 1427 1431 1469 1470 1579 A D S S S D S E S D S D S S S E T E E E E Q 0.968* 0.965* 0.962* 0.972* 0.960* 0.977* 0.955* 0.953* 0.960* 0.954* 0.963* 0.959* 0.961* 0.964* 0.956* 0.986* 0.989* 0.981* 0.974* 0.970* 0.956* 0.970*		mapk13	-6113.32	-6107.07	12.5075	0.000405329	334	0.000480569	42.3141	270 S 0.983*
matn1	-7738.84	-7732.7	12.2627	0.000462098	147	0.0159377	6.94836	153 405 S R 0.969* 0.974*		map2	-36751.4	-36739.9	22.8661	1.73687e-06	17	0.000554471	4.47901	207 230 231 233 238 528 541 V E E E E H D 0.984* 0.998** 0.966* 0.987* 0.984* 0.952* 0.965*		fbxw4	-7442.45	-7431.11	22.6871	1.90648e-06	20	0.00051351	3.59109	314 339 340 345 346 352 354 359 360 363 365 374 375 378 385 388 396 397 399 404 412 414 420 421 422 L K T E D V Q L S E L R T P T Q S S T H H H Y T H 0.989* 0.997** 0.997** 0.969* 0.975* 0.994** 0.995** 0.995** 0.984* 0.985* 0.980* 0.991** 0.951* 0.977* 0.976* 0.997** 0.964* 0.986* 0.965* 0.979* 0.986* 0.980* 0.979* 0.988* 0.977*		ppfia2	-18966.6	-18964.4	4.4563	0.0347727	545	0.025266	41.3448	164 691 940 Q V - 0.995** 0.960* 0.991**
szt2	-61968.1	-61960.8	14.6801	0.000127384	100	0.00645839	6.92007	1876 3307 3372 3401 S C R R 0.982* 0.995** 0.980* 0.983*		ubap2a	-19925.4	-19918.7	13.4249	0.000248311	58	0.0232342	4.47094	143 564 K Q 0.971* 0.972*		adcy5	-14714	-14701.2	25.4862	4.45561e-07	17	0.000141191	3.34352	13 17 19 46 68 324 D K M S S L 0.984* 0.967* 0.968* 0.970* 0.991** 0.986*		dip2a	-23590.4	-23575	30.9492	2.64871e-08	130	8.06838e-08	38.8438	342 E 0.960*
mid2	-9563.87	-9548.08	31.582	1.91193e-08	23	4.21457e-06	6.88896	123 147 170 172 185 207 211 212 216 219 223 773 811 873 C P N N K M Q Q Q Q V A L T 0.979* 0.971* 0.961* 0.963* 0.985* 0.995** 0.956* 0.952* 0.958* 0.958* 0.990* 0.991** 0.971* 0.985*		elmo1	-7854.77	-7836.73	36.0858	1.88816e-09	9	1.13856e-06	4.40822	291 A 0.959*		get4	-4152.31	-4145.82	12.9923	0.000312781	52	0.0324029	3.31244	284 300 301 302 305 306 309 310 313 315 323 326 327 331 332 S L S H L S P S S P S S S W T 0.993** 0.961* 0.964* 0.954* 0.983* 0.971* 0.966* 0.982* 0.972* 0.965* 0.992** 0.991** 0.978* 0.998** 0.972*		bloc1s5	-3275.49	-3268.16	14.6595	0.000128786	292	0.000174655	37.271	133 R 0.997**
scamp5a	-2720	-2715.25	9.49616	0.00205902	226	0.0461913	6.85268	35 131 174 221 E C T T 0.963* 0.960* 0.973* 0.960*		cita	-29464.9	-29457.3	15.0744	0.000103355	49	0.0114471	4.39039	372 1418 1513 1826 2019 2079 2090 2153 C S S G S G G Q 0.972* 0.957* 0.971* 0.967* 0.972* 0.980* 0.995** 0.992**		ank1a	-27459.2	-27451.4	15.704	7.40691e-05	32	0.0124691	3.22249	19 448 489 1815 2197 2210 A H T S G L 0.972* 0.997** 0.960* 0.971* 0.985* 0.973*		tmem39b	-7003.54	-6993.62	19.846	8.39365e-06	205	1.62141e-05	36.9418	259 Q 0.956*
twist3	-2888.3	-2881.16	14.2831	0.000157272	109	0.00731532	6.75253	140 V 0.964*		ttc28	-44069	-44056	26.0031	3.40864e-07	15	0.000123324	4.36817	210 228 742 998 1696 1699 1874 R S A Q Y G K 0.987* 0.968* 0.957* 0.976* 0.965* 0.957* 0.971*		tpp2	-18631.4	-18625.4	11.9913	0.000534496	63	0.0457037	3.16353	378 772 877 878 901 904 S S V Q S A 0.959* 0.959* 0.982* 0.975* 0.966* 0.973*		lrrc61	-5010.05	-5006.84	6.42308	0.0112647	470	0.0094911	31.7285	242 252 H S 0.992** 0.972*
dusp16	-12866.4	-12858.4	15.9796	6.40276e-05	86	0.00377465	6.54746	4 605 812 875 877 S S N L M 0.992** 0.972* 0.974* 0.995** 0.998**		pde4a	-10914.6	-10899.9	29.4258	5.80983e-08	13	2.42538e-05	4.27589	12 27 30 33 36 41 43 47 M S F S V I S S 0.976* 0.985* 0.969* 0.952* 0.981* 0.986* 0.956* 0.966*		setd5	-28990.2	-28982.5	15.4228	8.59454e-05	35	0.0132282	3.16195	1 4 13 14 48 51 53 62 66 67 68 976 1569 P Y P T S F L L L P P S D 0.975* 0.988* 0.958* 0.961* 0.986* 0.994** 0.952* 0.952* 0.953* 0.967* 0.953* 0.990* 0.957*		hectd1	-38097.5	-38033.8	127.507	1.43867e-29	7	8.13878e-28	31.3514	2106 S 0.999**
phlpp1	-30520.7	-30513.9	13.6478	0.000220505	124	0.00901582	6.54433	434 1612 P S 0.982* 0.996**		robo2	-21398.7	-21381.5	34.5282	4.20124e-09	11	2.07274e-06	4.24222	174 210 215 256 263 269 271 293 294 297 308 309 310 315 316 336 338 340 1569 1570 S C G V L F T L L L G Y N T L F S A K N 0.977* 0.995** 0.995** 0.997** 0.979* 0.983* 0.989* 0.981* 0.979* 0.990** 0.991** 0.969* 0.995** 0.994** 0.984* 0.980* 0.998** 0.985* 0.968* 0.957*		mthfr	-9413.72	-9406.93	13.5868	0.000227786	51	0.0240605	3.11198	589 594 595 597 600 602 605 607 627 628 635 637 642 S T C M A I Y S R C A A A 0.993** 0.988* 0.984* 0.979* 0.977* 0.986* 0.976* 0.980* 0.977* 0.968* 0.976* 0.973* 0.991**		coq10b	-4610.63	-4608.86	3.53323	0.0601504	597	0.0398987	29.1877	230 M 0.982*
tab2	-13065.4	-13056.6	17.7276	2.54896e-05	71	0.00182017	6.54191	145 252 345 575 594 604 A S N S T R 0.970* 0.968* 0.964* 0.984* 0.952* 0.956*		esyt3	-16823.7	-16817.9	11.5384	0.00068175	81	0.0456773	4.21439	147 353 432 796 H R K T 0.987* 0.956* 0.984* 0.966*		stim1a	-12029.2	-12020.1	18.075	2.12371e-05	29	0.00394497	3.05127	78 80 81 82 86 88 90 110 112 172 201 204 205 206 208 209 747 P L S C T E R P P S L S L S T T G 0.960* 0.984* 0.981* 0.992** 0.983* 0.961* 0.990** 0.984* 0.984* 0.991** 0.985* 0.963* 0.968* 0.976* 0.971* 0.954* 0.953*		mmp23bb	-6691.72	-6681.77	19.8956	8.17894e-06	204	1.58768e-05	28.669	255 K 0.967*
upf2	-16992.3	-16976.7	31.0946	2.45755e-08	25	4.98391e-06	6.52639	43 50 58 67 69 95 207 214 276 305 312 598 897 956 T L K P N G R Q L R R P V V 0.961* 0.966* 0.984* 0.983* 0.987* 0.972* 0.995** 0.964* 0.955* 0.995** 0.995** 0.975* 0.953* 0.953*		ppargc1b	-17105.1	-17096.1	18.0906	2.10633e-05	34	0.00336208	4.14777	81 290 441 617 788 A E R L S 0.965* 0.975* 0.976* 0.965* 0.982*		ncoa2	-23700.5	-23694.4	12.2813	0.000457515	61	0.0404038	3.02808	185 409 455 741 843 1236 1244 1428 T M S L T A K A 0.978* 0.963* 0.976* 0.982* 0.970* 0.974* 0.989* 0.953*		snx3	-2468.91	-2467.27	3.2785	0.0701931	608	0.0457179	27.7056	161 Q 0.980*
fbrsl1	-17181.8	-17173.5	16.6037	4.60617e-05	80	0.00291916	6.46487	1003 1021 1298 S S A 0.983* 0.980* 0.990*		tnrc18	-52481.8	-52475.8	11.9145	0.000556974	76	0.0397723	4.06354	3236 P 0.951*		rgp1	-5134.79	-5118.78	32.0224	1.52401e-08	11	7.46351e-06	2.99798	166 282 C S 0.967* 0.976*		mex3a	-8131.85	-8117.35	29.0055	7.21726e-08	143	1.99863e-07	27.1556	392 409 514 G G A 0.961* 0.982* 0.991**
usp47	-18065	-18055.8	18.3815	1.80804e-05	66	0.0013889	6.43261	139 1017 1022 1023 1442 V R S S Q 0.983* 0.981* 0.993** 0.988* 0.992**		zbtb34	-9902.69	-9896.87	11.6333	0.000647826	80	0.0439469	3.9697	611 1120 G S 0.965* 0.978*		med1	-31009.9	-31001.3	17.234	3.30464e-05	30	0.00593402	2.91391	96 257 506 834 1556 2008 G D S S V S 0.951* 0.963* 0.953* 0.984* 0.974* 0.978*		farsa	-8546.19	-8542.8	6.77855	0.009226	460	0.00794238	25.9833	375 E 0.956*
ralgapa1	-54956.6	-54936.3	40.6523	1.81875e-10	11	8.38279e-08	6.43161	185 259 528 2590 2599 G C N S S 0.977* 0.979* 0.971* 0.953* 0.982*		upf2	-16154.2	-16148.1	12.0987	0.000504577	73	0.0375115	3.9396	58 67 69 207 312 489 598 K P N R R I P 0.955* 0.973* 0.975* 0.984* 0.986* 0.987* 0.954*		sema6a	-13182.2	-13176.1	12.2404	0.000467662	62	0.0406338	2.90563	406 597 599 737 818 873 958 959 985 1004 R A A S G G G H R S 0.981* 0.980* 0.960* 0.975* 0.956* 0.981* 0.961* 0.953* 0.963* 0.970*		fzr1b	-7083.05	-7072.34	21.4167	3.69531e-06	195	7.50432e-06	24.1906	76 S 0.952*
hip1rb	-16514.6	-16508.6	12.0768	0.000510534	153	0.0169177	6.41189	141 517 628 1076 I R A S 0.986* 0.965* 0.979* 0.968*		dlg5a	-28733.1	-28721.9	22.3879	2.22772e-06	19	0.000636308	3.89186	342 360 599 1052 1062 1175 1232 1234 1429 1430 L R A L R L G P Q H 0.964* 0.992** 0.983* 0.964* 0.978* 0.955* 0.964* 0.993** 0.989* 0.980*		mapk8ip2	-21675.4	-21669	12.8168	0.000343529	55	0.0336471	2.86937	719 1006 1127 1128 1130 P S E E E 0.955* 0.981* 0.979* 0.961* 0.988*		usp9	-35859.5	-35831.5	56.0517	7.0591e-14	47	5.94767e-13	24.0741	1926 1929 2078 Q P K 0.987* 0.988* 0.969*
fam160a2	-21700.4	-21693.2	14.4195	0.000146279	106	0.00699654	6.39123	11 321 539 880 1037 1310 1373 G N S S S S T 0.961* 0.953* 0.951* 0.955* 0.975* 0.986* 0.987*		nrf1	-7050.47	-7041.15	18.6361	1.58193e-05	31	0.00276941	3.81651	8 397 399 525 527 540 544 545 550 552 554 555 576 577 579 A H S S Q D Q P S H G S G G P 0.967* 0.963* 0.977* 0.985* 0.997** 0.966* 0.996** 0.992** 0.988* 0.999** 0.985* 0.973* 0.968* 0.987* 0.990*		bsnb	-68919.2	-68913	12.383	0.000433257	58	0.0402406	2.84174	83 P 0.962*		mtmr2	-11280	-11277	6.03611	0.0140162	485	0.0114441	23.3054	166 209 P F 0.955* 0.987*
capn15	-17890.6	-17874.5	32.1853	1.40149e-08	21	3.3836e-06	6.38646	132 221 246 339 364 419 503 535 574 821 1313 S L S D A D S S S S S 0.995** 0.977* 0.993** 0.974* 0.990** 0.951* 0.992** 0.989* 0.988* 0.981* 0.987*		arvcfb	-12588.9	-12582.4	13.1101	0.000293714	60	0.0265664	3.79949	31 240 325 339 562 I G G H S 0.991** 0.971* 0.971* 0.970* 0.979*		LOC101885998	-18246.2	-18238.4	15.5503	8.03372e-05	34	0.0127287	2.7667	722 727 739 782 919 966 967 973 992 G S T T P A R S S 0.955* 0.951* 0.972* 0.958* 0.978* 0.957* 0.956* 0.961* 0.961*		tbx1	-9225.04	-9201.13	47.8275	4.65408e-12	62	2.9726e-11	22.6166	60 62 E E 0.992** 0.994**
reln	-49944.7	-49932.5	24.3414	8.06872e-07	38	0.000107654	6.37657	22 1550 1923 2307 2758 3357 C S S S I S 0.951* 0.983* 0.959* 0.986* 0.984* 0.978*		top2a	-24133.4	-24125.1	16.6263	4.55162e-05	40	0.0061754	3.76577	102 557 600 981 1246 M T T Q K 0.998** 0.980* 0.978* 0.962* 0.983*		tcf7l2	-7218.25	-7210.54	15.4203	8.60587e-05	36	0.0128777	2.47943	281 306 308 319 322 323 324 349 368 458 481 482 492 627 Q E H L L C S S T G M E P A 0.982* 0.987* 0.982* 0.979* 0.977* 0.979* 0.961* 0.987* 0.979* 0.971* 0.987* 0.993** 0.954* 0.957*		fhod1	-32359.8	-32328.3	63.0266	2.03935e-15	36	2.24328e-14	22.1403	607 1199 N R 0.971* 0.960*
arhgap24	-14024.3	-14013.6	21.4004	3.727e-06	50	0.000377918	6.36646	50 70 192 634 644 654 786 G T K G Q S G 0.976* 0.970* 0.961* 0.995** 0.974* 0.998** 0.989*		capn15	-17417.8	-17408.9	17.8109	2.43983e-05	35	0.00378312	3.56026	247 326 411 434 508 572 649 817 C S K S I S A S 0.988* 0.963* 0.988* 0.993** 0.977* 0.971* 0.957* 0.967*		LOC103910901	-57744.5	-57737.7	13.663	0.000218724	48	0.0245472	2.4755	1078 1083 A C 0.975* 0.952*		pim1	-5600.62	-5585.56	30.1229	4.0552e-08	135	1.18952e-07	22.0485	317 - 0.999**
ppp1r10	-12130.1	-12112.7	34.8514	3.55854e-09	16	1.12761e-06	6.35365	5 6 247 278 279 311 406 541 576 591 610 701 721 800 Y K S S R S K K G K T P P G 0.989* 0.960* 0.959* 0.975* 0.971* 0.984* 0.984* 0.966* 0.972* 0.992** 0.967* 0.962* 0.953* 0.988*		dnah5	-67704.7	-67695.3	18.8212	1.43564e-05	29	0.00268662	3.46138	247 510 671 710 963 1030 1592 2501 2583 3105 3257 3394 3589 3843 3854 3868 4172 A A L T P R R D C R R N S S R S S 0.979* 0.990* 0.966* 0.977* 0.988* 0.980* 0.979* 0.969* 0.955* 0.977* 0.981* 0.979* 0.995** 0.979* 0.982* 0.982* 0.958*		rerea	-19978.4	-19888.2	180.442	3.88089e-41	1	2.09063e-37	2.3747	22 549 1552 1730 R P A H 0.974* 0.969* 0.988* 0.977*		bend5	-8299.39	-8277.33	44.1255	3.07976e-11	77	1.58387e-10	21.2508	312 367 H - 1.000** 0.976*
gpr20	-6169.06	-6163.34	11.4265	0.00072403	171	0.0214669	6.30722	40 128 207 F E C 0.995** 0.981* 0.995**		hmcn1	-93531.9	-93525.7	12.4383	0.000420624	69	0.033083	3.44166	232 2382 2412 2825 3861 4136 4271 S T R R R R V 0.956* 0.967* 0.967* 0.965* 0.964* 0.960* 0.951*		plg	-19389.1	-19378.9	20.3439	6.46993e-06	24	0.00145223	2.08505	979 1267 1352 1353 1356 1361 1362 1371 1374 1375 1377 1388 1393 1397 1398 1401 1403 1404 1405 1406 1407 1411 1413 1414 1417 1419 1425 1429 1438 1445 1450 1458 1459 1460 1462 1464 1465 1466 1467 1469 1471 1477 1478 1482 1483 1487 1489 1494 1497 1499 1505 1509 1510 1514 1516 1521 1537 1538 1539 1542 1543 1546 1550 1552 1553 1557 1558 1567 1571 1573 1575 1579 1582 1588 1589 1592 1593 1595 1597 1603 …		kcnk9	-7870.88	-7863.92	13.9206	0.000190694	301	0.00025088	20.3364	549 T 0.970*
tfcp2	-7530.71	-7517.15	27.1163	1.91573e-07	33	2.94326e-05	6.2556	145 146 148 166 167 168 179 180 182 Q K T K C D M E L 0.994** 0.979* 0.991** 0.970* 0.970* 0.994** 0.998** 0.997** 0.989*		cerkl	-11819.1	-11811.8	14.7127	0.000125201	51	0.0133228	3.37918	216 218 221 223 225 232 240 250 253 259 271 273 276 282 285 288 289 290 291 294 295 297 298 299 305 306 315 317 319 327 330 333 337 339 349 358 367 368 370 374 376 382 386 389 392 395 403 404 405 407 411 416 419 420 424 425 427 429 433 438 439 440 443 444 445 446 447 450 451 452 454 460 461 468 469 472 475 477 479 480 482 528 529 532 538 539 541 542 549 550 552 555 558 562 567 570 572 573 575 576…		ntn2	-8530.66	-8519.69	21.9413	2.81115e-06	22	0.000688349	2.00236	41 76 94 100 103 197 205 510 640 F S V A S S G V P 0.992** 0.982* 0.997** 0.981* 0.982* 0.987* 0.970* 0.988* 0.996**		lrrtm2	-8377.63	-8370.26	14.7326	0.000123883	289	0.00016975	19.0477	493 E 0.965*
trim32	-11150.7	-11140.5	20.4413	6.14898e-06	56	0.000556702	6.25046	158 181 250 285 395 623 R R A Q T S 0.992** 0.991** 0.982* 0.970* 0.964* 0.983*		jmjd1cb	-52822.1	-52810.9	22.4191	2.19178e-06	18	0.000660823	3.32936	291 655 683 1159 1600 3141 T G R S R Q 0.970* 0.952* 0.969* 0.980* 0.957* 0.951*		megf6b	-29994.9	-29982.6	24.5216	7.3483e-07	18	0.000219918	1.64641	388 706 712 722 725 727 734 737 747 749 758 762 766 767 784 800 806 818 821 834 838 843 844 855 862 865 875 880 881 889 892 900 902 908 909 911 922 931 935 937 940 952 960 966 967 971 974 976 987 992 998 1001 1010 1011 1012 1025 1030 1034 1037 1038 1053 1059 1068 1073 1077 1081 1097 1121 1122 1129 1130 1137 1139 1145 1146 1154 1157 1164 1167 1176 1177 1182 1213 1221 1244 1250 1259 1263 1265 1267 …		ccdc43	-4369.38	-4364.98	8.78241	0.00304149	409	0.00294482	18.3028	141 157 A E 0.987* 0.982*
dlgap4b	-19695.8	-19678.4	34.799	3.65566e-09	17	1.09025e-06	6.21356	330 658 871 929 1024 S G S S C 0.983* 0.964* 0.996** 0.952* 0.987*		usp49	-9855.89	-9849.78	12.2208	0.000472603	71	0.0361242	3.27556	138 263 276 559 710 S S L L S 0.968* 0.952* 0.965* 0.972* 0.989*		gpr137c	-6657.57	-6649.91	15.3038	9.15308e-05	37	0.0133264	1.4057	341 347 348 350 351 T T A T T 0.991** 0.987* 0.954* 0.991** 0.952*		dcun1d4	-4638.51	-4633.24	10.5446	0.00116529	365	0.00126426	18.2259	17 C 0.997**
casz1	-28731.3	-28716.8	28.947	7.43866e-08	29	1.30048e-05	6.20055	209 421 530 606 652 1058 1180 1275 1351 1743 A A S T T Q V G G G 0.982* 0.986* 0.993** 0.969* 0.965* 0.986* 0.952* 0.958* 0.981* 0.986*		jph3	-11650.9	-11644.1	13.6035	0.000225762	57	0.0214949	3.2232	236 656 A S 0.964* 0.967*		tnrc18	-54992.3	-54985.1	14.346	0.000152102	41	0.0199847	1.37677	791 863 1121 1919 1926 1941 1955 1957 1958 1967 1968 2027 2031 2033 2039 2086 2094 2123 2127 2139 2148 2150 2160 2204 2213 2215 2238 2239 2266 2276 2279 2282 2283 2284 2287 2288 2297 2310 2317 2320 2323 2325 2329 2345 2351 2352 2380 2390 2394 2397 2421 2476 2538 2547 2549 2550 2578 2579 2580 2585 2586 2587 2590 2593 2595 2619 2632 2636 2637 2649 2650 2653 2654 2655 2665 2669 2673 2680 2682 2688 2…		kdm5a	-28736.1	-28724.1	24.0234	9.5174e-07	181	2.08226e-06	18.2035	1902 - 0.965*
myl13	-2773.28	-2767.3	11.9621	0.000542949	158	0.0174225	6.1982	2 17 20 22 23 25 G I E E I V 0.966* 0.957* 0.968* 0.993** 0.993** 0.957*		LOC103910901	-57631.5	-57622.4	18.2145	1.97373e-05	33	0.00324589	3.21748	1035 3166 4197 Y R T 0.963* 0.951* 0.951*												mkrn1	-7641.56	-7626.64	29.8258	4.72662e-08	137	1.36623e-07	18.0228	215 416 E G 0.977* 0.983*
mypn	-45673.6	-45668.2	10.7628	0.00103562	188	0.0279288	6.13743	34 35 110 174 208 281 282 313 319 399 406 766 781 1099 1132 1321 1400 1635 1683 1784 1824 1887 A D A A G L G T C T T S E T P Q A A Q K S V 0.974* 0.970* 0.961* 0.975* 0.984* 0.955* 0.985* 0.963* 0.958* 0.993** 0.964* 0.958* 0.959* 0.969* 0.959* 0.953* 0.963* 0.970* 0.954* 0.965* 0.979* 0.952*		rgs11	-8541.92	-8530.81	22.2062	2.44877e-06	21	0.000632832	3.21268	222 227 230 237 241 242 243 244 246 247 248 249 258 263 264 267 269 271 273 275 277 285 292 297 302 303 304 306 307 313 316 317 321 322 325 326 327 329 330 331 335 336 337 340 341 342 345 347 350 351 355 358 360 362 367 368 370 371 372 390 393 395 396 397 403 404 406 409 410 411 413 414 415 419 421 424 427 430 431 433 434 435 442 443 Q Y E G N R V K S I C L Q D P Q C P N W T M M R G F S M E M R E…												sv2a	-10362.5	-10354.8	15.4652	8.40377e-05	271	0.000122801	17.9608	134 760 V Q 0.965* 0.983*
farp2	-15164.7	-15159.3	10.812	0.00100842	187	0.0273405	6.11199	402 420 529 973 S S S S 0.989* 0.991** 0.992** 0.991**		kat6a	-37330	-37323.6	12.8532	0.0003369	64	0.028568	3.18231	989 1038 1372 2503 S R A S 0.954* 0.968* 0.975* 0.973*												pou4f2	-4580.11	-4573.59	13.0416	0.000304647	320	0.000377001	17.5464	34 49 58 S S S 0.975* 0.966* 0.960*
top2a	-24876.7	-24859.6	34.1504	5.10123e-09	19	1.36122e-06	6.02742	231 276 414 521 557 996 1014 1027 1246 1297 1309 1454 1455 1456 1457 R R R S T T T R K S R A V K S 0.971* 0.973* 0.977* 0.978* 0.991** 0.996** 0.951* 0.972* 0.992** 0.958* 0.968* 0.967* 0.975* 0.957* 0.957*		dlgap3	-17539.5	-17529.9	19.1756	1.19229e-05	28	0.00231092	3.1532	128 273 274 312 376 814 883 918 1078 G G A G P E Q E S 0.953* 0.984* 0.975* 0.994** 0.979* 0.992** 0.965* 0.968* 0.966*												taldo1	-5566.52	-5563.3	6.4318	0.0112095	469	0.00946473	17.4198	283 S 0.994**
yod1	-4567.1	-4560.61	12.9879	0.000313509	133	0.0119511	6.01961	60 136 299 328 S P M Q 0.997** 0.998** 0.994** 0.996**		wdr24	-9980.67	-9973.05	15.246	9.43755e-05	48	0.0106703	3.08349	61 403 T L 0.962* 0.966*												parl	-8141.46	-8137.37	8.1834	0.00422754	426	0.00392982	16.0406	67 - 0.975*
ef1	-13314.4	-13303.5	21.7278	3.14197e-06	48	0.000331871	5.98872	689 729 782 809 839 880 971 975 983 1014 S T G G Q S M E S S 0.978* 0.991** 0.985* 0.957* 0.957* 0.991** 0.961* 0.955* 0.994** 0.982*		adgra1	-18364	-18357.5	13.0087	0.000310052	63	0.0267088	2.97541	1048 1161 1246 G Q A 0.968* 0.969* 0.972*												myo1b	-17151.9	-17142.7	18.276	1.91099e-05	227	3.33371e-05	15.5964	65 397 600 856 S T G A 0.973* 0.992** 0.992** 0.999**
cx43	-5375.71	-5345.93	59.5558	1.18876e-14	7	8.61005e-12	5.93608	116 324 363 A G P 0.994** 0.988* 0.989*		adck5	-9576.42	-9570.72	11.3989	0.000734885	83	0.0480508	2.93989	125 128 160 161 167 168 172 177 178 181 196 W A T S C A T S T R I 0.963* 0.991** 0.983* 0.977* 0.953* 0.989* 0.976* 0.972* 0.983* 0.974* 0.986*												rab33ba	-4316	-4310.73	10.5318	0.0011734	366	0.00126958	15.4362	226 G 0.988*
fam46c	-5375.62	-5370.59	10.06	0.00151522	207	0.0371119	5.89695	86 172 249 258 R R A C 0.992** 0.992** 0.985* 0.985*		epn3b	-10848.4	-10842.4	12.0707	0.000512213	75	0.0370638	2.93553	637 644 653 662 663 664 665 668 669 673 684 688 690 S C L S T V T A S S L T A 0.997** 0.965* 0.986* 0.965* 0.958* 0.989* 0.961* 0.992** 0.987* 0.964* 0.986* 0.962* 0.965*												ift52	-7640	-7637.83	4.32673	0.0375182	556	0.0267216	15.3131	53 V 0.992**
uhrf1bp1l	-25603.7	-25593.5	20.4494	6.12286e-06	55	0.000564416	5.82398	80 497 649 768 826 830 924 1459 S T Q S V P A S 0.953* 0.954* 0.980* 0.981* 0.985* 0.988* 0.982* 0.986*		bsnb	-67244.9	-67237.1	15.6654	7.55943e-05	46	0.00891848	2.8866	1537 2333 3057 Q S M 0.968* 0.951* 0.969*												git1	-14487.1	-14463.2	47.7571	4.82424e-12	63	3.03238e-11	15.2495	632 661 662 - S T 0.980* 0.951* 0.975*
pcsk1	-12183.1	-12178.2	9.67198	0.001871	222	0.0427295	5.8023	25 67 131 G Q S 0.961* 0.967* 0.957*		notch2	-42921.2	-42913.9	14.5684	0.00013516	53	0.0138398	2.87048	990 1039 1214 1399 1542 2334 2352 2359 2501 Q S H F K S G T M 0.996** 0.968* 0.990* 0.954* 0.962* 0.965* 0.970* 0.952* 0.975*												hm13	-7567.09	-7555.67	22.8422	1.75862e-06	188	3.70432e-06	15.1921	392 399 405 L F S 1.000** 0.992** 0.957*
r3hdm1	-21796.1	-21787	18.1042	2.09136e-05	70	0.00151474	5.71494	227 912 1423 1559 1571 R P F H P 0.974* 0.988* 0.996** 0.956* 0.962*		nbas	-39230.3	-39224.1	12.5048	0.000405903	67	0.0328782	2.80507	500 1164 1187 1240 1376 1610 1636 2026 R A L A V S A S 0.956* 0.962* 0.989* 0.979* 0.974* 0.956* 0.977* 0.960*												casp7	-5285.78	-5278.08	15.3991	8.70296e-05	275	0.000125323	14.5866	24 V 0.967*
trpm5	-18640.8	-18633.9	13.8817	0.000194685	115	0.00858305	5.70018	224 503 511 1170 1201 S A R F L 0.966* 0.974* 0.975* 0.995** 0.957*		mapk8ip2	-21740.5	-21734.4	12.2556	0.000463862	70	0.0359626	2.64613	405 716 1013 1145 1149 1152 G P A E E E 0.970* 0.956* 0.972* 0.966* 0.971* 0.981*												shc1	-9863.53	-9855.64	15.7758	7.13097e-05	264	0.000106965	14.1493	133 142 156 213 535 S S P T - 1.000** 0.976* 0.970* 0.999** 0.962*
eml2	-11832.2	-11825.1	14.0441	0.000178569	113	0.00801191	5.62253	88 95 97 98 542 P S P L K 0.983* 0.969* 0.977* 0.973* 0.987*		pkd1a	-90622.4	-90616	12.8298	0.000341135	65	0.0284822	2.6111	184 212 1406 1427 2770 3321 3938 S F V N P H V 0.994** 0.961* 0.959* 0.968* 0.977* 0.957* 0.972*												psmd1	-12623.5	-12617.4	12.1847	0.000481843	341	0.000559559	14.0942	684 727 N Q 0.975* 0.997**
vapal	-4540.99	-4535.37	11.2402	0.000800425	175	0.0231895	5.58912	280 R 0.989*		focad	-32872.9	-32861.7	22.3182	2.3101e-06	20	0.000626847	2.58183	105 391 392 449 464 579 615 647 674 691 695 697 698 699 701 706 707 738 759 785 793 879 885 888 892 895 918 923 956 1333 1513 1700 1904 1906 1911 S S S S Q S L S A L G A S A P T H A L M W Q C C R A F V Q V S T L C A 0.972* 0.957* 0.957* 0.962* 0.971* 0.951* 0.955* 0.953* 0.965* 0.955* 0.962* 0.962* 0.980* 0.973* 0.965* 0.965* 0.988* 0.969* 0.959* 0.991** 0.978* 0.972* 0.974* 0.974* 0.964* 0.973* …												runx3	-7375.43	-7367.41	16.0386	6.20654e-05	260	9.45304e-05	13.9431	320 F 0.954*
LOC100333572	-19010.9	-19002.4	17.0116	3.71527e-05	78	0.00241492	5.58209	1 136 142 163 703 817 L E E P R V 0.954* 0.965* 0.971* 0.959* 0.985* 0.959*		dock10	-35909.6	-35848.9	121.557	2.8856e-28	2	7.83008e-25	2.5387	679 1499 1500 1501 1502 1503 1504 1505 1507 1508 1509 1512 1513 1516 1520 1521 1522 1523 1526 1529 1530 1531 1532 1533 1534 1535 1548 1549 1553 1557 1562 1563 1564 1565 1566 1567 1568 1569 1571 1572 1574 1576 1579 1582 1583 1584 1587 1589 1608 1611 1613 1615 1619 1622 1623 1624 1626 1630 1636 1645 1646 1652 1654 1655 1656 1661 1662 1664 1665 1669 1672 1676 1683 1684 1687 1689 1690 1691 1692 1695 …												gart	-18998.3	-18993.7	9.18805	0.002436	402	0.00239964	13.7839	147 T 0.995**
cdk12	-26642.4	-26628.4	28.0522	1.18089e-07	32	1.87097e-05	5.4616	204 248 286 347 449 551 714 767 1289 1294 1299 1368 1371 1610 N G S I S L R R T P A P P Q 0.964* 0.973* 0.958* 0.954* 0.955* 0.968* 0.972* 0.965* 0.957* 0.964* 0.956* 0.964* 0.964* 0.982*		LOC100147904	-98516.8	-98509	15.6257	7.71967e-05	47	0.00891376	2.53342	1303 1317 2203 8786 8966 9649 S S S S K F 0.969* 0.980* 0.957* 0.969* 0.991** 0.988*												dpysl3	-9656.89	-9652.06	9.66642	0.00187667	389	0.00191044	13.2135	652 - 0.958*
xk	-7599.15	-7594.22	9.85346	0.00169513	212	0.0405391	5.31712	250 282 T V 0.960* 0.994**		kmt2e	-28493.9	-28485.5	16.754	4.25531e-05	39	0.00592143	2.41952	19 26 34 35 38 43 44 831 979 1788 1920 1968 S T S C P S Q G L Q A I 0.993** 0.989* 0.982* 0.995** 0.970* 0.977* 0.954* 0.968* 0.991** 0.974* 0.978* 0.953*												hsd17b4	-15219.2	-15215.3	7.96173	0.00477767	433	0.00436941	12.5144	501 P 0.954*
prrc2b	-39302.4	-39288.9	27.0831	1.94892e-07	34	2.90618e-05	5.30389	903 939 1025 1067 1730 1763 2034 2164 2682 S R T A G G T K S 0.974* 0.993** 0.953* 0.980* 0.974* 0.981* 0.973* 0.970* 0.974*		hspg2	-59165.7	-59157.2	16.8952	3.95008e-05	38	0.00564134	2.37642	115 1299 1404 1450 1631 1639 1640 1762 1782 1816 1833 1850 1936 2012 3021 3538 3542 4006 M R A K G G S S E S Q S R H R V L K 0.982* 0.965* 0.981* 0.963* 0.970* 0.972* 0.973* 0.978* 0.953* 0.968* 0.988* 0.969* 0.978* 0.983* 0.977* 0.961* 0.993** 0.956*												rabgap1l	-18397.4	-18389.5	15.9586	6.47419e-05	262	9.78541e-05	11.7808	117 - 0.955*
trpm3	-22412.2	-22405.7	12.8487	0.000337707	136	0.0125895	5.29745	463 466 468 482 485 486 557 804 C N N F C P S S 0.996** 0.981* 0.956* 0.982* 0.953* 0.963* 0.958* 0.980*		anks1b	-21529.7	-21509.1	41.2091	1.36781e-10	7	1.06044e-07	2.26659	42 184 312 523 658 788 820 828 1020 1022 1024 1028 1029 1030 1031 1034 1036 1037 1041 1044 1045 1048 1050 1052 1054 1056 1057 1058 1059 1060 1061 1067 1068 1072 1076 1077 1083 1084 1085 1088 1089 1090 1092 1094 1095 1097 1099 1100 1103 1106 1107 1108 1110 1111 1114 1115 1116 1117 1119 1120 1122 1123 1125 1131 1132 1133 1134 1135 1136 1139 1140 1159 1160 1161 1165 1166 1168 1170 1171 1172 1173 117…												vwc2l	-3275.43	-3263.18	24.4927	7.45914e-07	175	1.6879e-06	11.6858	49 A 0.987*
LOC565999	-22614.1	-22608.1	11.8999	0.000561377	161	0.0176781	5.29529	91 163 272 829 955 1137 1294 R S N S G F K 0.975* 0.962* 0.977* 0.953* 0.986* 0.958* 0.972*		rapgef3	-16258.8	-16248.1	21.3269	3.87264e-06	23	0.000913774	2.24662	372 373 394 396 401 402 403 405 407 408 411 412 413 416 417 418 420 424 426 427 431 433 434 436 438 440 444 446 457 497 509 515 582 595 604 616 617 618 619 623 632 636 637 638 640 641 642 646 656 660 670 678 680 681 683 685 688 689 690 694 700 702 703 705 708 709 712 713 716 724 725 731 739 740 742 748 750 751 752 757 758 760 761 766 767 770 771 773 778 779 781 782 784 786 787 788 790 792 793 795…												tax1bp3	-2286.67	-2281.6	10.1298	0.00145889	378	0.00152837	11.5151	125 E 0.997**
gak	-20571.9	-20566.8	10.2515	0.0013657	201	0.0344483	5.29408	1098 1204 1222 S S G 0.988* 0.966* 0.974*		mtcl1	-33955.6	-33949.4	12.455	0.000416877	68	0.0332704	2.11264	801 884 940 1820 2188 E G A A S 0.954* 0.951* 0.954* 0.976* 0.980*												igf2bp1	-9313.45	-9288.32	50.2532	1.35136e-12	56	9.55602e-12	11.4874	595 603 629 633 M P Q Q 0.972* 0.984* 0.994** 0.982*
ppp1r12a	-15939.5	-15932.7	13.6945	0.000215086	122	0.00893841	5.28237	474 915 D P 0.970* 0.968*		csde1	-13124.6	-13116.5	16.1449	5.86768e-05	43	0.00740556	2.00893	475 615 649 655 657 664 679 680 681 682 701 709 722 725 726 730 731 732 734 736 737 738 739 740 742 744 745 748 750 768 769 773 774 775 776 795 803 804 918 919 922 925 V A K K K A P G R R S L C V L R E T W S Q S S S S A P V P A P P H P A R P V I Q S R 0.985* 0.986* 0.982* 0.959* 0.961* 0.994** 0.991** 0.981* 0.958* 0.965* 0.982* 0.967* 0.961* 0.984* 0.995** 0.976* 0.991** 0.960* 0.967* 0.972* 0.9…												mapkapk5	-6264.64	-6258.31	12.6487	0.000375831	329	0.000452368	11.3703	133 S 0.994**
srebf2	-22202.6	-22197	11.1623	0.000834763	177	0.023911	5.27852	102 253 489 492 T F C V 0.979* 0.966* 0.982* 0.993**		abca3b	-26189	-26177.5	22.9955	1.62379e-06	16	0.000550768	1.75934	916 923 924 925 928 941 944 945 947 949 950 956 961 967 976 979 1014 1035 1042 1047 1078 1080 1085 1086 1094 1104 1106 1108 1109 1113 1117 1119 1124 1196 1203 1205 1206 1208 1213 1215 1216 1217 1219 1220 1223 1276 1280 1290 1300 1305 1307 1310 1389 1395 1400 1406 1412 1417 1444 1452 1453 1459 1462 1481 1489 1490 1493 1496 1498 1501 1512 1514 1515 1516 1521 1522 1523 1524 1525 1526 1545 1546 1547 …												slc9a8	-11676.9	-11674	5.74274	0.0165569	495	0.0132455	11.3552	367 - 0.989*
prkd2	-12845.7	-12836.5	18.2436	1.94382e-05	67	0.00147092	5.26176	27 51 239 241 684 837 936 949 Q G P S S S Q N 0.970* 0.954* 0.972* 0.989* 0.972* 0.971* 0.986* 0.982*																						l3mbtl1	-17157.9	-17154.2	7.37534	0.00661242	444	0.00589756	10.8083	944 M 0.975*
LOC571757	-12154.5	-12149.3	10.2148	0.00139318	202	0.0349675	5.2197	18 34 771 M V A 0.967* 0.975* 0.997**																						dcc	-29093	-29080.1	25.7457	3.89493e-07	164	9.40482e-07	10.6611	253 267 397 614 F P K N 0.995** 0.967* 0.958* 0.954*
sgce	-6737.12	-6732.08	10.0685	0.00150825	206	0.0371205	5.198	465 466 468 469 470 474 475 T C S N L H L 0.991** 0.987* 0.994** 0.964* 0.975* 0.965* 0.984*																						mcoln2	-11780.1	-11776.6	6.89395	0.00864877	459	0.00746169	10.0559	25 350 R K 0.986* 0.974*
ilf3b	-15154.8	-15149.9	9.80665	0.00173882	214	0.0411954	5.18509	14 72 529 800 M R V S 0.976* 0.976* 0.976* 0.959*																						polg2	-11979.9	-11978	3.87737	0.0489413	581	0.0333576	9.94545	257 V 0.958*
ppig	-14411.1	-14404.8	12.6584	0.00037389	141	0.0134441	5.18227	183 418 533 535 608 641 P N G S R S 0.962* 0.986* 0.966* 0.959* 0.960* 0.986*																						slc4a3	-23072.9	-23063.4	19.0349	1.28348e-05	218	2.33146e-05	9.25006	590 D 0.962*
notch3	-36646.1	-36639.7	12.9067	0.000327407	134	0.0123877	5.16756	126 882 1260 1577 2356 2470 A L K T M A 0.997** 0.962* 0.984* 0.959* 0.974* 0.972*																						rab27a	-3741.47	-3737.24	8.45766	0.00363509	418	0.00344377	8.9839	146 E 0.989*
mboat7	-7494.41	-7488.24	12.339	0.000443595	145	0.0155105	5.14444	89 90 387 426 E D E S 0.985* 0.972* 0.983* 0.964*																						zcrb1	-4486.24	-4481.32	9.8411	0.00170656	385	0.00175531	8.64412	204 207 210 238 P V - R 0.997** 0.961* 0.992** 0.993**
camsap3	-26080.5	-26065	30.9848	2.60062e-08	26	5.07121e-06	5.14323	118 469 900 974 1202 1356 1522 1570 T Q P S H K V V 0.982* 0.981* 0.989* 0.969* 0.954* 0.965* 0.996** 0.952*																						mdm4	-10515.2	-10511	8.37107	0.00381241	420	0.00359456	8.53579	307 324 330 505 - K Q M 0.977* 0.969* 0.989* 0.997**
arhgef1b	-20990.6	-20985.1	11.021	0.000900846	182	0.025095	5.12757	223 1021 1102 1141 A H L M 0.972* 0.968* 0.972* 0.969*																						bend4	-12245.7	-12240.7	10.1072	0.00147688	379	0.00154313	8.48755	557 558 562 564 - - - - 0.978* 0.974* 0.967* 0.952*
soul3	-4764.12	-4759.05	10.1408	0.0014502	204	0.0360417	5.05264	122 126 136 192 M Y K M 0.996** 0.963* 0.956* 0.990**																						rftn2	-7654.8	-7652.49	4.62511	0.0315072	533	0.0234087	8.23183	131 S 0.977*
mpdz	-36284.2	-36276.5	15.479	8.34283e-05	93	0.00454819	5.02958	54 150 613 1556 1558 1571 G S S E E R 0.959* 0.974* 0.972* 0.961* 0.989* 0.980*																						st18	-32535	-32514.9	40.319	2.15701e-10	87	9.81811e-10	8.0367	315 947 - V 0.971* 0.997**
ttc28	-44673.2	-44657.1	32.1683	1.41379e-08	22	3.25814e-06	5.0052	179 210 228 292 742 998 1702 1880 2005 R R S R A Q Y K S 0.987* 0.987* 0.968* 0.984* 0.953* 0.962* 0.963* 0.967* 0.968*																						tmem35	-2480.29	-2478.3	3.97903	0.0460702	574	0.0317836	7.72923	173 - 0.952*
mapk8ip1b	-13711.4	-13702.9	16.9774	3.78284e-05	79	0.00242772	4.95155	178 226 244 429 774 L N Q L P 0.987* 0.969* 0.955* 0.976* 0.951*																						arid4a	-37264.3	-37252	24.447	7.63828e-07	176	1.71861e-06	7.46306	1084 1095 1111 1132 1133 - - E Q E 0.982* 0.989* 0.953* 1.000** 0.967*
zbtb7a	-11260.5	-11254.4	12.1355	0.00049472	152	0.0165015	4.93486	50 55 65 66 68 69 70 S G I S S S S 0.959* 0.982* 0.998** 0.978* 0.969* 0.989* 0.988*																						nav3	-52065.5	-52040.5	49.9611	1.56823e-12	57	1.08951e-11	7.42039	550 644 659 819 821 830 908 1129 1151 2192 S C K - - T - P - H 0.953* 0.983* 0.970* 0.995** 0.999** 0.965* 0.953* 0.992** 0.968* 0.963*
kcng1	-7483.62	-7478.72	9.80358	0.00174172	215	0.0410723	4.88472	143 214 224 C D G 0.977* 0.965* 0.988*																						ydjc	-7654.21	-7651.34	5.73459	0.0166339	496	0.0132803	7.23484	99 K 0.977*
nolc1	-22450.5	-22442.3	16.2893	5.43707e-05	82	0.0033617	4.8279	742 S 0.955*																						hecw2b	-31772.2	-31763.8	16.7755	4.20728e-05	246	6.77269e-05	7.21571	554 912 914 - P A 0.978* 0.993** 0.994**
zbtb18	-8309.19	-8299.45	19.4683	1.02282e-05	61	0.000850117	4.81834	44 62 78 186 207 289 385 464 473 478 497 S S H A R H K A R D G 0.980* 0.981* 0.995** 0.966* 0.952* 0.973* 0.972* 0.992** 0.984* 0.962* 0.970*																						doc2b	-10041.4	-10038.9	4.90329	0.0268056	527	0.0201423	6.98436	360 L 0.982*
itgbl1	-7090.59	-7084.93	11.3064	0.000772425	173	0.022637	4.79088	42 58 68 Q G A 0.964* 0.960* 0.966*																						gtf2a1	-6875.68	-6871.53	8.2984	0.003968	421	0.00373237	6.57971	414 - 0.991**
fancd2	-26406.5	-26400.1	12.7415	0.000357632	139	0.0130445	4.76053	350 352 1283 Q S S 0.974* 0.959* 0.961*																						glcci1	-14846	-14838.6	14.6576	0.000128917	293	0.000174236	6.47705	105 578 581 662 663 N G L Q N 0.952* 0.993** 0.957* 0.992** 0.993**
nup214	-43347.8	-43341.8	12.0209	0.000526064	155	0.0172074	4.70813	664 970 1068 1525 P R P S 0.974* 0.953* 0.971* 0.981*																						mypn	-55357.2	-55345.9	22.6318	1.96207e-06	190	4.08937e-06	6.47347	368 742 1666 1689 1931 1966 2232 - K - Q N R Q 0.989* 0.953* 0.965* 0.975* 0.981* 0.953* 0.972*
otud7b	-14902.8	-14897.5	10.5854	0.00113985	191	0.0302568	4.6332	531 916 N V 0.951* 0.974*																						inpp4ab	-19962.4	-19952.4	19.8349	8.44263e-06	206	1.62295e-05	6.44869	1131 1156 1166 1188 I S L C 0.979* 0.963* 0.963* 0.994**
mon2	-21811.5	-21804.7	13.6861	0.000216048	123	0.00890538	4.60763	541 906 944 1241 1242 1243 1263 1546 1671 E R N G P G N R T 0.988* 0.959* 0.974* 0.979* 0.976* 0.974* 0.969* 0.957* 0.969*																						dcaf6	-22136.9	-22134.2	5.23917	0.0220839	509	0.0171812	6.34392	881 946 948 964 975 S S P E E 0.999** 0.961* 0.962* 0.996** 0.951*
foxo4	-10607.9	-10602.1	11.5418	0.000680493	170	0.0202947	4.60114	201 219 230 309 310 313 545 625 S M G G G S G G 0.956* 0.951* 0.966* 0.952* 0.955* 0.958* 0.973* 0.965*																						ctnnal1	-13987.4	-13985.2	4.44281	0.0350486	546	0.0254198	6.29105	630 V 0.973*
tubgcp6	-36599.3	-36592.4	13.8077	0.000202503	118	0.00870078	4.55178	486 499 934 1154 2038 A T A K Y 0.986* 0.958* 0.987* 0.992** 0.970*																						clip3	-12779.4	-12758.8	41.2126	1.36538e-10	85	6.36105e-10	6.15529	5 8 10 14 46 107 - - - - - - 0.961* 0.965* 0.968* 0.954* 0.969* 0.964*
midn	-8907.52	-8877.07	60.893	6.02638e-15	6	5.09229e-12	4.54573	250 258 292 333 354 372 524 583 T S Q Q P T G S 0.983* 0.991** 0.970* 0.971* 0.984* 0.994** 0.970* 0.981*																						nipal2	-9208.13	-9200.42	15.4296	8.56367e-05	273	0.00012422	5.68611	106 107 198 207 - - - - 0.958* 0.981* 0.988* 0.977*
map3k2	-8669.19	-8663.55	11.2888	0.000779761	174	0.0227206	4.52557	71 86 371 414 420 692 E K V F S F 0.982* 0.982* 0.990* 0.997** 0.981* 0.988*																						nthl1	-12524.1	-12520.1	8.006	0.00466226	432	0.00427373	5.66556	11 13 14 - - - 0.957* 0.957* 0.971*
ubap2a	-20423.4	-20416.4	14.0965	0.000173669	111	0.00793243	4.51656	137 144 547 569 712 R K A P S 0.954* 0.984* 0.969* 0.974* 0.987*																						pinx1	-10579.8	-10577.1	5.50698	0.0189408	500	0.0150011	5.49913	225 227 359 A P - 0.998** 0.953* 0.984*
bach2b	-14994.5	-14983.9	21.2056	4.1255e-06	52	0.000402236	4.46732	459 499 556 558 577 578 583 771 773 929 996 R R S S Q K V N S N S 0.965* 0.989* 0.962* 0.981* 0.977* 0.976* 0.991** 0.960* 0.960* 0.964* 0.958*																						eif3g	-4170.53	-4165.36	10.3354	0.00130502	371	0.00139296	5.15626	122 192 Q Q 0.977* 0.999**
fbxl5	-12875.3	-12867.7	15.1528	9.91518e-05	95	0.00529157	4.46695	181 604 808 812 852 854 857 859 864 867 F V V H I E Q W A K 0.961* 0.979* 0.996** 0.968* 0.980* 0.981* 0.993** 0.957* 0.979* 0.992**																						fam124b	-14935.4	-14932.8	5.11316	0.0237451	514	0.0182939	5.11949	364 372 476 P T G 0.964* 0.978* 0.974*
ralgapa2	-32027.6	-32022.4	10.3442	0.0012988	199	0.0330901	4.4617	747 1706 1959 2102 G A N T 0.984* 0.966* 0.963* 0.975*																						ostm1	-8666.8	-8664.32	4.94672	0.0261402	522	0.0198305	5.11071	235 Q 0.994**
znf536	-25418.3	-25408.8	18.9561	1.33762e-05	65	0.00104334	4.44229	269 1155 1176 1257 1640 1671 1694 I G S L T G S 0.965* 0.986* 0.971* 0.980* 0.959* 0.987* 0.983*																						il10ra	-19067.4	-19057.6	19.5059	1.00291e-05	212	1.87336e-05	4.92629	124 131 162 165 192 201 234 242 454 576 615 S R F E T E S P I C Q 0.967* 0.998** 0.999** 0.991** 0.991** 0.972* 0.973* 0.971* 0.972* 0.993** 0.952*
ccdc88b	-28302.1	-28296.5	11.149	0.000840784	179	0.0238144	4.44148	494 625 965 1394 1418 1769 Q S L A R S 0.983* 0.970* 0.973* 0.961* 0.952* 0.969*																						ciz1a	-21081.3	-21069.1	24.3311	8.11172e-07	177	1.81483e-06	4.80368	436 648 752 754 779 793 794 800 802 808 822 843 851 852 856 890 894 941 1014 D G S E D P Q - - - - - - - - - - - E 0.970* 0.965* 0.981* 0.990* 0.969* 0.988* 0.961* 0.977* 0.973* 0.966* 0.975* 0.966* 0.993** 0.994** 0.997** 0.990** 0.972* 0.960* 0.989*
ash1l	-49470.4	-49460.2	20.3809	6.34587e-06	57	0.000564448	4.43698	95 334 583 1601 1742 1835 1857 2094 2248 2790 2821 3291 3397 S L M S V P S S R R N P P 0.977* 0.963* 0.975* 0.979* 0.971* 0.954* 0.969* 0.970* 0.988* 0.984* 0.969* 0.985* 0.972*																						znf750	-25338	-25322.4	31.3559	2.14806e-08	129	6.59406e-08	4.68789	22 24 27 88 105 108 111 115 116 120 129 142 159 163 165 166 168 170 185 187 188 195 196 199 205 209 237 238 239 259 260 261 262 268 317 318 321 323 326 354 358 361 366 382 390 393 399 401 404 420 423 426 427 428 429 431 433 440 442 444 450 472 484 493 497 506 508 513 516 517 520 535 538 541 542 549 564 571 572 573 574 575 576 578 579 580 581 600 621 623 633 636 637 639 641 651 652 659 679 681 683…
sp3a	-11585	-11580.2	9.68336	0.00185945	220	0.0428518	4.39582	512 668 Q S 0.973* 0.996**																						rin3	-35406.6	-35396	21.2644	4.00085e-06	196	8.08335e-06	4.64179	105 109 140 243 268 278 616 756 768 772 788 820 826 916 919 984 985 1079 1131 1433 1441 1461 1489 - P L - - P - - - Q Q - - T L - - N A E - T - 0.984* 0.954* 0.951* 0.952* 0.974* 0.988* 0.975* 0.977* 0.984* 0.982* 0.979* 0.975* 0.975* 0.997** 0.996** 0.998** 0.988* 0.994** 0.979* 0.986* 0.957* 0.989* 0.985*
dot1l	-26823.2	-26814.6	17.2036	3.35794e-05	75	0.00226997	4.3911	236 400 964 1172 1690 1831 R P S T T S 0.963* 0.983* 0.957* 0.976* 0.968* 0.973*																						zcchc8	-20362.8	-20356.5	12.6412	0.000377346	331	0.000451447	4.63585	30 370 670 728 761 E A D - N 0.996** 0.955* 0.978* 0.991** 0.989*
robo2	-21756.6	-21748.6	15.8537	6.84322e-05	89	0.00389833	4.37877	412 632 858 871 998 1124 1377 1429 1578 T F S P N G S G A 0.963* 0.992** 0.997** 0.960* 0.970* 0.985* 0.977* 0.972* 0.958*																						naa40	-3523.87	-3522.13	3.49013	0.0617359	600	0.0407457	4.63193	129 161 R S 0.974* 0.997**
gabra6b	-6746.45	-6740.12	12.6663	0.000372306	140	0.0134828	4.36494	379 409 M R 0.976* 0.982*																						clmn	-38202.2	-38194.7	14.9702	0.000109222	283	0.000152834	4.56188	593 705 743 949 951 957 S S K L S E 0.970* 0.986* 0.988* 0.986* 0.992** 0.992**
rimbp2	-28328.3	-28319.2	18.1806	2.00919e-05	69	0.00147632	4.36416	813 1044 1218 1432 1434 Q S P G G 0.956* 0.976* 0.972* 0.976* 0.971*																						cd40lg	-8687.6	-8682.95	9.29432	0.00229865	399	0.00228137	4.5576	289 302 P - 0.968* 0.978*
ascc3	-32957	-32951.8	10.3462	0.0012974	198	0.0332212	4.35498	102 103 130 271 918 1205 1839 2076 2088 C R L S S A G S R 0.965* 0.987* 0.997** 0.982* 0.997** 0.997** 0.971* 0.974* 0.981*																						rnf169	-18115.2	-18107.9	14.5259	0.000138246	295	0.000185578	4.51684	553 N 0.985*
srebf1	-19302.6	-19297.3	10.5986	0.00113176	190	0.0302001	4.33302	228 557 719 734 811 S S G V E 0.976* 0.970* 0.978* 0.967* 0.968*																						fosb	-9205.83	-9200.75	10.1448	0.00144709	377	0.00152002	4.50376	2 3 10 11 13 14 47 537 Q L W K T K S - 0.998** 0.980* 0.967* 1.000** 0.981* 0.999** 0.991** 0.977*
gareml	-13688.3	-13682.8	11.0485	0.000887572	181	0.0248618	4.28901	180 248 R A 0.992** 0.978*																						nefma	-20104.7	-20095.4	18.6104	1.60347e-05	224	2.8347e-05	4.47913	320 1128 1186 1188 R P S P 0.956* 0.960* 0.977* 0.961*
matn4	-12511	-12496.5	29.0346	7.10987e-08	28	1.28739e-05	4.20659	188 287 396 400 406 407 824 Q E E D N P D 0.961* 0.986* 0.992** 0.970* 0.973* 0.965* 0.973*																						il20ra	-20630.3	-20628.3	4.05389	0.0440696	570	0.0306168	4.46874	42 109 182 304 342 343 344 345 376 443 511 512 518 521 566 568 571 577 580 598 604 605 617 622 655 662 663 688 720 721 723 744 745 755 756 R E P K - - - - E Q L S L H - - - - - V Q G D - E G - E - - S Q E S M 0.987* 0.965* 0.964* 0.973* 0.988* 0.970* 0.954* 0.982* 0.993** 0.966* 0.984* 0.977* 0.978* 0.973* 0.975* 0.996** 0.988* 0.996** 0.956* 0.988* 0.955* 0.981* 0.952* 0.965* 0.994** 0.988* 0.99…
wdr35	-17349.9	-17345.2	9.41925	0.0021472	229	0.0475383	4.18698	400 402 404 579 587 632 1214 C L S S N T T 0.973* 0.979* 0.995** 0.990** 0.953* 0.969* 0.984*																						mid2	-10854.3	-10837.8	32.9907	9.25984e-09	122	3.00565e-08	4.44687	110 170 172 185 200 219 220 222 224 226 774 S - - - - - - - - - N 0.986* 0.980* 0.981* 0.993** 0.996** 0.973* 0.980* 0.979* 0.999** 0.998** 0.971*
kcng4a	-8277.93	-8273.05	9.76895	0.00177484	216	0.0416594	4.17186	203 284 322 324 326 480 A S R T R L 0.970* 0.987* 0.983* 0.960* 0.996** 0.968*																						siah1	-3988.84	-3983.83	10.0159	0.00155195	382	0.00160882	4.40604	188 E 0.957*
kdm5c	-23852.2	-23845.5	13.5072	0.000237647	126	0.00956248	4.15349	923 L 0.980*																						raver1	-15205.3	-15203.7	3.26871	0.0706131	609	0.0459159	4.36017	164 K 0.973*
jmjd1cb	-54368.3	-54351.8	33.0141	9.14918e-09	20	2.31932e-06	4.14415	352 442 677 1114 1653 2120 2290 2407 2589 G G G R A A S P R 0.970* 0.962* 0.968* 0.964* 0.955* 0.991** 0.980* 0.970* 0.968*																						col6a1	-23434.5	-23422	24.9905	5.76135e-07	170	1.34206e-06	4.35258	222 421 563 867 883 925 S P L R Q F 0.988* 0.972* 0.990* 0.988* 0.959* 0.988*
brpf1	-19100.2	-19090.1	20.2356	6.84675e-06	59	0.000588357	4.01481	76 216 251 862 1005 1028 1141 R T Y I S R L 0.960* 0.959* 0.961* 0.956* 0.978* 0.974* 0.971*																						dctn2	-6412.27	-6409.44	5.66074	0.0173488	497	0.0138232	4.34222	267 Q 0.974*
scaper	-23324.9	-23315.8	18.2176	1.97046e-05	68	0.00146915	4.01192	569 1194 1197 1206 Q E S S 0.983* 0.988* 0.982* 0.971*																						fam50a	-4863.45	-4860.71	5.4853	0.0191771	502	0.0151277	4.22334	145 148 E E 0.953* 0.983*
pcnx	-36640.4	-36632.2	16.5033	4.85643e-05	81	0.00303976	3.98928	161 335 356 584 679 2622 2632 2634 I S D S P M G S 0.951* 0.992** 0.962* 0.979* 0.987* 0.965* 0.960* 0.966*																						mbd6	-44388.7	-44357.3	62.8243	2.25991e-15	37	2.41872e-14	4.1566	265 272 274 275 451 460 522 528 533 586 649 671 839 841 861 913 938 995 997 999 1031 1075 1181 1231 1600 1982 1986 1988 1989 2085 2122 2194 N - - - Q - - - - - - - S P - - I - - - T - T L Q - - - - - - Q 0.963* 0.969* 0.960* 0.973* 0.963* 0.991** 0.956* 0.954* 0.985* 0.998** 0.980* 0.975* 0.992** 0.969* 0.966* 0.974* 0.987* 0.982* 0.999** 0.999** 0.983* 0.955* 0.965* 0.959* 0.991** 0.991** 0.964*…
arid2	-30669.6	-30662.6	14.049	0.000178107	112	0.00806253	3.97675	267 770 798 1227 1394 1491 T Q Q Q G Q 0.977* 0.961* 0.973* 0.968* 0.968* 0.960*																						nr1h3	-8433.7	-8430.73	5.94196	0.0147846	487	0.012022	4.09331	84 481 - N 0.963* 0.960*
fryl	-44806.2	-44699.8	212.608	3.7067e-48	2	9.39647e-45	3.96695	2 8 12 80 843 1985 2028 2184 3002 3022 3025 3030 3034 3036 3037 3040 3041 3043 3046 3056 3057 3058 3059 3066 3067 3071 3079 3083 3084 3085 3087 3088 3090 3093 3099 3102 3103 3104 3105 3106 3109 3111 3113 3117 3118 3119 3120 3121 3125 3127 3130 3131 3133 3141 3143 3145 3151 3152 3155 3157 3158 3159 3168 3169 3171 3174 3177 3178 3180 3183 3185 3186 3187 3188 3189 3190 3191 3193 3194 3197 3199 3200 …																						eci2	-8595.84	-8594.11	3.44537	0.0634291	602	0.0417241	4.08902	183 E 0.971*
rnf19b	-11864.2	-11859.1	10.3288	0.00130967	200	0.0332002	3.9658	205 238 536 592 T S N T 0.977* 0.992** 0.965* 0.964*																						wls	-8905.71	-8902.67	6.07485	0.013712	484	0.0112189	4.04085	546 555 556 R - - 0.993** 0.961* 0.999**
tanc1b	-31840.8	-31825.5	30.637	3.11098e-08	27	5.84173e-06	3.94739	384 485 859 971 989 993 1202 1809 1813 1914 2040 2174 2197 R S R L R Q H T F S S P R 0.975* 0.960* 0.972* 0.992** 0.980* 0.965* 0.951* 0.960* 0.979* 0.960* 0.986* 0.969* 0.966*																						zhx3	-30512.1	-30506.9	10.3477	0.00129635	370	0.00138744	3.99627	599 760 761 927 - - - L 0.951* 0.960* 0.991** 0.956*
cad	-31121.1	-31116.2	9.67983	0.00186301	221	0.0427397	3.94143	182 428 795 1375 1382 1789 2185 V G Q S R R Y 0.978* 0.974* 0.996** 0.971* 0.987* 0.984* 0.971*																						esco1	-66998.1	-66991.1	13.8745	0.000195434	303	0.000255419	3.99073	74 2052 2778 3005 3103 3134 3331 3395 P - - S E V - - 0.965* 0.962* 0.994** 0.980* 0.987* 0.998** 0.963* 0.973*
sart1	-12547.7	-12542.7	9.98071	0.00158188	210	0.0381912	3.92197	382 489 E A 0.983* 0.978*																						lrrc14b	-13455	-13449	11.8324	0.000582081	346	0.000666197	3.96639	196 267 525 G Q L 0.991** 0.968* 0.968*
dnmbp	-36470.8	-36465.3	10.9053	0.000958887	186	0.0261374	3.90806	70 156 1098 1196 1225 1532 1690 L M I R T R K 0.990** 0.956* 0.965* 0.992** 0.971* 0.993** 0.973*																						pde11a	-14415.6	-14412.6	6.07517	0.0137095	483	0.0112401	3.90156	165 697 931 V L D 0.998** 0.991** 0.958*
mybpc3	-21411.2	-21405.4	11.6643	0.000637109	166	0.0194587	3.86776	67 88 106 287 562 749 899 932 1078 R G C A Q T S R K 0.952* 0.991** 0.974* 0.960* 0.976* 0.962* 0.978* 0.954* 0.979*																						zfp64	-16097.6	-16094.2	6.92388	0.00850521	458	0.00735385	3.86249	420 497 501 D - I 0.986* 0.997** 0.979*
LOC101884666	-36696.7	-36686.8	19.7327	8.90623e-06	60	0.000752577	3.82653	1332 1546 E S 0.977* 0.991**																						c5	-51789.9	-51782.3	15.1814	9.76625e-05	280	0.000138123	3.84761	501 540 971 1556 2239 2348 G V C P P N 0.998** 0.958* 1.000** 0.976* 0.952* 0.968*
LOC110437762	-13811.8	-13805.3	13.056	0.000302315	132	0.0116116	3.82356	44 198 766 823 871 882 930 S S P R S K V 0.954* 0.997** 0.966* 0.985* 0.986* 0.967* 0.978*																						syde1	-27520.5	-27514.3	12.4821	0.000410875	335	0.000485691	3.83311	398 497 560 1141 - Q - - 0.975* 0.986* 0.955* 0.956*
hcn4	-23054.6	-23043.6	21.9124	2.85384e-06	46	0.000314543	3.81104	58 739 1048 1065 1403 1443 1651 V A S T C T S 0.962* 0.964* 0.961* 0.962* 0.951* 0.974* 0.986*																						ptchd1	-18918	-18912	12.1176	0.000499486	343	0.000576666	3.80398	289 788 C T 0.973* 0.990**
cita	-29867.4	-29860.9	12.8071	0.000345313	138	0.0126865	3.7736	345 373 1512 1825 2018 2076 2092 2158 G S S C S R G Q 0.980* 0.980* 0.969* 0.966* 0.970* 0.984* 0.960* 0.991**																						atxn7	-20129.5	-20122.6	13.8463	0.000198391	304	0.000258431	3.77417	623 966 N S 0.997** 0.989*
ubr5	-34101.6	-34096.7	9.86627	0.00168336	211	0.0404486	3.76306	173 181 398 1870 2241 2243 2244 2248 N S T S Y Y Q K 0.974* 0.985* 0.990* 0.984* 0.969* 0.978* 0.954* 0.961*																						ell2	-16171	-16159.4	23.3802	1.32939e-06	185	2.84562e-06	3.77057	422 505 538 539 624 - P T V - 0.954* 0.996** 0.997** 0.997** 0.951*
celsr3	-63894.4	-63880.9	26.9336	2.1057e-07	36	2.96552e-05	3.75274	1757 2127 2217 2732 3129 S D S K A 0.953* 0.960* 0.953* 0.967* 0.969*																						dus4l	-8795.68	-8748.03	95.2977	1.63802e-22	12	5.40546e-21	3.76091	332 334 335 337 338 344 345 346 347 349 351 354 355 359 360 362 366 368 369 370 372 373 375 376 386 389 390 392 394 403 404 407 409 413 414 415 417 419 420 421 422 423 424 425 426 427 428 429 430 431 434 437 440 443 444 446 448 457 460 461 462 463 464 465 466 467 469 471 472 473 477 479 481 482 487 488 489 490 494 495 497 505 506 516 517 519 521 522 526 529 531 533 534 535 536 537 539 543 547 549…
cpamd8	-27427.3	-27421.3	12.0352	0.000522052	154	0.017187	3.74255	300 489 513 515 734 880 1004 R G E D Q R R 0.951* 0.955* 0.955* 0.968* 0.991** 0.975* 0.975*																						mrpl2	-6625	-6620.88	8.22851	0.00412374	424	0.00385141	3.75424	108 247 Q Y 0.995** 0.992**
baz2a	-56032.9	-56017.3	31.1292	2.41409e-08	24	5.09977e-06	3.71981	125 466 888 1386 1452 1454 1542 1663 2068 2111 2532 2768 2779 2785 2792 3454 3460 G S S L E R P A T A S A L L G T V 0.967* 0.985* 0.963* 0.959* 0.970* 0.987* 0.956* 0.980* 0.960* 0.985* 0.989* 0.958* 0.985* 0.978* 0.971* 0.981* 0.998**																						asxl2	-39840	-39834.5	10.9665	0.000927751	356	0.00103199	3.7399	1448 1456 1790 V G S 0.958* 0.997** 0.991**
bptf	-59797.6	-59785.4	24.4178	7.75499e-07	37	0.000106264	3.69238	362 499 577 817 831 847 998 1014 1033 1246 1633 1656 2397 2572 2638 2946 3048 S R N E G R R A C S T S I Q F V A 0.977* 0.976* 0.964* 0.972* 0.959* 0.982* 0.977* 0.983* 0.975* 0.970* 0.965* 0.971* 0.984* 0.952* 0.969* 0.966* 0.967*																						LOC100005008	-33881.9	-33878.4	6.97753	0.00825393	457	0.0071522	3.72983	206 210 - - 0.997** 0.972*
elp1	-24956.4	-24951.1	10.6016	0.00112987	189	0.0303092	3.64949	655 759 924 G V T 0.970* 0.982* 0.968*																						uqcrb	-2409.74	-2405.66	8.15771	0.00428785	427	0.00397656	3.71801	119 133 Q V 0.986* 0.996**
rtn4rl1b	-7388.03	-7382.41	11.2348	0.000802784	176	0.0231257	3.64339	101 127 139 320 360 361 413 431 434 H K D G G G G R Q 0.987* 0.971* 0.991** 0.976* 0.980* 0.951* 0.968* 0.964* 0.974*																						znf821	-10203.2	-10198.6	9.23568	0.00237344	401	0.00234385	3.69977	208 306 360 362 439 448 - - - - V K 0.974* 0.980* 0.981* 0.992** 0.995** 0.995**
map2	-36797.2	-36788.4	17.6212	2.69567e-05	72	0.0018982	3.61587	288 290 291 307 456 537 2250 2285 S A K Q E K G R 0.967* 0.967* 0.968* 0.959* 0.960* 0.951* 0.966* 0.963*																						ulk3	-8479.05	-8476.59	4.92143	0.0265256	526	0.0199698	3.69467	40 396 - A 0.973* 0.964*
sulf1	-17611	-17604.6	12.8671	0.000334408	135	0.0125589	3.57274	32 943 1044 R R Q 0.962* 0.970* 0.960*																						psmb7	-4622.29	-4620.06	4.4603	0.0346915	544	0.0252534	3.67197	47 C 0.981*
ncor2	-41732.9	-41718.7	28.2739	1.05304e-07	31	1.72223e-05	3.53321	139 698 758 824 856 904 1034 1182 1296 1933 1944 2021 2262 2576 2687 2690 2808 2821 2854 S R S K S G A Q Q Q T Q S M S Q P N S 0.966* 0.979* 0.971* 0.979* 0.956* 0.953* 0.975* 0.967* 0.994** 0.987* 0.964* 0.968* 0.956* 0.958* 0.981* 0.960* 0.951* 0.976* 0.980*																						LOC100329520	-8838.12	-8836.11	4.02428	0.0448497	571	0.0311042	3.66945	199 R 0.990*
nkrf	-14453.9	-14446.7	14.4316	0.000145344	105	0.00701806	3.52297	428 542 561 R I V 0.971* 0.980* 0.997**																						ogg1	-9909.84	-9905.98	7.72984	0.00543154	439	0.00489953	3.62453	262 C 0.993**
rev3l	-61822.7	-61817.1	11.1562	0.000837506	178	0.0238548	3.52225	462 1428 2359 2937 S R I R 0.968* 0.970* 0.981* 0.961*																						nup214	-57062.2	-57056	12.5331	0.000399796	333	0.000475433	3.61379	629 634 655 1898 1899 1903 A S - - - - 0.991** 0.959* 0.975* 0.971* 0.994** 0.980*
gli1	-25719	-25713.8	10.492	0.00119893	193	0.0314953	3.51231	1592 G 0.982*																						atf7a	-9451.78	-9448.67	6.22335	0.0126076	479	0.010423	3.60059	576 Q 0.998**
stk11	-5419.39	-5411.88	15.0278	0.000105938	97	0.0055372	3.49425	458 S 0.979*																						prkaa1	-8888.2	-8886.65	3.10552	0.0780271	620	0.0498367	3.59674	417 P 0.999**
clspn	-28430.9	-28426.1	9.5371	0.0020136	224	0.0455756	3.48847	512 807 1044 S M S 0.957* 0.963* 0.970*																						armc2	-23181	-23177.5	7.16291	0.00744264	452	0.00652055	3.55594	263 669 808 - E K 0.985* 0.996** 0.986*
ubr3	-25724.8	-25716.1	17.4544	2.94283e-05	74	0.00201623	3.47438	470 602 900 1027 1069 1130 1131 1137 1197 1320 1412 1486 1744 R N R R A A P A R K K Q A 0.980* 0.953* 0.977* 0.959* 0.991** 0.991** 0.978* 0.992** 0.981* 0.969* 0.984* 0.979* 0.991**																						spp1	-10999.4	-10993.1	12.653	0.000374972	328	0.00045271	3.52759	463 490 521 522 542 560 572 - - E E S E T 0.987* 0.965* 0.996** 0.975* 0.952* 0.992** 0.955*
kdm6bb	-42398.1	-42392.2	11.8492	0.000576867	163	0.017943	3.35423	52 821 1241 1730 1755 1775 N S I T C Q 0.956* 0.965* 0.973* 0.960* 0.967* 0.968*																						rb1cc1	-34610.5	-34597.6	25.9336	3.5336e-07	163	8.5847e-07	3.5154	863 875 1146 1262 K K T R 0.957* 0.956* 0.976* 0.956*
atm	-57216.9	-57212	9.73853	0.00180445	217	0.0421593	3.35365	1184 1378 P S 0.972* 0.966*																						podxl2	-19348.4	-19345.9	5.12728	0.0235526	513	0.018181	3.51421	125 247 248 249 741 - - - - V 0.961* 0.987* 0.984* 0.978* 0.959*
kat6a	-38658.5	-38647.6	21.8514	2.94606e-06	47	0.000317798	3.34777	470 471 1002 1222 1463 1475 1530 1596 2183 2217 2669 S K S Q R E L P G A S 0.974* 0.987* 0.967* 0.954* 0.985* 0.951* 0.969* 0.962* 0.985* 0.987* 0.956*																						dlc1	-45883.4	-45875.6	15.4825	8.32723e-05	270	0.000122133	3.48227	118 163 228 316 323 349 394 408 428 449 481 492 504 547 548 665 675 849 1075 1160 1232 1243 1245 1265 1268 - S S E H V D - - L T K - - - Q - S N K N - - - N 0.952* 0.956* 0.961* 0.977* 0.980* 0.978* 0.987* 0.995** 0.953* 0.995** 0.962* 0.988* 0.980* 0.976* 0.990** 0.962* 0.972* 0.968* 0.985* 0.974* 0.978* 0.993** 0.999** 0.984* 0.966*
plekhg1	-32835.1	-32824.3	21.604	3.35161e-06	49	0.000346789	3.33755	1116 1157 1169 1222 1544 1561 1612 1672 1827 2113 A T S Q Q P T D M A 0.995** 0.987* 0.993** 0.979* 0.984* 0.968* 0.977* 0.956* 0.984* 0.957*																						znf654	-57053.2	-57022.4	61.5894	4.23091e-15	38	4.40906e-14	3.46288	223 472 473 557 571 609 642 727 762 902 904 970 975 982 994 1053 1056 1059 1062 1141 1142 1149 1150 1152 1159 1161 1167 1168 1205 1209 1272 1273 1276 1279 1282 1309 1324 1327 1340 1342 1362 1366 1419 1420 1423 1444 1448 1455 1456 1459 1460 1464 1475 1476 1477 1478 1481 1482 1483 1484 1486 1489 1493 1527 1548 1631 1637 1638 1660 1701 1722 1727 1754 1864 1868 1869 1880 1926 2139 2150 2154 2169 2177…
ccdc177	-16134.1	-16128.9	10.3464	0.0012973	197	0.0333874	3.31796	94 95 111 322 528 730 837 T A E S G R R 0.974* 0.965* 0.988* 0.973* 0.968* 0.989* 0.987*																						tbx15	-9311.94	-9304.63	14.6128	0.000132018	294	0.00017782	3.45441	501 503 504 636 648 H S L S N 1.000** 0.991** 0.982* 0.971* 1.000**
pard6gb	-7112.74	-7106.93	11.6247	0.00065083	168	0.0196411	3.31221	302 312 318 359 395 406 409 567 572 579 580 A S S S K N T A A A M 0.993** 0.993** 0.981* 0.958* 0.982* 0.966* 0.953* 0.992** 0.971* 0.970* 0.977*																						sik3	-21523.5	-21511.2	24.5819	7.1216e-07	174	1.62078e-06	3.44479	468 876 1271 N P - 0.991** 0.992** 0.985*
hmcn1	-94266.4	-94258.5	15.9071	6.65285e-05	88	0.00383295	3.28255	356 456 1006 1592 1924 2388 2418 3604 3873 4507 K S V L Q T R V R S 0.965* 0.959* 0.954* 0.977* 0.988* 0.965* 0.965* 0.957* 0.961* 0.954*																						slitrk1	-11942.6	-11934.9	15.3444	8.95843e-05	277	0.00012807	3.43713	347 653 R S 0.995** 0.986*
pamr1	-23973.2	-23966.3	13.7522	0.000208576	121	0.00873949	3.25863	643 757 966 1046 1122 1185 1348 D R M L A K R 0.962* 0.980* 0.961* 0.982* 0.989* 0.970* 0.964*																						slx4ip	-14934.3	-14929	10.5172	0.00118272	368	0.00127271	3.3736	337 524 631 778 - S L G 0.975* 0.971* 0.994** 0.995**
n4bp3	-10760.8	-10754.9	11.8732	0.000569474	162	0.0178224	3.25035	57 343 416 468 618 668 S H R K S R 0.965* 0.983* 0.964* 0.991** 0.970* 0.995**																						nolc1	-29960.9	-29940.8	40.1386	2.36574e-10	89	1.05262e-09	3.35771	178 212 343 345 347 403 405 407 419 485 620 639 714 722 728 741 742 766 897 986 1029 1217 1239 1240 1281 1282 1283 1303 1307 1321 1323 1357 1362 1433 1493 T V - - - S D S K K S A P V - A K S S - A S - - - - - V K S T K K E - 0.956* 0.974* 0.970* 0.982* 0.984* 0.983* 0.995** 0.999** 0.995** 0.996** 0.989* 0.993** 0.982* 0.974* 0.981* 0.990** 0.967* 0.986* 0.999** 0.983* 0.969* 0.978* 0.988* 0.965*…
ptprq	-80563.2	-80557.2	11.9775	0.000538467	157	0.0173887	3.22212	1837 2207 3714 Q Q E 0.959* 0.954* 0.964*																						znf598	-23733.7	-23731.2	4.838	0.0278391	529	0.0208399	3.23536	611 L 0.979*
LOC103910901	-59536.9	-59524.8	24.0516	9.37898e-07	39	0.000121927	3.20854	1934 2006 3230 G T R 0.969* 0.972* 0.951*																						plac8l1	-4427.3	-4422.91	8.77992	0.00304564	410	0.00294164	3.16872	61 125 238 M - C 0.991** 0.971* 0.993**
arhgef16	-14335	-14326.9	16.1911	5.72639e-05	83	0.00349793	3.20545	138 656 659 677 689 R V C S A 0.977* 0.952* 0.963* 0.960* 0.968*																						fnip1	-27815.7	-27807.2	17.0936	3.5582e-05	242	5.8225e-05	3.10976	694 710 711 715 719 721 723 1216 1217 1269 - - - - - - - - - - 0.988* 0.976* 0.953* 0.988* 0.959* 0.999** 0.995** 0.975* 0.995** 0.976*
pde11a	-12064.9	-12057.7	14.4116	0.000146895	107	0.00696036	3.15479	161 C 0.983*																						snx11	-18508.7	-18502.2	13.1747	0.000283761	316	0.000355599	3.07715	334 641 712 735 739 768 - - E - - - 0.969* 0.963* 0.955* 0.957* 0.964* 0.963*
kmt2d	-95945.7	-95935.4	20.5358	5.85266e-06	54	0.0005495	3.06066	1011 1012 1014 2307 3869 4299 4403 4656 6080 6385 A S G M S Q G Q K S 0.977* 0.961* 0.960* 0.986* 0.953* 0.980* 0.979* 0.983* 0.979* 0.970*																						ptpn21	-22512.6	-22508	9.34003	0.00224202	397	0.00223637	3.07192	1039 A 0.979*
syt4	-7651.8	-7646.32	10.9537	0.00093418	184	0.0257407	3.04046	44 87 90 125 130 205 G R T A N F 0.969* 0.971* 0.969* 0.966* 0.961* 0.982*																						ppp1r37	-32366.2	-32357.8	16.7244	4.3222e-05	248	6.90158e-05	3.06419	66 74 313 710 724 792 867 875 1029 1086 1124 1127 1133 1246 1250 1267 1268 1314 1326 1366 1390 1395 1501 - - D E - - T V - Q - - - - - - - - - - - - - 0.972* 0.978* 0.975* 0.996** 0.999** 0.985* 0.972* 0.970* 0.982* 0.990** 0.954* 0.968* 0.953* 0.978* 0.961* 0.974* 0.965* 0.969* 0.965* 0.977* 0.976* 0.990* 0.971*
wdfy3	-48770.8	-48762.8	16.0111	6.29727e-05	85	0.00375613	3.03065	438 456 479 517 522 524 614 1300 1429 1430 1780 1917 2276 2452 3230 3410 3413 3423 R S R G A V N R T L S N P S S P G M 0.985* 0.977* 0.988* 0.987* 0.980* 0.975* 0.966* 0.986* 0.978* 0.973* 0.972* 0.953* 0.977* 0.981* 0.996** 0.982* 0.978* 0.991**																						igsf8	-14470.7	-14468.7	4.13958	0.0418917	565	0.0293612	3.06343	393 S 0.987*
chd2	-27149.5	-27142.7	13.6241	0.0002233	125	0.00905705	3.013	1137 1172 1815 1837 1838 1840 R S D G G S 0.958* 0.957* 0.971* 0.989* 0.988* 0.978*																						timm8b	-2639.47	-2615.35	48.2358	3.77934e-12	61	2.45347e-11	3.05352	81 84 90 105 107 109 113 115 117 126 127 128 129 130 131 132 133 134 135 136 137 138 139 140 141 143 144 145 146 147 148 149 150 151 152 153 154 155 156 158 159 K A M H F D D C D R T E T C L V S C V E R F I D T L T I T N R F T Q M V Q K G H - 0.987* 0.980* 0.974* 1.000** 1.000** 1.000** 1.000** 1.000** 1.000** 1.000** 1.000** 1.000** 1.000** 1.000** 1.000** 0.989* 0.998** 0.992** 1.000** 0.991** …
cabin1	-47080.5	-47069.4	22.1763	2.48722e-06	44	0.000286596	3.01009	292 552 567 599 953 1153 1414 1478 1493 1671 1807 1810 V P E R R R L S E V P T 0.968* 0.960* 0.981* 0.976* 0.974* 0.967* 0.966* 0.991** 0.989* 0.964* 0.976* 0.967*																						dcp1b	-21329.3	-21317.3	24.0883	9.20162e-07	180	2.02436e-06	3.05257	39 176 189 222 296 344 375 382 383 391 508 515 676 730 738 744 777 778 779 786 798 802 804 810 822 828 900 916 1089 I A A - K - S G P - - T - - - - E V G - - - - - - - - - S 0.964* 0.979* 0.961* 0.964* 0.991** 0.951* 0.976* 0.951* 0.966* 0.972* 0.989* 0.998** 0.974* 0.992** 0.973* 0.983* 0.993** 0.994** 0.995** 0.962* 0.955* 0.992** 0.983* 0.955* 0.952* 0.993** 0.990** 0.971* 0.956*
rnasen	-19822.9	-19817	11.7905	0.000595341	165	0.0182932	2.98438	411 587 706 794 805 807 1226 V S L S S R T 0.970* 0.958* 0.987* 0.971* 0.959* 0.962* 0.986*																						slc38a10	-34759.4	-34730.1	58.505	2.02779e-14	43	1.86745e-13	3.04262	405 407 449 459 471 520 523 525 539 540 546 569 576 584 591 593 595 626 654 690 694 695 696 699 700 701 707 721 723 724 726 727 768 770 774 775 779 788 793 794 805 807 808 878 880 881 884 885 887 911 919 920 921 928 929 935 936 938 939 942 946 947 954 959 962 963 964 975 1003 1006 1010 1011 1012 1023 1024 1026 1027 1030 1037 1049 1052 1053 1065 1067 1082 1083 1087 1089 1090 1117 1122 1126 1132 11…
chd6	-59339.9	-59333.3	13.1714	0.000284248	130	0.0110857	2.97996	89 1059 1286 1301 1464 T R Q E G 0.984* 0.958* 0.960* 0.974* 0.970*																						cylda	-14580.1	-14570.6	18.9863	1.31664e-05	219	2.38077e-05	3.0359	230 549 R C 0.988* 0.982*
macf1a	-167671	-167663	14.4085	0.000147136	108	0.00690723	2.94235	183 1128 1390 2274 6609 Q A V Y S 0.970* 0.954* 0.974* 0.973* 0.957*																						kcnq1	-15548.7	-15547	3.35948	0.0668192	607	0.0435921	3.03213	99 P 0.998**
LOC100535772	-23177.9	-23171.8	12.1767	0.0004839	151	0.0162475	2.90777	1175 1276 1430 G S L 0.957* 0.961* 0.975*																						sp9	-6509.14	-6507.56	3.15326	0.0757752	617	0.0486337	3.02318	277 G 0.987*
dennd4c	-34464.9	-34459.7	10.3801	0.00127383	194	0.0332903	2.90032	27 759 1130 1684 1752 1968 2033 T V A V E A S 0.961* 0.979* 0.960* 0.981* 0.962* 0.956* 0.964*																						peak1	-44250.8	-44242.6	16.5079	4.84486e-05	252	7.61335e-05	3.01815	854 1443 1765 - G - 0.952* 0.997** 0.994**
camsap1b	-28967	-28959.3	15.3341	9.00743e-05	94	0.00485826	2.89829	186 874 972 983 1063 1181 1539 R L G S R L H 0.953* 0.977* 0.970* 0.980* 0.964* 0.963* 0.974*																						syde2	-40459.7	-40453.1	13.2762	0.000268803	314	0.000339	3.00809	44 145 451 546 801 804 821 835 943 1941 - - - - - - - - - K 0.953* 0.973* 0.976* 0.970* 0.980* 0.963* 0.999** 0.951* 0.958* 0.961*
emsy	-23054.5	-23047.2	14.445	0.00014431	104	0.00703513	2.88669	863 866 868 870 872 877 1356 F S A A A V S 0.975* 0.985* 0.956* 0.964* 0.979* 0.964* 0.977*																						ticam1	-23238	-23235.7	4.59378	0.0320882	538	0.0236189	3.00477	648 667 697 725 766 832 851 928 A L E R H K L C 0.974* 0.994** 0.987* 0.966* 0.988* 0.987* 0.992** 0.981*
cul9	-39535	-39529.4	11.1425	0.000843727	180	0.023765	2.86062	380 555 805 1081 2509 A S Q C S 0.959* 0.971* 0.958* 0.954* 0.964*																						fam214b	-15557.6	-15553.7	7.84862	0.00508595	436	0.00461935	2.99976	74 248 413 427 456 509 N - K V P L 0.977* 0.992** 0.990** 0.955* 0.963* 0.985*
znf106a	-39168.3	-39162.5	11.5826	0.000665709	169	0.0199713	2.80761	164 368 824 833 1107 1180 1551 1590 1700 E D Q S F T K M E 0.958* 0.969* 0.953* 0.990** 0.981* 0.979* 0.970* 0.975* 0.970*																						LOC108179272	-9335.9	-9333.59	4.60951	0.0317952	534	0.0235784	2.97105	221 290 312 328 330 363 366 383 384 386 388 394 432 N S P D D - G A L D R K E 0.973* 0.974* 0.983* 0.996** 0.999** 0.996** 0.977* 0.971* 0.989* 0.956* 0.998** 0.975* 0.955*
mn1b	-18703.2	-18697.2	11.9074	0.000559123	160	0.0177172	2.79546	355 942 1144 G S H 0.960* 0.956* 0.951*																						bub1	-38365.5	-38361.9	7.26486	0.00703166	448	0.00621548	2.96414	488 952 955 1101 S R S K 0.967* 0.966* 0.993** 0.974*
LOC110440037	-17503.6	-17495.8	15.7031	7.41029e-05	90	0.00417446	2.7866	408 527 794 1022 1086 1087 1088 1094 1272 1273 1274 S L A S S S V S T L E 0.973* 0.980* 0.958* 0.979* 0.984* 0.986* 0.993** 0.976* 0.983* 0.987* 0.979*																						vgll2b	-6930.17	-6923.23	13.8747	0.000195412	302	0.000256236	2.95068	15 372 373 384 386 388 A L Q H K K 0.971* 0.979* 0.998** 0.995** 0.998** 0.999**
lsr	-11463.8	-11456.7	14.1433	0.000169401	110	0.00780786	2.74579	75 96 157 308 501 511 520 567 590 603 608 632 M V V S Y R G K A E N E 0.989* 0.975* 0.962* 0.954* 0.980* 0.959* 0.962* 0.966* 0.989* 0.986* 0.961* 0.983*																						ncoa4	-17610.7	-17608.1	5.14865	0.0232644	510	0.0180641	2.9295	3 350 855 - L Q 0.976* 0.951* 0.953*
dnah5	-74909.4	-74759.3	300.259	2.89306e-67	1	1.46678e-63	2.73043	510 576 683 1275 1591 2005 2500 2550 2571 2640 2671 2986 2990 2997 2998 2999 3000 3001 3002 3004 3005 3007 3008 3009 3012 3016 3022 3029 3030 3031 3036 3040 3043 3045 3046 3047 3049 3050 3054 3055 3056 3063 3064 3065 3067 3068 3069 3070 3072 3076 3081 3082 3083 3085 3086 3087 3088 3093 3094 3098 3099 3101 3102 3103 3109 3110 3114 3117 3118 3120 3121 3122 3125 3126 3128 3129 3131 3133 3137 3140 31…																						LOC562098	-10529.5	-10526.2	6.44477	0.0111279	467	0.00943611	2.89592	125 161 E L 0.977* 0.960*
bsnb	-70348	-70340.8	14.4707	0.000142355	103	0.0070072	2.71356	188 826 2787 3083 4255 T P P M R 0.967* 0.965* 0.963* 0.963* 0.951*																						phf6	-6279.15	-6276.86	4.59657	0.032036	537	0.0236243	2.89356	76 181 Q S 0.956* 0.961*
eppk1	-93497.5	-93490.9	13.2117	0.000278205	129	0.0109341	2.65221	369 573 1534 V G D 0.958* 0.976* 0.981*																						sema3c	-13822.9	-13820.4	4.92193	0.0265178	525	0.020002	2.88684	56 Q 0.971*
sipa1l3	-29636.3	-29622.8	26.9354	2.10375e-07	35	3.04743e-05	2.64362	4 43 45 52 100 101 114 161 224 228 229 232 288 317 608 1146 1170 1310 1314 1391 1406 1436 1454 1523 1595 1610 1708 1709 S S A P P P R S S P S T S L R R F S D S S I G T G S R E 0.968* 0.990* 0.994** 0.972* 0.980* 0.985* 0.953* 0.978* 0.991** 0.990** 0.982* 0.954* 0.991** 0.972* 0.966* 0.992** 0.973* 0.981* 0.982* 0.976* 0.975* 0.983* 0.970* 0.964* 0.954* 0.974* 0.994** 0.994**																						zcchc14	-29608.9	-29606.8	4.29905	0.0381338	558	0.0270627	2.88478	280 K 0.955*
pknox2	-10190.5	-10185.6	9.81466	0.00173126	213	0.0412089	2.63495	223 228 394 T A S 0.967* 0.962* 0.984*																						opa1	-16743.4	-16739.8	7.2405	0.0071277	449	0.00628634	2.87378	682 N 1.000**
smtnb	-19880.1	-19872.8	14.6846	0.000127081	99	0.00650808	2.63459	370 469 495 508 580 822 847 868 957 1078 E S Q R E Q S V A Q 0.955* 0.952* 0.987* 0.973* 0.970* 0.966* 0.964* 0.954* 0.982* 0.969*																						arhgap24	-17189.3	-17184.1	10.4261	0.0012425	369	0.00133341	2.86592	88 445 655 V G N 0.980* 0.993** 0.959*
LOC556095	-40113.6	-40108.9	9.38165	0.00219168	230	0.0483122	2.60613	154 814 2295 A G R 0.956* 0.973* 0.955*																						gldc	-22309.2	-22307.2	3.96752	0.0463859	575	0.0319458	2.82263	208 S 0.965*
med1	-31839.2	-31829.6	19.0793	1.25395e-05	64	0.000993363	2.5884	248 379 416 528 710 947 1436 1813 1895 2004 2033 2109 S S S Q S P S P S L S R 0.967* 0.982* 0.976* 0.988* 0.980* 0.978* 0.951* 0.978* 0.986* 0.967* 0.975* 0.951*																						sp3a	-13864.6	-13859.8	9.78647	0.001758	386	0.00180355	2.80806	495 683 N M 0.964* 0.976*
atad2b	-25192.6	-25185.9	13.386	0.000253511	127	0.0101205	2.52078	80 253 646 1213 1249 1251 1254 1255 1280 T E Q E P P A P E 0.963* 0.952* 0.962* 0.964* 0.960* 0.954* 0.965* 0.960* 0.981*																						mtif3	-9532.51	-9529.6	5.81419	0.0158974	492	0.0127954	2.7953	324 M 0.982*
usp34	-50029.3	-50023.3	11.9173	0.000556151	159	0.0177339	2.50815	703 728 1633 1992 2192 2222 3389 3840 4003 4029 4220 S S S G S S Q L G I S 0.995** 0.996** 0.995** 0.982* 0.973* 0.997** 0.973* 0.982* 0.979* 0.963* 0.990*																						sh2b3	-18787	-18784.3	5.48558	0.019174	501	0.0151555	2.78255	102 921 A - 0.989* 0.965*
kmt2a	-99426.9	-99418.1	17.5463	2.80393e-05	73	0.00194739	2.49295	4887 S 0.976*																						clnk	-11265.9	-11262.6	6.6796	0.00975225	461	0.0083772	2.78187	98 149 245 419 436 439 515 R A F H - - T 0.982* 0.966* 0.980* 0.977* 0.973* 0.989* 0.970*
ush2a	-104772	-104764	16.1202	5.94452e-05	84	0.00358794	2.45881	79 1230 1395 1656 2586 2627 3377 3444 3741 G S Q W V E N A L 0.954* 0.967* 0.972* 0.973* 0.982* 0.967* 0.956* 0.975* 0.955*																						kdm6bb	-56116.5	-56101.2	30.6641	3.06782e-08	132	9.20347e-08	2.76851	437 672 902 1994 Q D E - 0.977* 0.983* 0.981* 0.974*
znrf3	-18062.7	-18056.9	11.6336	0.000647714	167	0.0196641	2.43236	910 1079 1273 1286 G G S S 0.969* 0.952* 0.968* 0.971*																						xk	-9186.5	-9182.37	8.26702	0.00403718	423	0.00377949	2.75344	286 353 386 387 404 424 C A S S L S 0.988* 0.964* 0.997** 0.953* 0.995** 0.969*
pkd1a	-92745.5	-92737.7	15.676	7.51709e-05	91	0.00418809	2.42337	995 1504 3577 4085 4676 T V P V H 0.957* 0.951* 0.972* 0.966* 0.968*																						crebzf	-8051.29	-8048.36	5.86514	0.0154436	491	0.0124555	2.69074	407 - 0.980*
nfrkb	-22574.9	-22569.4	10.9675	0.000927229	183	0.0256888	2.41856	68 560 996 1001 1080 1139 1176 1232 S N S P A T T I 0.980* 0.952* 0.990* 0.960* 0.977* 0.987* 0.953* 0.978*																						rps6kc1	-32870.2	-32803.9	132.528	1.14654e-30	5	9.08058e-29	2.67934	189 207 212 218 220 221 222 246 255 259 402 448 456 478 514 516 517 519 521 523 531 533 539 542 544 558 560 561 562 574 576 588 592 594 596 598 609 613 617 623 643 661 677 678 681 683 684 689 698 699 706 709 710 714 715 720 723 741 749 755 757 758 759 760 761 765 766 773 779 785 786 787 790 801 806 812 822 825 826 836 837 843 846 847 848 849 851 852 860 863 865 873 877 884 886 890 895 914 915 916…
ptpn23a	-34456.8	-34450.8	11.9968	0.000532927	156	0.0173201	2.41289	51 529 600 611 744 1044 1094 1118 1240 1633 1737 2171 L Q S L N V H Q A H R P 0.970* 0.977* 0.969* 0.971* 0.976* 0.974* 0.975* 0.989* 0.995** 0.989* 0.973* 0.963*																						rassf3	-9840.2	-9836.39	7.61595	0.00578543	441	0.00519508	2.66825	90 96 113 Q - K 0.968* 0.980* 0.970*
fndc1	-41381.7	-41376.7	10.0302	0.00153999	209	0.0373575	2.39723	998 1065 1105 1417 1568 2178 2181 E S S N D P S 0.976* 0.975* 0.959* 0.958* 0.952* 0.954* 0.997**																						gli1	-31311.8	-31304.3	14.9678	0.000109363	284	0.000152492	2.61215	959 1372 1412 1419 1671 Q Q S N G 0.974* 0.967* 0.968* 0.992** 0.974*
gpatch8	-28264.2	-28255.7	17.0695	3.60356e-05	76	0.00240395	2.31977	153 380 404 407 502 555 751 824 1099 1309 1317 1791 1793 T P A F Q P C P S S R A A 0.962* 0.978* 0.978* 0.988* 0.976* 0.976* 0.968* 0.977* 0.958* 0.978* 0.962* 0.987* 0.987*																						jade2	-19990.7	-19987	7.3302	0.00678055	446	0.0060204	2.57148	493 504 573 575 730 740 742 1013 - Q Q Q V P - D 0.966* 0.969* 0.996** 0.997** 0.954* 0.981* 0.999** 0.985*
dlg5a	-29182.3	-29174.8	14.9492	0.000110443	98	0.00571372	2.28241	346 671 1007 1072 1201 1260 1435 1457 1780 1783 L I A R L L E S V L 0.954* 0.973* 0.978* 0.964* 0.970* 0.996** 0.984* 0.962* 0.965* 0.971*																						phactr4b	-21064.7	-21063	3.43068	0.0639956	603	0.042027	2.55374	63 974 998 P N H 0.990* 0.989* 0.965*
kmt2e	-29318.5	-29312.4	12.2051	0.000476586	150	0.0161086	2.27056	17 762 1004 1850 2126 T P L S Q 0.956* 0.968* 0.961* 0.952* 0.972*																						patz1	-13773.9	-13771.4	5.00868	0.0252205	520	0.0192064	2.5466	580 - 0.954*
hspg2	-60460.5	-60455	10.9303	0.000946037	185	0.0259265	2.18997	1398 1795 1866 1883 1969 2045 2688 3058 3575 3579 3752 V S Q S R H L R V M S 0.966* 0.967* 0.971* 0.958* 0.969* 0.975* 0.964* 0.967* 0.955* 0.985* 0.966*																						oaz2a	-4797.39	-4793.09	8.58527	0.00338893	417	0.00321827	2.46676	36 44 52 77 83 N L - W C 0.990* 0.960* 0.994** 0.996** 0.992**
dock10	-33060.2	-33053.9	12.5687	0.000392255	142	0.0140052	2.17508	60 88 404 553 761 1031 1112 1699 1757 2168 2171 2172 2189 2190 C N S Q S R S R S C V S T S 0.959* 0.953* 0.991** 0.991** 0.994** 0.958* 0.962* 0.953* 0.969* 0.982* 0.955* 0.972* 0.963* 0.957*																						tfcp2	-8545.39	-8540.95	8.87855	0.00288541	407	0.00280742	2.46299	156 193 I Y 0.952* 0.990**
tbc1d2b	-17036.1	-17025.5	21.3463	3.83365e-06	51	0.00038111	2.15358	24 68 76 78 85 88 94 95 98 99 106 112 115 116 118 119 120 368 809 983 991 994 1012 1015 1016 1017 1098 1099 1100 1113 1115 1118 1119 1120 1125 1129 1131 1134 Q L A A L K A S L L K L T V C V Y F K T S P T K S S W C G V A C A S P C F T 0.994** 0.951* 0.976* 0.987* 0.998** 0.979* 0.988* 0.994** 0.968* 0.988* 0.989* 0.988* 0.955* 0.991** 0.992** 0.969* 0.973* 0.996** 0.953* 0.979* 0.964* 0.987* 0.981…																						c17h15orf52	-20558	-20554.7	6.65739	0.00987454	462	0.0084639	2.44727	8 22 23 278 310 335 365 553 628 728 758 808 818 - N R K M N V V - - - - P 0.975* 0.997** 0.998** 0.990** 0.971* 0.968* 0.955* 0.957* 0.966* 0.969* 0.952* 0.953* 0.952*
ift81	-11107.9	-11096.7	22.4502	2.15663e-06	42	0.000260337	2.1534	487 497 504 511 512 531 535 540 541 546 547 554 564 575 577 592 615 616 619 625 627 642 643 648 649 652 656 657 660 663 665 S A A E L G T L E K L L R I V S L G L C R D L E C Q R S Q I Q 0.963* 0.967* 0.956* 0.973* 0.977* 0.973* 0.959* 0.954* 0.989* 0.973* 0.960* 0.957* 0.956* 0.977* 0.976* 0.985* 0.989* 0.971* 0.959* 0.985* 0.976* 0.981* 0.955* 0.996** 0.982* 0.993** 0.965* 0.977* 0.958* 0.970* 0…																						stk10	-21815.2	-21810.1	10.1548	0.00143926	376	0.00151582	2.43542	382 406 583 834 856 - L K Q Q 0.955* 0.983* 0.963* 0.999** 0.989*
tfeb	-9801.3	-9796.2	10.2068	0.00139927	203	0.0349473	2.12625	208 268 272 277 315 336 339 347 351 353 A T D M Q P G R E T 0.976* 0.953* 0.961* 0.972* 0.964* 0.951* 0.965* 0.951* 0.971* 0.967*																						pdlim7	-8576.81	-8569.47	14.683	0.000127185	290	0.000173673	2.42093	60 108 357 411 M W S A 0.995** 0.993** 0.984* 0.973*
ncoa2	-24881.2	-24874.3	13.7721	0.000206373	120	0.00871926	2.01322	786 803 905 1236 1290 1536 1600 1752 G V A P K G P N 0.987* 0.973* 0.976* 0.975* 0.974* 0.954* 0.957* 0.971*																						n4bp3	-13849	-13841.5	14.9727	0.000109075	282	0.000153169	2.41906	214 267 273 279 350 360 362 487 601 644 650 765 767 E T V G - S Q L R - G - - 0.972* 0.985* 0.982* 1.000** 0.959* 0.959* 0.998** 0.998** 0.980* 0.995** 0.965* 0.980* 0.989*
sipa1l1	-29353.5	-29347.1	12.8233	0.000342331	137	0.0126687	1.97289	295 362 411 425 490 536 651 986 1027 1029 1508 1593 1643 1700 1735 1752 1822 1853 S S Q P T A T R A T S S S S P S G R 0.967* 0.979* 0.986* 0.977* 0.970* 0.953* 0.981* 0.987* 0.986* 0.990** 0.964* 0.968* 0.991** 0.985* 0.991** 0.994** 0.970* 0.986*																						col5a1	-37137.1	-37134	6.23805	0.0125034	478	0.0103584	2.41595	177 377 1099 1208 K Y N A 0.956* 0.952* 0.951* 0.964*
rapgef2	-23479.6	-23473	13.2666	0.000270178	128	0.0107016	1.8449	101 240 452 587 676 689 706 711 760 773 784 798 889 912 926 943 1190 1195 1198 1200 1214 1517 1687 1694 S S S S H A D G S K S T T S S T S A S L S S S S 0.957* 0.952* 0.955* 0.957* 0.957* 0.969* 0.970* 0.967* 0.960* 0.983* 0.979* 0.991** 0.959* 0.982* 0.989* 0.959* 0.979* 0.982* 0.952* 0.990* 0.961* 0.987* 0.960* 0.969*																						golga2	-23238.1	-23233.7	8.79341	0.00302321	408	0.00293429	2.36249	396 901 906 909 1042 S H H C N 0.961* 0.981* 0.966* 0.994** 0.996**
vps13a	-55987.1	-55981	12.2154	0.000473954	148	0.0162361	1.81569	416 737 1494 1587 1597 1616 1635 1659 1689 1693 1738 2714 2748 2789 I R E V S R A T V Y S R C S 0.960* 0.954* 0.986* 0.965* 0.952* 0.985* 0.967* 0.967* 0.996** 0.996** 0.970* 0.957* 0.958* 0.989*																						pcnx	-44253.7	-44248.9	9.58446	0.00196231	393	0.00197729	2.3588	400 635 670 675 724 767 787 896 987 1100 2533 2653 D K G E - S G C C - S - 0.967* 0.999** 0.961* 0.952* 0.987* 0.992** 0.976* 0.962* 0.962* 0.954* 0.981* 0.991**
dnmt1	-22434.2	-22422.6	23.2035	1.45731e-06	41	0.000180208	1.79752	649 650 673 785 1293 A S V D S 0.977* 0.984* 0.954* 0.952* 0.993**																						LOC100332191	-28222.2	-28216.2	12.1559	0.000489319	342	0.00056658	2.35272	140 211 1148 1297 1327 H K I D K 0.987* 0.999** 0.965* 0.997** 0.996**
ncanb	-32807.9	-32800.9	13.8496	0.000198034	116	0.00865545	1.79003	582 587 589 591 765 1121 1208 1365 1948 1951 1953 1957 1966 1977 1979 1981 1986 1991 1999 2001 2004 2011 2012 2017 2019 2024 2030 2039 2047 2052 2060 2061 2070 2080 2085 2092 2095 2096 2102 2106 2111 2112 2113 2120 2122 2126 2133 2136 2137 2142 2146 2151 2154 2164 2165 2166 2170 2172 2178 2184 2186 2187 2194 2197 2207 2209 S E H V P P A G A Q N H E S E C D N C D N L P A C E W R W K H L Q N L Q Q …																						ate1	-11455.6	-11451.3	8.62638	0.00331329	415	0.00316159	2.34952	341 350 354 360 V A Q A 0.988* 0.953* 0.996** 0.992**
kif26ba	-42913.5	-42907.4	12.352	0.000440519	144	0.0155099	1.77465	201 240 363 630 1418 1501 1720 2119 2274 2582 A E G G T S A Q T A 0.967* 0.964* 0.955* 0.971* 0.960* 0.973* 0.980* 0.967* 0.970* 0.979*																						best4	-10908	-10904.4	7.01587	0.00807903	455	0.00703142	2.34033	447 - 0.975*
utrn	-62035.6	-62030.9	9.44408	0.00211832	228	0.0471047	1.6957	571 1773 1820 2490 2602 3006 G R Q Q S R 0.961* 0.956* 0.970* 0.960* 0.964* 0.952*																						tmem45a	-6056.58	-6054.4	4.36629	0.0366567	552	0.0262972	2.3381	174 235 G I 0.998** 0.982*
klhl43	-10924.7	-10918.6	12.2137	0.000474394	149	0.0161421	1.46768	551 K 0.985*																						doc2d	-7688.75	-7686.63	4.24053	0.0394699	563	0.0277621	2.32753	440 K 0.976*
																														asic1c	-12333.9	-12328.8	10.2853	0.00134091	373	0.0014236	2.31523	26 60 94 207 C P S R 0.956* 0.966* 0.994** 0.991**
																														cops4	-6086.49	-6084.06	4.85645	0.027543	528	0.0206572	2.31346	299 - 0.952*
																														fam171a1	-22950	-22944.7	10.5273	0.00117623	367	0.00126917	2.30555	438 455 533 777 1005 1103 - - T Q E M 0.974* 0.995** 0.986* 0.955* 0.978* 0.965*
																														synpo	-29385.3	-29382.9	4.73969	0.0294744	532	0.0219396	2.28877	368 529 I S 0.954* 0.986*
																														mybl2a	-27240.8	-27239.2	3.16247	0.0753492	616	0.0484388	2.28777	186 191 196 605 1088 - - - - A 0.964* 0.975* 0.983* 0.958* 0.987*
																														prpf38b	-12050.4	-12036.2	28.5066	9.33789e-08	147	2.51551e-07	2.27947	278 332 343 344 346 347 358 378 380 383 394 401 411 417 441 443 465 473 475 481 514 532 586 590 592 593 595 597 606 607 609 616 617 623 R - R D D R R R R S R K R R - K K K R K R R H R H K S S E S N R I R 0.994** 0.989* 0.980* 0.970* 0.992** 0.999** 0.983* 0.988* 0.999** 0.999** 0.993** 0.993** 0.984* 0.991** 0.993** 0.974* 1.000** 0.970* 0.980* 0.966* 0.959* 0.983* 0.967* 0.996** 0.999** 1.000** …
																														samd4a	-13293.7	-13289.6	8.10737	0.00440856	430	0.00405998	2.26715	167 376 803 P P S 0.986* 1.000** 0.984*
																														LOC101885998	-24145.2	-24137.2	15.9912	6.36365e-05	261	9.65519e-05	2.21296	212 276 350 393 490 640 681 803 807 815 816 978 989 999 1006 Q - H - - Q - K Q T Q S S P S 0.999** 0.968* 0.954* 0.951* 0.964* 0.988* 0.987* 0.992** 0.994** 0.974* 1.000** 0.989* 0.959* 0.958* 0.982*
																														supt20	-13975.8	-13973.9	3.76723	0.052266	587	0.0352595	2.20394	4 446 V G 0.979* 0.981*
																														samd4b	-11446.3	-11444.4	3.68395	0.0549385	592	0.0367494	2.19434	181 H 0.978*
																														mib2	-20946.6	-20942.3	8.59532	0.00337028	416	0.00320824	2.16844	50 87 98 - - - 0.974* 0.993** 0.974*
																														mapk8ip1b	-16790.9	-16783.2	15.3683	8.84594e-05	276	0.00012692	2.14984	265 356 371 - - - 0.993** 0.992** 0.954*
																														znf800a	-25016.7	-25013.4	6.62408	0.0100609	463	0.00860503	2.13687	132 139 142 188 306 337 387 488 787 802 888 892 1050 - - - N E - P G K E - - I 0.985* 0.981* 0.977* 0.972* 0.956* 0.971* 0.955* 0.974* 0.977* 0.988* 0.967* 0.986* 0.997**
																														sf3b2	-13249.7	-13247.6	4.26671	0.038866	560	0.0274838	2.1353	149 893 - S 0.967* 0.990**
																														LOC570939	-44861.2	-44859	4.24567	0.0393505	562	0.0277274	2.1263	1722 2065 - Q 0.957* 0.969*
																														sema5a	-16583.6	-16580	7.29809	0.00690278	447	0.00611521	2.10853	57 83 89 91 G V - G 0.989* 0.977* 0.974* 0.986*
																														pou6f2	-12434.3	-12431.2	6.27382	0.0122534	477	0.0101727	2.07557	540 S 0.953*
																														eml2	-14186.5	-14181.6	9.78309	0.00176124	387	0.0018022	2.07422	80 85 100 101 103 329 543 R G Y C N S R 0.992** 0.990* 0.985* 0.997** 0.992** 0.959* 0.968*
																														clrn3	-7454.34	-7452.05	4.58234	0.0323031	539	0.0237329	2.06911	128 180 186 261 T L V N 0.997** 0.973* 0.999** 0.968*
																														neurl1b	-11231.4	-11228.8	5.13938	0.023389	512	0.0180899	2.06736	409 L 0.998**
																														smtnb	-25416.1	-25409.6	13.0623	0.000301294	319	0.00037402	2.05916	363 370 375 464 536 563 576 652 770 984 1198 1369 - - E - K S - S - K A R 0.983* 0.979* 0.958* 0.977* 0.972* 0.988* 0.975* 0.987* 0.984* 0.980* 0.999** 0.971*
																														gorab	-10460.9	-10459.4	3.12798	0.0769592	619	0.049234	2.05652	292 342 D - 0.990* 0.971*
																														nmur3	-10370.1	-10368.2	3.80014	0.0512484	585	0.0346912	2.05626	132 P 0.991**
																														col7a1	-61841.3	-61828.8	24.8076	6.33477e-07	171	1.467e-06	2.04004	17 112 114 154 226 290 360 370 706 730 826 871 923 1086 1316 1362 1368 1373 1446 1482 1540 1546 1638 1693 1695 1696 1805 1849 1910 2016 2049 2059 2098 2120 2125 2187 2231 2237 2518 2586 2597 2706 2719 2767 2771 2786 2800 2812 2893 2894 3132 L G N L Y E G S G G D D G G A R R V L S I S S S P G R L G P V K V Q T D R Q L P P V R P K Q E S L P E 0.992** 0.971* 0.992** 0.982* 0.998** 0.984* 0.990* 0.98…
																														tmem184a	-7305.58	-7302.41	6.33541	0.011835	473	0.00990841	2.00324	172 346 348 P E K 0.988* 0.994** 0.997**
																														midn	-10834.6	-10832.4	4.52435	0.0334158	542	0.0244145	2.00215	365 - 0.985*
																														cep152	-48660.6	-48653.9	13.4038	0.00025111	311	0.000319742	1.99976	8 47 48 57 120 227 361 657 700 847 1035 1061 1066 1228 1255 1278 1604 1779 1782 1786 1790 1834 1836 1838 1840 1843 1874 1875 1876 1878 1879 1940 1993 1997 2066 2106 2109 A E Y Q S A I S S Q - E L D L E E H Y Y M H H A D F M C M G G I G - S I S 1.000** 0.969* 0.995** 0.980* 0.983* 0.967* 0.971* 0.990* 0.990** 0.957* 0.953* 0.997** 0.975* 0.988* 0.986* 0.952* 0.983* 0.969* 0.956* 0.979* 0.997** 0.9…
																														cep104	-24191.2	-24189.2	3.8914	0.0485339	580	0.0331369	1.98529	357 402 445 450 477 525 I D P T I - 0.961* 0.988* 0.959* 0.984* 0.956* 0.955*
																														prdm4	-18483.2	-18469.8	26.8067	2.24861e-07	158	5.63576e-07	1.9736	157 181 236 237 238 277 285 288 341 342 364 366 367 368 385 503 614 654 692 694 698 724 725 727 728 729 753 755 793 795 802 806 810 986 988 1017 N Q S P D V M H N S L G P S Q T G - - - - D K T N E - - - - S H E A Q R 0.987* 0.969* 0.991** 0.999** 0.998** 0.983* 0.976* 0.995** 1.000** 0.986* 0.999** 0.957* 0.998** 0.969* 0.992** 0.952* 0.971* 0.981* 0.961* 0.958* 0.967* 0.978* 0.999** 0.982* 1.000…
																														ralgapa2	-37835.8	-37834	3.77382	0.0520607	586	0.0351809	1.96761	162 631 753 P Q N 0.954* 0.979* 0.994**
																														haus5	-18112.2	-18105.3	13.8029	0.000203022	305	0.000263595	1.96543	228 248 289 309 310 311 312 313 314 318 398 404 424 440 490 556 594 603 617 629 S V K F R Y E S D D K D I L R S Q M R Y 0.978* 0.962* 0.998** 0.994** 0.991** 0.958* 0.998** 0.975* 0.989* 0.996** 0.999** 0.991** 0.977* 0.997** 0.956* 0.985* 0.973* 0.990** 0.977* 0.995**
																														mtmr4	-24931.3	-24927.7	7.1746	0.00739428	451	0.00649254	1.96333	961 997 998 1013 R L C - 0.977* 0.981* 0.958* 0.988*
																														tceb3	-17410	-17407.4	5.10597	0.0238437	516	0.0182986	1.95835	359 363 749 - - - 0.962* 0.956* 0.960*
																														prr7	-7948.53	-7946.05	4.96337	0.0258897	521	0.0196781	1.94432	72 76 S Y 0.972* 0.989*
																														tagapb	-24815	-24813.4	3.1996	0.0736565	612	0.0476601	1.94377	69 469 471 475 493 631 654 663 C P D - V I K P 0.983* 0.982* 0.970* 0.987* 0.957* 0.987* 0.987* 0.973*
																														mia3	-65038.7	-65035.5	6.34396	0.0117782	471	0.00990267	1.89947	428 596 618 619 621 625 646 651 653 661 813 817 934 986 994 997 1024 1026 1028 1040 1043 1050 1060 1063 1075 1096 1258 1276 1284 1315 1329 1331 1336 1339 1341 1342 1365 1782 1865 2425 2462 2591 3203 3306 3362 3370 - - - - - - S L C S S E E S Q S R Q T E T S - - T S - L E D S S K V S E Q - - K V K D G S G 0.976* 0.961* 0.957* 0.990* 0.974* 0.958* 0.973* 0.985* 0.993** 0.998** 0.984* 0.982* 0.975* …
																														znf438	-21701.4	-21695.1	12.6427	0.000377043	330	0.000452451	1.8905	86 87 93 136 248 530 531 545 546 547 548 551 648 650 665 666 668 720 809 838 878 1001 C Q L - D D I V M E A I N R G S S E E H F - 0.958* 0.987* 0.980* 0.951* 0.991** 0.996** 0.999** 0.990* 0.996** 0.996** 0.970* 0.980* 0.951* 0.969* 0.999** 1.000** 0.999** 0.989* 0.973* 0.993** 0.993** 0.952*
																														LOC571757	-14736.6	-14734.1	5.01433	0.0251384	519	0.0191807	1.88375	19 20 847 1039 N S S N 0.986* 0.985* 0.969* 0.957*
																														suco	-38217.7	-38213.1	9.17602	0.00245207	404	0.00240351	1.88286	257 260 348 654 817 952 973 1009 1044 1106 1215 1385 1387 1390 1684 1756 1782 - - - I E - - S N V K N N - S S - 0.952* 0.963* 0.973* 0.958* 0.975* 0.956* 0.962* 0.952* 0.994** 0.985* 0.964* 0.995** 0.995** 0.965* 0.980* 0.975* 1.000**
																														eppk1	-108736	-108724	24.1415	8.95085e-07	179	1.98019e-06	1.8403	489 577 768 784 2189 2215 2219 2430 2838 2839 3863 3933 3941 3942 4196 4692 4937 4980 5007 5008 5279 5371 5705 6384 6427 6448 7862 8182 N N D C L M R D E I Q - T T G K Q T - - - - T Q T - I Q 0.994** 0.972* 0.992** 0.994** 0.968* 1.000** 0.986* 0.977* 0.957* 0.956* 0.985* 0.967* 0.987* 0.966* 0.952* 0.955* 0.992** 0.957* 0.968* 0.980* 0.979* 0.962* 0.972* 0.995** 0.971* 0.953* 0.955* 0.978*
																														dcun1d3	-6295.33	-6293.74	3.19019	0.0740814	614	0.0477789	1.83745	150 N 0.962*
																														proser1	-19880.3	-19878.1	4.34774	0.0370581	554	0.0264892	1.80313	391 650 759 922 T - P P 0.978* 0.979* 0.991** 0.983*
																														gpr151	-10867	-10860.8	12.5478	0.00039667	332	0.000473136	1.79878	52 53 174 175 208 233 238 251 256 259 293 311 312 339 376 388 422 468 483 511 520 Y Q K Q Q F V S Y K T R H Q Q G - E D E Q 0.961* 0.974* 0.966* 0.999** 0.961* 0.996** 0.990* 0.959* 0.989* 0.975* 0.987* 0.995** 0.999** 0.970* 0.955* 0.990** 0.966* 0.998** 0.999** 0.995** 0.958*
																														LOC100333572	-22813.6	-22811.6	4.02025	0.044957	572	0.0311241	1.79742	276 - 0.971*
																														mre11a	-17760.5	-17743.8	33.5336	7.00426e-09	120	2.31141e-08	1.79079	7 9 11 18 20 163 171 172 176 196 233 270 282 291 292 301 302 304 305 308 309 310 312 314 315 317 324 332 333 334 336 341 344 349 350 351 352 354 356 358 359 360 362 365 368 369 371 374 375 378 379 381 382 383 384 385 386 390 391 393 394 395 398 399 401 403 404 406 411 418 420 429 430 432 434 435 438 440 442 444 445 446 447 449 452 453 454 456 457 459 460 461 462 463 465 467 469 470 473 474 475 47…
																														cmtr2	-25632.1	-25614	36.1155	1.85957e-09	108	6.81842e-09	1.77905	14 41 49 50 82 83 91 97 136 171 191 193 194 198 200 201 202 209 218 219 221 243 247 249 255 257 258 260 263 264 269 272 308 309 310 312 313 317 321 324 328 333 334 338 339 348 350 353 354 355 358 359 361 362 364 367 369 370 373 375 379 380 381 385 395 396 398 401 403 404 406 407 408 409 414 415 417 419 421 422 425 432 435 449 450 451 456 463 465 466 467 468 469 478 479 480 482 483 484 485 489 492…
																														smg6	-40403.2	-40399.3	7.78814	0.00525904	438	0.00475475	1.77323	184 188 216 362 520 590 595 638 772 824 1074 1103 1681 1909 2042 K N G - N - K - G - N - R E S 0.967* 0.999** 0.992** 0.958* 0.992** 0.979* 0.966* 0.971* 0.992** 0.978* 0.985* 0.999** 0.991** 0.976* 0.965*
																														gucy1a2	-15898.6	-15896.8	3.55436	0.0593891	596	0.0394598	1.73131	257 458 E - 0.968* 0.964*
																														ccdc30	-36223.5	-36217	12.977	0.00031534	323	0.000386609	1.72801	42 50 94 141 249 270 277 314 352 372 416 428 443 491 517 538 545 546 555 558 560 569 582 586 612 615 618 620 638 639 641 680 696 699 832 995 998 1037 1097 1201 1256 1266 1278 1282 1287 1288 1292 1315 1317 1324 1359 1367 1375 1376 1398 1404 1435 1473 1479 1534 E V Q Q S P G A K D S K R E E D K D R D - S T G D E R R K N T E V L T Q Q K S S N L N E G Q H V Q R E S W I S G L G T L 0.980* 0.975* 0.959…
																														znrf3	-22893.1	-22887.7	10.8647	0.000980127	358	0.00108416	1.67843	819 913 953 1030 1122 1289 1290 1322 1379 1410 1412 1467 1552 1644 1657 1680 P N - - S L E G G E K S Q G E G 0.978* 0.987* 0.985* 0.969* 0.994** 0.972* 0.970* 0.998** 0.981* 0.960* 1.000** 0.986* 0.990** 0.973* 0.988* 0.970*
																														mapk8ip2	-28000.7	-27997	7.36255	0.00665964	445	0.00592633	1.67126	335 418 419 504 625 626 814 823 1054 1058 1084 1142 1192 1193 1195 R K D A - - N K Q C D - S T C 0.964* 0.969* 0.971* 0.974* 0.995** 0.967* 0.986* 0.985* 0.999** 0.977* 0.960* 0.997** 0.989* 0.994** 0.995**
																														mn1b	-24087.7	-24082.5	10.5727	0.00114768	363	0.00125201	1.66499	77 467 482 965 987 988 1177 1372 Y N Q S N S T K 0.982* 0.991** 0.955* 0.996** 0.984* 0.977* 0.972* 0.974*
																														mtcl1	-45612.7	-45603.4	18.631	1.58618e-05	223	2.81672e-05	1.64057	632 633 646 647 648 656 658 781 784 785 788 796 797 799 942 1055 1056 1058 1101 1108 1174 1732 1927 1980 1981 2056 2064 2119 2201 2203 2209 2352 2364 2525 F G S S V D L R S P S S D G R E E - - V Y A R - - V C R S R S Y Q R 0.961* 0.969* 0.993** 0.999** 0.961* 0.991** 0.953* 0.983* 0.995** 0.991** 0.998** 0.997** 0.984* 0.988* 0.992** 0.997** 0.961* 0.997** 0.992** 0.980* 0.978* 0.953* 0.979* 0.97…
																														plagl2	-10245.8	-10244.1	3.43021	0.064014	604	0.0419694	1.63995	61 375 447 461 510 R N Q Q S 0.997** 1.000** 0.984* 0.979* 0.966*
																														ppp1r12a	-19150.3	-19147.8	4.92286	0.0265036	524	0.0200294	1.61506	487 518 880 R Q G 0.977* 0.954* 0.982*
																														arhgap31	-45687.1	-45684.2	5.76485	0.0163499	494	0.0131064	1.59867	11 339 449 529 589 744 832 836 837 945 982 992 1001 1015 1016 1018 1033 1053 1059 1060 1063 1067 1071 1343 1353 1357 1434 1455 1557 1560 1706 1900 1989 2006 2041 2042 2045 2106 K K G F K - - D A I - S I K P I - - S S S S L D K S C L E V Q S F R G D K - 0.997** 0.952* 0.997** 0.999** 0.990* 0.980* 0.955* 0.960* 0.961* 0.968* 0.965* 0.997** 0.994** 0.980* 0.973* 0.952* 0.951* 0.991** 0.979* 0.999**…
																														jph3	-15357.1	-15355.3	3.5096	0.0610143	598	0.0404041	1.58734	198 199 201 206 527 643 732 813 818 - - - - D R L N R 0.981* 0.967* 0.969* 0.992** 0.988* 0.998** 0.976* 0.985* 0.973*
																														ef1	-18499.8	-18492.8	14.0091	0.000181928	299	0.000240948	1.5867	191 417 555 566 608 622 623 637 642 680 701 710 713 714 731 741 747 761 764 784 793 801 848 859 867 874 878 883 910 921 933 939 945 949 952 973 974 975 976 977 1018 1042 1047 Q P D Y R V K - G S L V N G H K Q - - Q S - Q K Q D F N A T - S G L - G E V A L Q Q P 0.983* 0.957* 0.977* 0.988* 0.978* 0.982* 0.995** 0.987* 0.995** 0.968* 0.956* 0.992** 0.962* 0.993** 0.982* 0.961* 0.980* 0.962* 0.981* 0…
																														dusp27	-30653.5	-30651.3	4.37837	0.0363977	550	0.0262064	1.57724	592 823 928 930 1308 1342 R - P R R - 0.973* 0.962* 0.956* 0.990** 0.967* 0.964*
																														trim36	-14380.6	-14378.8	3.58671	0.0582435	594	0.038829	1.57571	148 212 334 797 837 - M T C A 0.961* 0.965* 0.966* 0.988* 0.996**
																														usp47	-22456.6	-22453.4	6.44329	0.0111372	468	0.0094238	1.55012	51 981 1023 1068 1475 K E - - M 0.969* 0.957* 0.979* 0.958* 0.988*
																														nrap	-37252.9	-37250.5	4.79872	0.0284809	530	0.02128	1.53895	231 411 1852 1853 1961 1966 1973 N E H D S S E 0.981* 0.968* 0.980* 0.965* 0.986* 0.999** 0.967*
																														LOC405768	-13689.1	-13681.4	15.4928	8.2821e-05	269	0.000121922	1.52874	177 181 186 187 191 192 198 204 207 208 209 210 211 212 213 215 217 219 220 221 225 226 229 230 231 232 235 236 237 239 240 241 242 243 244 245 247 248 249 250 253 256 257 258 259 260 261 262 263 264 265 266 267 268 269 270 271 272 274 275 277 281 282 283 284 285 286 287 292 293 294 295 297 298 299 301 302 303 304 305 306 308 309 310 311 312 315 316 318 319 322 323 324 326 328 329 330 333 336 337…
																														mybpc1	-25482.8	-25480.9	3.84781	0.049811	583	0.0338339	1.52135	24 60 171 400 415 999 1443 M K P Q Q C E 0.998** 0.953* 0.962* 0.992** 0.989* 0.952* 0.954*
																														glis2b	-11413	-11406.9	12.306	0.000451515	338	0.000528994	1.4733	19 20 25 27 30 35 46 48 53 54 58 59 60 61 65 79 85 90 91 93 95 97 100 101 102 108 114 120 131 145 146 147 152 164 166 168 230 240 298 354 355 357 403 411 437 445 447 449 461 476 502 546 547 548 549 550 551 577 G R G R P S L M T A P A S P H T V S P S R T S P E G P I S G L H M P L A I R Y G G G K S L L P S P F P V L N L S T K 0.968* 0.999** 0.988* 0.963* 0.958* 0.963* 0.997** 0.995** 0.976* 0.999**…
																														bsnb	-86367.4	-86365.7	3.45724	0.0629753	601	0.0414945	1.44762	887 1450 1907 2416 3156 4270 K K H S W H 0.952* 0.960* 0.993** 0.953* 0.997** 0.970*
																														zbtb20	-15349.2	-15346.7	5.1065	0.0238363	515	0.0183285	1.43595	36 47 114 144 157 158 188 228 248 270 271 304 351 357 471 498 522 577 614 694 743 797 799 839 858 890 907 N N S N V P Q R N Q Q T C D D N N P Q S T P S V M G H 0.992** 0.985* 0.951* 0.971* 0.993** 0.986* 0.998** 0.998** 0.999** 0.985* 0.978* 0.977* 0.970* 0.999** 0.975* 0.999** 0.981* 0.966* 0.989* 0.962* 0.979* 0.992** 0.994** 0.984* 0.989* 0.976* 0.999**
																														ift81	-13823	-13817.6	10.9655	0.000928237	357	0.00102964	1.39514	370 416 421 496 527 531 532 537 552 576 577 578 579 580 581 582 583 584 587 593 596 598 599 600 601 602 603 604 625 630 639 650 659 663 664 665 666 672 680 682 683 684 687 696 699 A R E S E A Q A R L R E E T A Q E E Y E I E S Q I Q R A E N K E M K D L E K Q Q A P H M L 0.955* 0.984* 0.991** 0.999** 0.956* 0.976* 0.960* 0.978* 0.997** 0.979* 0.988* 0.999** 0.996** 1.000** 0.997** 0.965* 0.998** 0.…
																														ercc6	-33806.5	-33802.5	8.06544	0.00451175	431	0.00414537	1.38743	17 18 20 66 134 159 224 271 278 279 280 316 328 350 360 371 375 377 402 405 409 413 434 444 454 457 474 602 865 871 934 1309 1311 1317 1389 1453 1545 1580 1587 S P S A E T A I K K E K E K K K K E S Y D D D K - R S N P E I L K K C K N E E 0.998** 0.977* 0.986* 0.990** 0.976* 0.977* 0.985* 0.987* 0.987* 0.997** 0.960* 0.998** 0.968* 0.974* 0.974* 0.967* 0.964* 0.972* 0.971* 0.999** 0.982* 0.992** 0…
																														znf219	-45879.7	-45870.2	18.8993	1.378e-05	220	2.48041e-05	1.38704	46 47 48 49 50 52 56 67 68 69 70 72 73 74 76 77 80 82 83 84 94 97 98 99 100 101 102 103 104 108 109 110 111 113 116 117 118 119 121 122 124 125 126 127 128 129 130 131 132 133 134 135 137 138 139 140 141 142 145 153 154 171 172 173 174 175 176 178 179 182 183 184 185 188 189 190 191 195 196 197 202 203 204 209 213 214 215 216 227 228 232 234 235 236 237 238 239 240 241 242 243 244 245 246 247 248…
																														tfeb	-12805.6	-12803	5.3303	0.0209578	507	0.0163694	1.3855	67 94 99 103 107 139 187 188 245 251 306 315 320 321 323 358 359 362 372 374 376 377 386 389 391 396 402 404 493 659 682 694 - M G Q D Q Y M L Y S L A T Q G - A R E L M G A N M S E A Q Q - 0.953* 0.960* 0.962* 0.974* 0.998** 0.966* 0.999** 0.995** 0.980* 0.955* 0.986* 0.968* 0.989* 0.965* 0.986* 0.999** 0.979* 0.978* 0.992** 0.989* 0.987* 0.984* 0.997** 0.998** 0.984* 0.978* 0.998** 0.980* 0.961*…
																														sltm	-26049.4	-26046.9	5.1403	0.0233767	511	0.0181158	1.3678	762 819 1059 1068 1073 1143 1149 1168 1169 1171 1188 1230 1238 1258 1278 1279 1280 1306 1307 N R E R R R P D - R G Q H D S S H K P 0.990* 0.967* 0.996** 0.954* 0.952* 0.986* 1.000** 0.981* 0.989* 0.983* 0.984* 0.966* 0.995** 0.962* 0.988* 0.989* 0.975* 0.974* 0.979*
																														wdfy3	-57192.7	-57191.1	3.15115	0.0758733	618	0.0486178	1.36688	457 485 525 587 838 1115 2297 2473 3436 3440 3443 3453 A Q T - P N V H S S H G 0.983* 0.977* 0.999** 0.972* 0.978* 0.951* 0.989* 0.999** 0.999** 0.996** 0.999** 0.993**
																														fryl	-67392.1	-67354.4	75.4982	3.65741e-18	23	6.2971e-17	1.36448	3 5 6 7 9 13 14 31 47 87 88 89 112 123 127 148 150 151 152 153 156 160 174 188 239 397 583 585 587 588 777 855 861 865 866 870 872 873 876 887 1042 1391 1547 1571 1572 1577 1582 1589 1592 1598 1600 1602 1603 1606 1623 1624 1625 1627 1628 1629 1631 1632 1633 1634 1635 1636 1637 1639 1640 1642 1643 1644 1645 1647 1648 1649 1653 1655 1656 1657 1659 1661 1664 1665 1666 1669 1670 1671 1673 1676 1677 1…
																														plch2a	-38756	-38754.1	3.80676	0.051046	584	0.0346134	1.35306	2 63 103 110 121 410 982 1115 1157 1159 1161 1780 1819 1878 2179 2234 C A F V G N H K E R S K K D - - 0.972* 0.951* 0.991** 0.971* 0.978* 0.991** 0.996** 0.990* 0.992** 0.988* 0.953* 0.996** 0.956* 0.959* 0.966* 0.998**
																														zbtb34	-14574.6	-14571.5	6.19158	0.012836	481	0.0105677	1.29942	594 596 609 617 707 727 730 736 738 775 807 811 812 819 828 830 860 899 902 968 970 972 979 982 984 985 989 990 991 1001 1002 1006 1021 1026 1027 1028 1029 1030 1031 1032 1033 1042 1043 1044 1046 1047 1049 1050 1052 1055 1059 1061 1063 1064 1065 1067 1071 1072 1073 1076 1078 1079 1080 1083 1085 1086 1088 1089 1090 1092 1093 1095 1096 1098 1099 1100 1103 1104 1105 1106 1107 1108 1109 1111 1112 111…
																														rnf111	-26695	-26688.9	12.2566	0.000463612	339	0.000541564	1.28319	15 17 21 24 30 42 66 72 87 89 90 101 102 104 113 114 116 117 118 130 131 132 133 135 136 137 138 145 158 159 161 166 167 168 169 171 175 178 180 181 182 183 186 188 193 195 215 216 222 223 224 231 232 233 235 236 237 241 245 246 248 261 263 272 324 326 342 347 348 349 353 354 375 387 402 403 404 406 411 424 433 504 537 588 598 599 600 612 634 638 699 727 759 760 763 765 766 774 782 785 821 835 84…
																														asic2	-11867.4	-11851.1	32.5558	1.15821e-08	125	3.66921e-08	1.24832	32 157 256 410 A G L S 0.992** 0.999** 0.959* 0.970*
																														ly75	-59528.3	-59523	10.5688	0.0011501	364	0.00125121	1.22286	3 13 17 26 55 61 81 86 94 100 130 139 143 155 158 160 168 172 176 180 181 184 185 187 188 189 192 193 195 197 198 199 200 203 205 206 207 208 211 213 214 220 223 224 226 227 229 230 231 232 233 236 238 239 241 242 248 250 251 252 253 259 262 264 265 267 268 269 272 279 280 285 290 291 294 296 297 298 300 302 303 304 305 310 311 312 313 315 319 320 321 322 323 324 326 327 328 330 333 334 336 337 3…
																														wdr33	-25253.4	-25251.5	3.91761	0.0477828	577	0.0327938	1.16214	360 509 511 527 530 540 544 546 548 551 552 559 569 570 578 592 599 611 615 619 620 627 634 635 638 641 649 651 654 656 657 658 660 668 676 677 678 680 685 686 687 693 700 701 702 703 704 706 717 725 728 741 743 744 750 753 756 758 761 767 769 770 782 784 793 797 799 802 804 805 819 820 827 829 832 833 835 837 838 840 873 875 876 897 900 901 903 904 909 915 980 1002 1004 1005 1007 1012 1014 1017 …
																														nbas	-59055.3	-59052.2	6.15844	0.0130787	482	0.0107451	1.13553	148 160 195 197 222 251 276 419 465 476 768 815 854 930 983 1024 1039 1040 1066 1104 1114 1116 1120 1122 1124 1125 1126 1127 1129 1130 1131 1134 1136 1140 1141 1143 1145 1147 1148 1149 1151 1156 1158 1159 1160 1162 1163 1165 1167 1169 1173 1175 1176 1177 1179 1182 1183 1186 1192 1195 1197 1198 1199 1205 1207 1213 1216 1219 1220 1221 1224 1226 1228 1229 1230 1233 1235 1236 1237 1240 1241 1243 1245…
																														prrc2b	-58606.4	-58603.9	4.94291	0.0261979	523	0.0198363	1.12397	103 222 240 264 543 603 608 676 709 712 731 735 744 829 917 953 1010 1013 1039 1080 1083 1100 1104 1240 1242 1245 1293 1323 1326 1396 1444 1453 1454 1493 1494 1496 1498 1502 1507 1508 1509 1512 1514 1515 1516 1519 1520 1523 1525 1526 1527 1528 1529 1555 1557 1558 1560 1563 1564 1567 1568 1585 1586 1595 1605 1628 1643 1645 1647 1648 1650 1652 1654 1656 1676 1678 1679 1680 1704 1706 1707 1708 1719 …
																														vwf	-83617.1	-83614.8	4.60108	0.0319519	536	0.0236063	1.11496	17 49 110 116 141 187 196 252 264 266 268 279 280 282 283 303 336 592 673 766 869 870 871 872 875 877 878 883 887 898 901 904 906 907 908 910 914 915 920 926 932 934 945 951 970 971 972 978 980 984 986 990 998 999 1000 1008 1012 1014 1019 1023 1024 1026 1027 1029 1032 1033 1038 1043 1046 1058 1061 1072 1074 1079 1082 1090 1097 1104 1109 1110 1116 1117 1123 1124 1125 1134 1137 1140 1141 1143 1146 …
																														slc39a9	-5377.82	-5375.12	5.40477	0.0200817	505	0.0157473	1.03607	137 S 0.966*

## Sheet: Detailed_Sites
Dataset_2-Table_2. Breakdown of specific amino acid sites under positive selection as recorded in each species and Clupeidae lineage.
Engraulis encrasicolus								Sardina pilchardus								Clupea harengus								Clupeidae Lineage
Gene	w1	padj	Site_Position	Site_AA	BEB_Probability	BEB_Numeric		Gene	w1	padj	Site_Position	Site_AA	BEB_Probability	BEB_Numeric		Gene	w1	padj	Site_Position	Site_AA	BEB_Probability	BEB_Numeric		Gene	w1	padj	Site_Position	Site_AA	BEB_Probability	BEB_Numeric
arhgap24	6.36646	0.000377918	50	G	0.976*	0.976		abca3b	1.75934	0.000550768	916	D	0.980*	0.98		adcy5	3.34352	0.000141191	13	D	0.984*	0.984		arhgap24	2.86592	0.00133341	88	V	0.980*	0.98
arhgap24	6.36646	0.000377918	70	T	0.970*	0.97		abca3b	1.75934	0.000550768	923	Q	0.980*	0.98		adcy5	3.34352	0.000141191	17	K	0.967*	0.967		arhgap24	2.86592	0.00133341	445	G	0.993**	0.993
arhgap24	6.36646	0.000377918	192	K	0.961*	0.961		abca3b	1.75934	0.000550768	924	P	0.992**	0.992		adcy5	3.34352	0.000141191	19	M	0.968*	0.968		arhgap24	2.86592	0.00133341	655	N	0.959*	0.959
arhgap24	6.36646	0.000377918	634	G	0.995**	0.995		abca3b	1.75934	0.000550768	925	D	0.982*	0.982		adcy5	3.34352	0.000141191	46	S	0.970*	0.97		arhgap31	1.59867	0.0131064	11	K	0.997**	0.997
arhgap24	6.36646	0.000377918	644	Q	0.974*	0.974		abca3b	1.75934	0.000550768	928	H	0.971*	0.971		adcy5	3.34352	0.000141191	68	S	0.991**	0.991		arhgap31	1.59867	0.0131064	339	K	0.952*	0.952
arhgap24	6.36646	0.000377918	654	S	0.998**	0.998		abca3b	1.75934	0.000550768	941	Q	0.986*	0.986		adcy5	3.34352	0.000141191	324	L	0.986*	0.986		arhgap31	1.59867	0.0131064	449	G	0.997**	0.997
arhgap24	6.36646	0.000377918	786	G	0.989*	0.989		abca3b	1.75934	0.000550768	944	C	0.961*	0.961		ank1a	3.22249	0.0124691	19	A	0.972*	0.972		arhgap31	1.59867	0.0131064	529	F	0.999**	0.999
arhgef16	3.20545	0.00349793	138	R	0.977*	0.977		abca3b	1.75934	0.000550768	945	T	0.962*	0.962		ank1a	3.22249	0.0124691	448	H	0.997**	0.997		arhgap31	1.59867	0.0131064	589	K	0.990*	0.99
arhgef16	3.20545	0.00349793	656	V	0.952*	0.952		abca3b	1.75934	0.000550768	947	A	0.983*	0.983		ank1a	3.22249	0.0124691	489	T	0.960*	0.96		arhgap31	1.59867	0.0131064	744	-	0.980*	0.98
arhgef16	3.20545	0.00349793	659	C	0.963*	0.963		abca3b	1.75934	0.000550768	949	D	0.967*	0.967		ank1a	3.22249	0.0124691	1815	S	0.971*	0.971		arhgap31	1.59867	0.0131064	832	-	0.955*	0.955
arhgef16	3.20545	0.00349793	677	S	0.960*	0.96		abca3b	1.75934	0.000550768	950	G	0.952*	0.952		ank1a	3.22249	0.0124691	2197	G	0.985*	0.985		arhgap31	1.59867	0.0131064	836	D	0.960*	0.96
arhgef16	3.20545	0.00349793	689	A	0.968*	0.968		abca3b	1.75934	0.000550768	956	Q	0.974*	0.974		ank1a	3.22249	0.0124691	2210	L	0.973*	0.973		arhgap31	1.59867	0.0131064	837	A	0.961*	0.961
arhgef1b	5.12757	0.025095	223	A	0.972*	0.972		abca3b	1.75934	0.000550768	961	G	0.980*	0.98		atp6v1h	4.83072	0.0183276	452	V	0.993**	0.993		arhgap31	1.59867	0.0131064	945	I	0.968*	0.968
arhgef1b	5.12757	0.025095	1021	H	0.968*	0.968		abca3b	1.75934	0.000550768	967	V	0.971*	0.971		atp6v1h	4.83072	0.0183276	455	H	0.998**	0.998		arhgap31	1.59867	0.0131064	982	-	0.965*	0.965
arhgef1b	5.12757	0.025095	1102	L	0.972*	0.972		abca3b	1.75934	0.000550768	976	L	0.990**	0.99		atp6v1h	4.83072	0.0183276	474	S	0.992**	0.992		arhgap31	1.59867	0.0131064	992	S	0.997**	0.997
arhgef1b	5.12757	0.025095	1141	M	0.969*	0.969		abca3b	1.75934	0.000550768	979	H	0.983*	0.983		atp6v1h	4.83072	0.0183276	477	Y	0.999**	0.999		arhgap31	1.59867	0.0131064	1001	I	0.994**	0.994
arid2	3.97675	0.00806253	267	T	0.977*	0.977		abca3b	1.75934	0.000550768	1014	A	0.973*	0.973		atp6v1h	4.83072	0.0183276	478	K	0.990**	0.99		arhgap31	1.59867	0.0131064	1015	K	0.980*	0.98
arid2	3.97675	0.00806253	770	Q	0.961*	0.961		abca3b	1.75934	0.000550768	1035	C	0.967*	0.967		atp6v1h	4.83072	0.0183276	482	H	0.953*	0.953		arhgap31	1.59867	0.0131064	1016	P	0.973*	0.973
arid2	3.97675	0.00806253	798	Q	0.973*	0.973		abca3b	1.75934	0.000550768	1042	P	0.959*	0.959		atp6v1h	4.83072	0.0183276	503	P	0.960*	0.96		arhgap31	1.59867	0.0131064	1018	I	0.952*	0.952
arid2	3.97675	0.00806253	1227	Q	0.968*	0.968		abca3b	1.75934	0.000550768	1047	H	0.972*	0.972		atxn7	6.92121	0.0492969	239	F	0.974*	0.974		arhgap31	1.59867	0.0131064	1033	-	0.951*	0.951
arid2	3.97675	0.00806253	1394	G	0.968*	0.968		abca3b	1.75934	0.000550768	1078	P	0.961*	0.961		atxn7	6.92121	0.0492969	720	G	0.960*	0.96		arhgap31	1.59867	0.0131064	1053	-	0.991**	0.991
arid2	3.97675	0.00806253	1491	Q	0.960*	0.96		abca3b	1.75934	0.000550768	1080	S	0.995**	0.995		bsnb	2.84174	0.0402406	83	P	0.962*	0.962		arhgap31	1.59867	0.0131064	1059	S	0.979*	0.979
ascc3	4.35498	0.0332212	102	C	0.965*	0.965		abca3b	1.75934	0.000550768	1085	G	0.970*	0.97		cita	4.74257	0.0238337	372	S	0.984*	0.984		arhgap31	1.59867	0.0131064	1060	S	0.999**	0.999
ascc3	4.35498	0.0332212	103	R	0.987*	0.987		abca3b	1.75934	0.000550768	1086	L	0.982*	0.982		cita	4.74257	0.0238337	1421	S	0.957*	0.957		arhgap31	1.59867	0.0131064	1063	S	0.966*	0.966
ascc3	4.35498	0.0332212	130	L	0.997**	0.997		abca3b	1.75934	0.000550768	1094	S	0.982*	0.982		cita	4.74257	0.0238337	1516	S	0.972*	0.972		arhgap31	1.59867	0.0131064	1067	S	0.999**	0.999
ascc3	4.35498	0.0332212	271	S	0.982*	0.982		abca3b	1.75934	0.000550768	1104	K	0.962*	0.962		cita	4.74257	0.0238337	1829	G	0.965*	0.965		arhgap31	1.59867	0.0131064	1071	L	0.959*	0.959
ascc3	4.35498	0.0332212	918	S	0.997**	0.997		abca3b	1.75934	0.000550768	1106	R	0.987*	0.987		cita	4.74257	0.0238337	2022	S	0.973*	0.973		arhgap31	1.59867	0.0131064	1343	D	0.964*	0.964
ascc3	4.35498	0.0332212	1205	A	0.997**	0.997		abca3b	1.75934	0.000550768	1108	H	0.974*	0.974		cita	4.74257	0.0238337	2077	R	0.986*	0.986		arhgap31	1.59867	0.0131064	1353	K	0.991**	0.991
ascc3	4.35498	0.0332212	1839	G	0.971*	0.971		abca3b	1.75934	0.000550768	1109	Y	0.979*	0.979		cita	4.74257	0.0238337	2093	G	0.995**	0.995		arhgap31	1.59867	0.0131064	1357	S	0.970*	0.97
ascc3	4.35498	0.0332212	2076	S	0.974*	0.974		abca3b	1.75934	0.000550768	1113	L	0.989*	0.989		cita	4.74257	0.0238337	2157	Q	0.992**	0.992		arhgap31	1.59867	0.0131064	1434	C	0.955*	0.955
ascc3	4.35498	0.0332212	2088	R	0.981*	0.981		abca3b	1.75934	0.000550768	1117	G	0.981*	0.981		fbxw4	3.59109	0.00051351	314	L	0.989*	0.989		arhgap31	1.59867	0.0131064	1455	L	0.996**	0.996
ash1l	4.43698	0.000564448	95	S	0.977*	0.977		abca3b	1.75934	0.000550768	1119	G	0.961*	0.961		fbxw4	3.59109	0.00051351	339	K	0.997**	0.997		arhgap31	1.59867	0.0131064	1557	E	0.958*	0.958
ash1l	4.43698	0.000564448	334	L	0.963*	0.963		abca3b	1.75934	0.000550768	1124	I	0.966*	0.966		fbxw4	3.59109	0.00051351	340	T	0.997**	0.997		arhgap31	1.59867	0.0131064	1560	V	0.965*	0.965
ash1l	4.43698	0.000564448	583	M	0.975*	0.975		abca3b	1.75934	0.000550768	1196	V	0.966*	0.966		fbxw4	3.59109	0.00051351	345	E	0.969*	0.969		arhgap31	1.59867	0.0131064	1706	Q	0.963*	0.963
ash1l	4.43698	0.000564448	1601	S	0.979*	0.979		abca3b	1.75934	0.000550768	1203	T	0.962*	0.962		fbxw4	3.59109	0.00051351	346	D	0.975*	0.975		arhgap31	1.59867	0.0131064	1900	S	0.959*	0.959
ash1l	4.43698	0.000564448	1742	V	0.971*	0.971		abca3b	1.75934	0.000550768	1205	G	0.981*	0.981		fbxw4	3.59109	0.00051351	352	V	0.994**	0.994		arhgap31	1.59867	0.0131064	1989	F	0.999**	0.999
ash1l	4.43698	0.000564448	1835	P	0.954*	0.954		abca3b	1.75934	0.000550768	1206	Q	0.993**	0.993		fbxw4	3.59109	0.00051351	354	Q	0.995**	0.995		arhgap31	1.59867	0.0131064	2006	R	0.966*	0.966
ash1l	4.43698	0.000564448	1857	S	0.969*	0.969		abca3b	1.75934	0.000550768	1208	C	0.988*	0.988		fbxw4	3.59109	0.00051351	359	L	0.995**	0.995		arhgap31	1.59867	0.0131064	2041	G	0.974*	0.974
ash1l	4.43698	0.000564448	2094	S	0.970*	0.97		abca3b	1.75934	0.000550768	1213	E	0.993**	0.993		fbxw4	3.59109	0.00051351	360	S	0.984*	0.984		arhgap31	1.59867	0.0131064	2042	D	0.964*	0.964
ash1l	4.43698	0.000564448	2248	R	0.988*	0.988		abca3b	1.75934	0.000550768	1215	S	0.978*	0.978		fbxw4	3.59109	0.00051351	363	E	0.985*	0.985		arhgap31	1.59867	0.0131064	2045	K	0.997**	0.997
ash1l	4.43698	0.000564448	2790	R	0.984*	0.984		abca3b	1.75934	0.000550768	1216	S	0.982*	0.982		fbxw4	3.59109	0.00051351	365	L	0.980*	0.98		arhgap31	1.59867	0.0131064	2106	-	0.994**	0.994
ash1l	4.43698	0.000564448	2821	N	0.969*	0.969		abca3b	1.75934	0.000550768	1217	G	0.965*	0.965		fbxw4	3.59109	0.00051351	374	R	0.991**	0.991		arid4a	7.46306	1.71861e-06	1084	-	0.982*	0.982
ash1l	4.43698	0.000564448	3291	P	0.985*	0.985		abca3b	1.75934	0.000550768	1219	P	0.986*	0.986		fbxw4	3.59109	0.00051351	375	T	0.951*	0.951		arid4a	7.46306	1.71861e-06	1095	-	0.989*	0.989
ash1l	4.43698	0.000564448	3397	P	0.972*	0.972		abca3b	1.75934	0.000550768	1220	A	0.960*	0.96		fbxw4	3.59109	0.00051351	378	P	0.977*	0.977		arid4a	7.46306	1.71861e-06	1111	E	0.953*	0.953
atad2b	2.52078	0.0101205	80	T	0.963*	0.963		abca3b	1.75934	0.000550768	1223	G	0.984*	0.984		fbxw4	3.59109	0.00051351	385	T	0.976*	0.976		arid4a	7.46306	1.71861e-06	1132	Q	1.000**	1
atad2b	2.52078	0.0101205	253	E	0.952*	0.952		abca3b	1.75934	0.000550768	1276	H	0.976*	0.976		fbxw4	3.59109	0.00051351	388	Q	0.997**	0.997		arid4a	7.46306	1.71861e-06	1133	E	0.967*	0.967
atad2b	2.52078	0.0101205	646	Q	0.962*	0.962		abca3b	1.75934	0.000550768	1280	W	0.977*	0.977		fbxw4	3.59109	0.00051351	396	S	0.964*	0.964		armc2	3.55594	0.00652055	263	-	0.985*	0.985
atad2b	2.52078	0.0101205	1213	E	0.964*	0.964		abca3b	1.75934	0.000550768	1290	E	0.995**	0.995		fbxw4	3.59109	0.00051351	397	S	0.986*	0.986		armc2	3.55594	0.00652055	669	E	0.996**	0.996
atad2b	2.52078	0.0101205	1249	P	0.960*	0.96		abca3b	1.75934	0.000550768	1300	G	0.972*	0.972		fbxw4	3.59109	0.00051351	399	T	0.965*	0.965		armc2	3.55594	0.00652055	808	K	0.986*	0.986
atad2b	2.52078	0.0101205	1251	P	0.954*	0.954		abca3b	1.75934	0.000550768	1305	A	0.953*	0.953		fbxw4	3.59109	0.00051351	404	H	0.979*	0.979		asic1c	2.31523	0.0014236	26	C	0.956*	0.956
atad2b	2.52078	0.0101205	1254	A	0.965*	0.965		abca3b	1.75934	0.000550768	1307	S	0.981*	0.981		fbxw4	3.59109	0.00051351	412	H	0.986*	0.986		asic1c	2.31523	0.0014236	60	P	0.966*	0.966
atad2b	2.52078	0.0101205	1255	P	0.960*	0.96		abca3b	1.75934	0.000550768	1310	G	0.972*	0.972		fbxw4	3.59109	0.00051351	414	H	0.980*	0.98		asic1c	2.31523	0.0014236	94	S	0.994**	0.994
atad2b	2.52078	0.0101205	1280	E	0.981*	0.981		abca3b	1.75934	0.000550768	1389	R	0.982*	0.982		fbxw4	3.59109	0.00051351	420	Y	0.979*	0.979		asic1c	2.31523	0.0014236	207	R	0.991**	0.991
atm	3.35365	0.0421593	1184	P	0.972*	0.972		abca3b	1.75934	0.000550768	1395	L	0.966*	0.966		fbxw4	3.59109	0.00051351	421	T	0.988*	0.988		asic2	1.24832	3.66921e-08	32	A	0.992**	0.992
atm	3.35365	0.0421593	1378	S	0.966*	0.966		abca3b	1.75934	0.000550768	1400	L	0.978*	0.978		fbxw4	3.59109	0.00051351	422	H	0.977*	0.977		asic2	1.24832	3.66921e-08	157	G	0.999**	0.999
bach2b	4.46732	0.000402236	459	R	0.965*	0.965		abca3b	1.75934	0.000550768	1406	D	0.976*	0.976		fnip1	5.25135	0.0216091	135	R	0.972*	0.972		asic2	1.24832	3.66921e-08	256	L	0.959*	0.959
bach2b	4.46732	0.000402236	499	R	0.989*	0.989		abca3b	1.75934	0.000550768	1412	A	0.970*	0.97		fnip1	5.25135	0.0216091	219	V	0.961*	0.961		asic2	1.24832	3.66921e-08	410	S	0.970*	0.97
bach2b	4.46732	0.000402236	556	S	0.962*	0.962		abca3b	1.75934	0.000550768	1417	D	0.971*	0.971		fnip1	5.25135	0.0216091	308	A	0.963*	0.963		asxl2	3.7399	0.00103199	1448	V	0.958*	0.958
bach2b	4.46732	0.000402236	558	S	0.981*	0.981		abca3b	1.75934	0.000550768	1444	R	0.973*	0.973		fnip1	5.25135	0.0216091	702	T	0.982*	0.982		asxl2	3.7399	0.00103199	1456	G	0.997**	0.997
bach2b	4.46732	0.000402236	577	Q	0.977*	0.977		abca3b	1.75934	0.000550768	1452	S	0.990**	0.99		fnip1	5.25135	0.0216091	1047	E	0.952*	0.952		asxl2	3.7399	0.00103199	1790	S	0.991**	0.991
bach2b	4.46732	0.000402236	578	K	0.976*	0.976		abca3b	1.75934	0.000550768	1453	A	0.977*	0.977		get4	3.31244	0.0324029	284	S	0.993**	0.993		ate1	2.34952	0.00316159	341	V	0.988*	0.988
bach2b	4.46732	0.000402236	583	V	0.991**	0.991		abca3b	1.75934	0.000550768	1459	W	0.953*	0.953		get4	3.31244	0.0324029	300	L	0.961*	0.961		ate1	2.34952	0.00316159	350	A	0.953*	0.953
bach2b	4.46732	0.000402236	771	N	0.960*	0.96		abca3b	1.75934	0.000550768	1462	P	0.986*	0.986		get4	3.31244	0.0324029	301	S	0.964*	0.964		ate1	2.34952	0.00316159	354	Q	0.996**	0.996
bach2b	4.46732	0.000402236	773	S	0.960*	0.96		abca3b	1.75934	0.000550768	1481	R	0.972*	0.972		get4	3.31244	0.0324029	302	H	0.954*	0.954		ate1	2.34952	0.00316159	360	A	0.992**	0.992
bach2b	4.46732	0.000402236	929	N	0.964*	0.964		abca3b	1.75934	0.000550768	1489	A	0.956*	0.956		get4	3.31244	0.0324029	305	L	0.983*	0.983		atf7a	3.60059	0.010423	576	Q	0.998**	0.998
bach2b	4.46732	0.000402236	996	S	0.958*	0.958		abca3b	1.75934	0.000550768	1490	R	0.965*	0.965		get4	3.31244	0.0324029	306	S	0.971*	0.971		atxn7	3.77417	0.000258431	623	N	0.997**	0.997
baz2a	3.71981	5.09977e-06	125	G	0.967*	0.967		abca3b	1.75934	0.000550768	1493	R	0.958*	0.958		get4	3.31244	0.0324029	309	P	0.966*	0.966		atxn7	3.77417	0.000258431	966	S	0.989*	0.989
baz2a	3.71981	5.09977e-06	466	S	0.985*	0.985		abca3b	1.75934	0.000550768	1496	L	0.978*	0.978		get4	3.31244	0.0324029	310	S	0.982*	0.982		bend4	8.48755	0.00154313	557	-	0.978*	0.978
baz2a	3.71981	5.09977e-06	888	S	0.963*	0.963		abca3b	1.75934	0.000550768	1498	R	0.969*	0.969		get4	3.31244	0.0324029	313	S	0.972*	0.972		bend4	8.48755	0.00154313	558	-	0.974*	0.974
baz2a	3.71981	5.09977e-06	1386	L	0.959*	0.959		abca3b	1.75934	0.000550768	1501	A	0.987*	0.987		get4	3.31244	0.0324029	315	P	0.965*	0.965		bend4	8.48755	0.00154313	562	-	0.967*	0.967
baz2a	3.71981	5.09977e-06	1452	E	0.970*	0.97		abca3b	1.75934	0.000550768	1512	L	0.981*	0.981		get4	3.31244	0.0324029	323	S	0.992**	0.992		bend4	8.48755	0.00154313	564	-	0.952*	0.952
baz2a	3.71981	5.09977e-06	1454	R	0.987*	0.987		abca3b	1.75934	0.000550768	1514	S	0.982*	0.982		get4	3.31244	0.0324029	326	S	0.991**	0.991		bend5	21.2508	1.58387e-10	312	H	1.000**	1
baz2a	3.71981	5.09977e-06	1542	P	0.956*	0.956		abca3b	1.75934	0.000550768	1515	A	0.988*	0.988		get4	3.31244	0.0324029	327	S	0.978*	0.978		bend5	21.2508	1.58387e-10	367	-	0.976*	0.976
baz2a	3.71981	5.09977e-06	1663	A	0.980*	0.98		abca3b	1.75934	0.000550768	1516	G	0.983*	0.983		get4	3.31244	0.0324029	331	W	0.998**	0.998		best4	2.34033	0.00703142	447	-	0.975*	0.975
baz2a	3.71981	5.09977e-06	2068	T	0.960*	0.96		abca3b	1.75934	0.000550768	1521	Q	0.990*	0.99		get4	3.31244	0.0324029	332	T	0.972*	0.972		bloc1s5	37.271	0.000174655	133	R	0.997**	0.997
baz2a	3.71981	5.09977e-06	2111	A	0.985*	0.985		abca3b	1.75934	0.000550768	1522	A	0.962*	0.962		gpr137c	1.4057	0.0133264	341	T	0.991**	0.991		bsnb	1.44762	0.0414945	887	K	0.952*	0.952
baz2a	3.71981	5.09977e-06	2532	S	0.989*	0.989		abca3b	1.75934	0.000550768	1523	G	0.980*	0.98		gpr137c	1.4057	0.0133264	347	T	0.987*	0.987		bsnb	1.44762	0.0414945	1450	K	0.960*	0.96
baz2a	3.71981	5.09977e-06	2768	A	0.958*	0.958		abca3b	1.75934	0.000550768	1524	P	0.955*	0.955		gpr137c	1.4057	0.0133264	348	A	0.954*	0.954		bsnb	1.44762	0.0414945	1907	H	0.993**	0.993
baz2a	3.71981	5.09977e-06	2779	L	0.985*	0.985		abca3b	1.75934	0.000550768	1525	Q	0.965*	0.965		gpr137c	1.4057	0.0133264	350	T	0.991**	0.991		bsnb	1.44762	0.0414945	2416	S	0.953*	0.953
baz2a	3.71981	5.09977e-06	2785	L	0.978*	0.978		abca3b	1.75934	0.000550768	1526	L	0.981*	0.981		gpr137c	1.4057	0.0133264	351	T	0.952*	0.952		bsnb	1.44762	0.0414945	3156	W	0.997**	0.997
baz2a	3.71981	5.09977e-06	2792	G	0.971*	0.971		abca3b	1.75934	0.000550768	1545	T	0.980*	0.98		hdlbpa	6.14966	0.0461244	425	A	0.967*	0.967		bsnb	1.44762	0.0414945	4270	H	0.970*	0.97
baz2a	3.71981	5.09977e-06	3454	T	0.981*	0.981		abca3b	1.75934	0.000550768	1546	S	0.972*	0.972		hdlbpa	6.14966	0.0461244	905	A	0.993**	0.993		bub1	2.96414	0.00621548	488	S	0.967*	0.967
baz2a	3.71981	5.09977e-06	3460	V	0.998**	0.998		abca3b	1.75934	0.000550768	1547	H	0.971*	0.971		hdlbpa	6.14966	0.0461244	911	C	0.977*	0.977		bub1	2.96414	0.00621548	952	R	0.966*	0.966
bend5	9.17792	0.0369488	308	V	0.996**	0.996		abca3b	1.75934	0.000550768	1550	S	0.974*	0.974		hdlbpa	6.14966	0.0461244	957	K	0.973*	0.973		bub1	2.96414	0.00621548	955	S	0.993**	0.993
bend5	9.17792	0.0369488	313	S	0.965*	0.965		abca3b	1.75934	0.000550768	1552	R	0.971*	0.971		hdlbpa	6.14966	0.0461244	1258	N	0.992**	0.992		bub1	2.96414	0.00621548	1101	K	0.974*	0.974
bptf	3.69238	0.000106264	362	S	0.977*	0.977		abca3b	1.75934	0.000550768	1553	A	0.960*	0.96		hip1rb	4.66554	0.0139466	156	R	0.953*	0.953		c17h15orf52	2.44727	0.0084639	8	-	0.975*	0.975
bptf	3.69238	0.000106264	499	R	0.976*	0.976		abca3b	1.75934	0.000550768	1555	N	0.990**	0.99		hip1rb	4.66554	0.0139466	160	P	0.971*	0.971		c17h15orf52	2.44727	0.0084639	22	N	0.997**	0.997
bptf	3.69238	0.000106264	577	N	0.964*	0.964		abca3b	1.75934	0.000550768	1559	S	0.993**	0.993		hip1rb	4.66554	0.0139466	163	F	0.980*	0.98		c17h15orf52	2.44727	0.0084639	23	R	0.998**	0.998
bptf	3.69238	0.000106264	817	E	0.972*	0.972		abca3b	1.75934	0.000550768	1560	C	0.991**	0.991		hip1rb	4.66554	0.0139466	172	S	0.995**	0.995		c17h15orf52	2.44727	0.0084639	278	K	0.990**	0.99
bptf	3.69238	0.000106264	831	G	0.959*	0.959		abca3b	1.75934	0.000550768	1561	C	0.985*	0.985		hip1rb	4.66554	0.0139466	1083	S	0.961*	0.961		c17h15orf52	2.44727	0.0084639	310	M	0.971*	0.971
bptf	3.69238	0.000106264	847	R	0.982*	0.982		abca3b	1.75934	0.000550768	1566	Q	0.987*	0.987		ift122	8.87377	0.0371255	446	R	0.953*	0.953		c17h15orf52	2.44727	0.0084639	335	N	0.968*	0.968
bptf	3.69238	0.000106264	998	R	0.977*	0.977		abca3b	1.75934	0.000550768	1567	A	0.984*	0.984		ift122	8.87377	0.0371255	1179	S	0.961*	0.961		c17h15orf52	2.44727	0.0084639	365	V	0.955*	0.955
bptf	3.69238	0.000106264	1014	A	0.983*	0.983		abca3b	1.75934	0.000550768	1568	T	0.990*	0.99		ift122	8.87377	0.0371255	1195	S	0.966*	0.966		c17h15orf52	2.44727	0.0084639	553	V	0.957*	0.957
bptf	3.69238	0.000106264	1033	C	0.975*	0.975		abca3b	1.75934	0.000550768	1569	V	0.962*	0.962		ilf3b	8.76557	0.0335488	70	R	0.978*	0.978		c17h15orf52	2.44727	0.0084639	628	-	0.966*	0.966
bptf	3.69238	0.000106264	1246	S	0.970*	0.97		abca3b	1.75934	0.000550768	1570	V	0.962*	0.962		ilf3b	8.76557	0.0335488	283	V	0.960*	0.96		c17h15orf52	2.44727	0.0084639	728	-	0.969*	0.969
bptf	3.69238	0.000106264	1633	T	0.965*	0.965		abca3b	1.75934	0.000550768	1571	G	0.989*	0.989		ilf3b	8.76557	0.0335488	529	V	0.979*	0.979		c17h15orf52	2.44727	0.0084639	758	-	0.952*	0.952
bptf	3.69238	0.000106264	1656	S	0.971*	0.971		abca3b	1.75934	0.000550768	1572	C	0.961*	0.961		ilf3b	8.76557	0.0335488	798	S	0.956*	0.956		c17h15orf52	2.44727	0.0084639	808	-	0.953*	0.953
bptf	3.69238	0.000106264	2397	I	0.984*	0.984		abca3b	1.75934	0.000550768	1573	C	0.958*	0.958		ilf3b	8.76557	0.0335488	882	S	0.977*	0.977		c17h15orf52	2.44727	0.0084639	818	P	0.952*	0.952
bptf	3.69238	0.000106264	2572	Q	0.952*	0.952		abca3b	1.75934	0.000550768	1592	G	0.993**	0.993		LOC100147904	3.78674	0.00153062	909	C	0.973*	0.973		c5	3.84761	0.000138123	501	G	0.998**	0.998
bptf	3.69238	0.000106264	2638	F	0.969*	0.969		abca3b	1.75934	0.000550768	1599	P	0.979*	0.979		LOC100147904	3.78674	0.00153062	1468	C	0.969*	0.969		c5	3.84761	0.000138123	540	V	0.958*	0.958
bptf	3.69238	0.000106264	2946	V	0.966*	0.966		abca3b	1.75934	0.000550768	1601	G	0.970*	0.97		LOC100147904	3.78674	0.00153062	1858	P	0.975*	0.975		c5	3.84761	0.000138123	971	C	1.000**	1
bptf	3.69238	0.000106264	3048	A	0.967*	0.967		abca3b	1.75934	0.000550768	1603	D	0.994**	0.994		LOC100147904	3.78674	0.00153062	2160	S	0.957*	0.957		c5	3.84761	0.000138123	1556	P	0.976*	0.976
brpf1	4.01481	0.000588357	76	R	0.960*	0.96		abca3b	1.75934	0.000550768	1604	G	0.956*	0.956		LOC100147904	3.78674	0.00153062	2174	S	0.973*	0.973		c5	3.84761	0.000138123	2239	P	0.952*	0.952
brpf1	4.01481	0.000588357	216	T	0.959*	0.959		abca3b	1.75934	0.000550768	1608	A	0.990*	0.99		LOC100147904	3.78674	0.00153062	2506	R	0.962*	0.962		c5	3.84761	0.000138123	2348	N	0.968*	0.968
brpf1	4.01481	0.000588357	251	Y	0.961*	0.961		abca3b	1.75934	0.000550768	1627	E	0.962*	0.962		LOC100147904	3.78674	0.00153062	5870	G	0.969*	0.969		casp7	14.5866	0.000125323	24	V	0.967*	0.967
brpf1	4.01481	0.000588357	862	I	0.956*	0.956		abca3b	1.75934	0.000550768	1632	Q	0.986*	0.986		LOC100147904	3.78674	0.00153062	5983	I	0.961*	0.961		ccdc30	1.72801	0.000386609	42	E	0.980*	0.98
brpf1	4.01481	0.000588357	1005	S	0.978*	0.978		abca3b	1.75934	0.000550768	1633	R	0.986*	0.986		LOC100147904	3.78674	0.00153062	7949	K	0.981*	0.981		ccdc30	1.72801	0.000386609	50	V	0.975*	0.975
brpf1	4.01481	0.000588357	1028	R	0.974*	0.974		abca3b	1.75934	0.000550768	1634	L	0.968*	0.968		LOC100147904	3.78674	0.00153062	8442	F	0.981*	0.981		ccdc30	1.72801	0.000386609	94	Q	0.959*	0.959
brpf1	4.01481	0.000588357	1141	L	0.971*	0.971		abca3b	1.75934	0.000550768	1643	G	0.989*	0.989		LOC101885998	2.7667	0.0127287	722	G	0.955*	0.955		ccdc30	1.72801	0.000386609	141	Q	0.951*	0.951
bsnb	2.71356	0.0070072	188	T	0.967*	0.967		abca3b	1.75934	0.000550768	1646	G	0.981*	0.981		LOC101885998	2.7667	0.0127287	727	S	0.951*	0.951		ccdc30	1.72801	0.000386609	249	S	0.970*	0.97
bsnb	2.71356	0.0070072	826	P	0.965*	0.965		abca3b	1.75934	0.000550768	1647	G	0.966*	0.966		LOC101885998	2.7667	0.0127287	739	T	0.972*	0.972		ccdc30	1.72801	0.000386609	270	P	0.995**	0.995
bsnb	2.71356	0.0070072	2787	P	0.963*	0.963		abca3b	1.75934	0.000550768	1650	T	0.976*	0.976		LOC101885998	2.7667	0.0127287	782	T	0.958*	0.958		ccdc30	1.72801	0.000386609	277	G	0.974*	0.974
bsnb	2.71356	0.0070072	3083	M	0.963*	0.963		abca3b	1.75934	0.000550768	1653	A	0.956*	0.956		LOC101885998	2.7667	0.0127287	919	P	0.978*	0.978		ccdc30	1.72801	0.000386609	314	A	0.991**	0.991
bsnb	2.71356	0.0070072	4255	R	0.951*	0.951		abca3b	1.75934	0.000550768	1655	Q	0.976*	0.976		LOC101885998	2.7667	0.0127287	966	A	0.957*	0.957		ccdc30	1.72801	0.000386609	352	K	0.973*	0.973
cabin1	3.01009	0.000286596	292	V	0.968*	0.968		abca3b	1.75934	0.000550768	1657	V	0.973*	0.973		LOC101885998	2.7667	0.0127287	967	R	0.956*	0.956		ccdc30	1.72801	0.000386609	372	D	0.966*	0.966
cabin1	3.01009	0.000286596	552	P	0.960*	0.96		abca3b	1.75934	0.000550768	1659	R	0.988*	0.988		LOC101885998	2.7667	0.0127287	973	S	0.961*	0.961		ccdc30	1.72801	0.000386609	416	S	0.997**	0.997
cabin1	3.01009	0.000286596	567	E	0.981*	0.981		abca3b	1.75934	0.000550768	1663	P	0.980*	0.98		LOC101885998	2.7667	0.0127287	992	S	0.961*	0.961		ccdc30	1.72801	0.000386609	428	K	0.994**	0.994
cabin1	3.01009	0.000286596	599	R	0.976*	0.976		abca3b	1.75934	0.000550768	1665	E	0.991**	0.991		LOC103910901	2.4755	0.0245472	1078	A	0.975*	0.975		ccdc30	1.72801	0.000386609	443	R	0.964*	0.964
cabin1	3.01009	0.000286596	953	R	0.974*	0.974		abca3b	1.75934	0.000550768	1669	G	0.989*	0.989		LOC103910901	2.4755	0.0245472	1083	C	0.952*	0.952		ccdc30	1.72801	0.000386609	491	E	0.956*	0.956
cabin1	3.01009	0.000286596	1153	R	0.967*	0.967		abca3b	1.75934	0.000550768	1672	P	0.968*	0.968		lrrc7	4.03956	0.0213418	354	T	0.984*	0.984		ccdc30	1.72801	0.000386609	517	E	0.973*	0.973
cabin1	3.01009	0.000286596	1414	L	0.966*	0.966		abca3b	1.75934	0.000550768	1674	H	0.964*	0.964		lrrc7	4.03956	0.0213418	489	Q	0.979*	0.979		ccdc30	1.72801	0.000386609	538	D	0.971*	0.971
cabin1	3.01009	0.000286596	1478	S	0.991**	0.991		abca3b	1.75934	0.000550768	1683	K	0.963*	0.963		lrrc7	4.03956	0.0213418	531	N	0.970*	0.97		ccdc30	1.72801	0.000386609	545	K	0.981*	0.981
cabin1	3.01009	0.000286596	1493	E	0.989*	0.989		abca3b	1.75934	0.000550768	1684	L	0.979*	0.979		lrrc7	4.03956	0.0213418	1892	L	0.962*	0.962		ccdc30	1.72801	0.000386609	546	D	0.961*	0.961
cabin1	3.01009	0.000286596	1671	V	0.964*	0.964		abca3b	1.75934	0.000550768	1769	D	0.986*	0.986		lrrc7	4.03956	0.0213418	1893	F	0.985*	0.985		ccdc30	1.72801	0.000386609	555	R	0.979*	0.979
cabin1	3.01009	0.000286596	1807	P	0.976*	0.976		abca3b	1.75934	0.000550768	1770	M	0.970*	0.97		lrrc7	4.03956	0.0213418	1894	P	0.990**	0.99		ccdc30	1.72801	0.000386609	558	D	0.985*	0.985
cabin1	3.01009	0.000286596	1810	T	0.967*	0.967		abca3b	1.75934	0.000550768	1773	G	0.972*	0.972		lrrc7	4.03956	0.0213418	1900	S	0.978*	0.978		ccdc30	1.72801	0.000386609	560	-	0.994**	0.994
cad	3.94143	0.0427397	182	V	0.978*	0.978		abca3b	1.75934	0.000550768	1774	L	0.992**	0.992		lrrc7	4.03956	0.0213418	1901	L	0.977*	0.977		ccdc30	1.72801	0.000386609	569	S	0.980*	0.98
cad	3.94143	0.0427397	428	G	0.974*	0.974		abca3b	1.75934	0.000550768	1775	W	0.993**	0.993		lrrc7	4.03956	0.0213418	1904	T	0.966*	0.966		ccdc30	1.72801	0.000386609	582	T	0.991**	0.991
cad	3.94143	0.0427397	795	Q	0.996**	0.996		abca3b	1.75934	0.000550768	1780	S	0.973*	0.973		lrrc7	4.03956	0.0213418	1905	V	0.957*	0.957		ccdc30	1.72801	0.000386609	586	G	0.983*	0.983
cad	3.94143	0.0427397	1375	S	0.971*	0.971		abca3b	1.75934	0.000550768	1795	C	0.986*	0.986		lrrc7	4.03956	0.0213418	1908	P	0.951*	0.951		ccdc30	1.72801	0.000386609	612	D	0.974*	0.974
cad	3.94143	0.0427397	1382	R	0.987*	0.987		abca3b	1.75934	0.000550768	1806	L	0.962*	0.962		map2k1	7.67277	1.46886e-06	10	T	0.994**	0.994		ccdc30	1.72801	0.000386609	615	E	0.956*	0.956
cad	3.94143	0.0427397	1789	R	0.984*	0.984		abca3b	1.75934	0.000550768	1808	G	0.988*	0.988		map2k1	7.67277	1.46886e-06	157	L	0.998**	0.998		ccdc30	1.72801	0.000386609	618	R	0.967*	0.967
cad	3.94143	0.0427397	2185	Y	0.971*	0.971		abca3b	1.75934	0.000550768	1811	V	0.974*	0.974		map2k1	7.67277	1.46886e-06	177	C	0.987*	0.987		ccdc30	1.72801	0.000386609	620	R	0.991**	0.991
camsap1b	2.89829	0.00485826	186	R	0.953*	0.953		abca3b	1.75934	0.000550768	1812	P	0.968*	0.968		map2k1	7.67277	1.46886e-06	178	V	0.996**	0.996		ccdc30	1.72801	0.000386609	638	K	0.974*	0.974
camsap1b	2.89829	0.00485826	874	L	0.977*	0.977		abca3b	1.75934	0.000550768	1816	S	0.992**	0.992		map2k1	7.67277	1.46886e-06	179	K	0.994**	0.994		ccdc30	1.72801	0.000386609	639	N	0.988*	0.988
camsap1b	2.89829	0.00485826	972	G	0.970*	0.97		abca3b	1.75934	0.000550768	1817	I	0.988*	0.988		map2k1	7.67277	1.46886e-06	180	G	0.998**	0.998		ccdc30	1.72801	0.000386609	641	T	0.971*	0.971
camsap1b	2.89829	0.00485826	983	S	0.980*	0.98		abca3b	1.75934	0.000550768	1818	P	0.976*	0.976		map2k1	7.67277	1.46886e-06	182	A	0.993**	0.993		ccdc30	1.72801	0.000386609	680	E	0.993**	0.993
camsap1b	2.89829	0.00485826	1063	R	0.964*	0.964		adck5	2.93989	0.0480508	125	W	0.963*	0.963		map2k1	7.67277	1.46886e-06	183	Y	0.995**	0.995		ccdc30	1.72801	0.000386609	696	V	0.951*	0.951
camsap1b	2.89829	0.00485826	1181	L	0.963*	0.963		adck5	2.93989	0.0480508	128	A	0.991**	0.991		map2k1	7.67277	1.46886e-06	185	R	0.981*	0.981		ccdc30	1.72801	0.000386609	699	L	0.986*	0.986
camsap1b	2.89829	0.00485826	1539	H	0.974*	0.974		adck5	2.93989	0.0480508	160	T	0.983*	0.983		map2k1	7.67277	1.46886e-06	189	R	0.959*	0.959		ccdc30	1.72801	0.000386609	832	T	0.964*	0.964
camsap3	5.14323	5.07121e-06	118	T	0.982*	0.982		adck5	2.93989	0.0480508	161	S	0.977*	0.977		map2k1	7.67277	1.46886e-06	190	S	0.997**	0.997		ccdc30	1.72801	0.000386609	995	Q	0.997**	0.997
camsap3	5.14323	5.07121e-06	469	Q	0.981*	0.981		adck5	2.93989	0.0480508	167	C	0.953*	0.953		map2k1	7.67277	1.46886e-06	191	S	0.998**	0.998		ccdc30	1.72801	0.000386609	998	Q	0.953*	0.953
camsap3	5.14323	5.07121e-06	900	P	0.989*	0.989		adck5	2.93989	0.0480508	168	A	0.989*	0.989		map2k1	7.67277	1.46886e-06	192	Q	0.984*	0.984		ccdc30	1.72801	0.000386609	1037	K	0.998**	0.998
camsap3	5.14323	5.07121e-06	974	S	0.969*	0.969		adck5	2.93989	0.0480508	172	T	0.976*	0.976		map2k1	7.67277	1.46886e-06	193	R	0.997**	0.997		ccdc30	1.72801	0.000386609	1097	S	0.951*	0.951
camsap3	5.14323	5.07121e-06	1202	H	0.954*	0.954		adck5	2.93989	0.0480508	177	S	0.972*	0.972		map2k1	7.67277	1.46886e-06	195	V	0.990**	0.99		ccdc30	1.72801	0.000386609	1201	S	0.981*	0.981
camsap3	5.14323	5.07121e-06	1356	K	0.965*	0.965		adck5	2.93989	0.0480508	178	T	0.983*	0.983		map2k1	7.67277	1.46886e-06	196	K	0.998**	0.998		ccdc30	1.72801	0.000386609	1256	N	0.968*	0.968
camsap3	5.14323	5.07121e-06	1522	V	0.996**	0.996		adck5	2.93989	0.0480508	181	R	0.974*	0.974		map2k1	7.67277	1.46886e-06	198	S	0.996**	0.996		ccdc30	1.72801	0.000386609	1266	L	0.968*	0.968
camsap3	5.14323	5.07121e-06	1570	V	0.952*	0.952		adck5	2.93989	0.0480508	196	I	0.986*	0.986		map2k1	7.67277	1.46886e-06	200	I	0.975*	0.975		ccdc30	1.72801	0.000386609	1278	N	0.969*	0.969
capn15	6.38646	3.3836e-06	132	S	0.995**	0.995		adgra1	2.97541	0.0267088	1048	G	0.968*	0.968		map2k1	7.67277	1.46886e-06	202	V	0.999**	0.999		ccdc30	1.72801	0.000386609	1282	E	0.983*	0.983
capn15	6.38646	3.3836e-06	221	L	0.977*	0.977		adgra1	2.97541	0.0267088	1161	Q	0.969*	0.969		map2k1	7.67277	1.46886e-06	203	N	0.994**	0.994		ccdc30	1.72801	0.000386609	1287	G	0.986*	0.986
capn15	6.38646	3.3836e-06	246	S	0.993**	0.993		adgra1	2.97541	0.0267088	1246	A	0.972*	0.972		map2k1	7.67277	1.46886e-06	204	S	0.995**	0.995		ccdc30	1.72801	0.000386609	1288	Q	0.984*	0.984
capn15	6.38646	3.3836e-06	339	D	0.974*	0.974		anks1b	2.26659	1.06044e-07	42	R	0.976*	0.976		map2k1	7.67277	1.46886e-06	207	E	0.998**	0.998		ccdc30	1.72801	0.000386609	1292	H	0.996**	0.996
capn15	6.38646	3.3836e-06	364	A	0.990**	0.99		anks1b	2.26659	1.06044e-07	184	A	0.994**	0.994		map2k1	7.67277	1.46886e-06	208	I	0.992**	0.992		ccdc30	1.72801	0.000386609	1315	V	0.965*	0.965
capn15	6.38646	3.3836e-06	419	D	0.951*	0.951		anks1b	2.26659	1.06044e-07	312	N	0.983*	0.983		map2k1	7.67277	1.46886e-06	209	K	0.991**	0.991		ccdc30	1.72801	0.000386609	1317	Q	0.952*	0.952
capn15	6.38646	3.3836e-06	503	S	0.992**	0.992		anks1b	2.26659	1.06044e-07	523	C	0.993**	0.993		map2k1	7.67277	1.46886e-06	210	L	0.998**	0.998		ccdc30	1.72801	0.000386609	1324	R	0.955*	0.955
capn15	6.38646	3.3836e-06	535	S	0.989*	0.989		anks1b	2.26659	1.06044e-07	658	S	0.958*	0.958		map2k1	7.67277	1.46886e-06	211	C	0.988*	0.988		ccdc30	1.72801	0.000386609	1359	E	0.958*	0.958
capn15	6.38646	3.3836e-06	574	S	0.988*	0.988		anks1b	2.26659	1.06044e-07	788	R	0.983*	0.983		map2k1	7.67277	1.46886e-06	212	D	0.993**	0.993		ccdc30	1.72801	0.000386609	1367	S	0.962*	0.962
capn15	6.38646	3.3836e-06	821	S	0.981*	0.981		anks1b	2.26659	1.06044e-07	820	Q	0.954*	0.954		map2k1	7.67277	1.46886e-06	213	F	0.994**	0.994		ccdc30	1.72801	0.000386609	1375	W	0.966*	0.966
capn15	6.38646	3.3836e-06	1313	S	0.987*	0.987		anks1b	2.26659	1.06044e-07	828	A	0.972*	0.972		map2k1	7.67277	1.46886e-06	215	V	0.998**	0.998		ccdc30	1.72801	0.000386609	1376	I	0.974*	0.974
casz1	6.20055	1.30048e-05	209	A	0.982*	0.982		anks1b	2.26659	1.06044e-07	1020	S	0.985*	0.985		map2k1	7.67277	1.46886e-06	217	G	0.995**	0.995		ccdc30	1.72801	0.000386609	1398	S	0.977*	0.977
casz1	6.20055	1.30048e-05	421	A	0.986*	0.986		anks1b	2.26659	1.06044e-07	1022	V	0.992**	0.992		map2k1	7.67277	1.46886e-06	218	Q	0.959*	0.959		ccdc30	1.72801	0.000386609	1404	G	0.999**	0.999
casz1	6.20055	1.30048e-05	530	S	0.993**	0.993		anks1b	2.26659	1.06044e-07	1024	P	0.986*	0.986		map2k1	7.67277	1.46886e-06	220	I	0.995**	0.995		ccdc30	1.72801	0.000386609	1435	L	0.959*	0.959
casz1	6.20055	1.30048e-05	606	T	0.969*	0.969		anks1b	2.26659	1.06044e-07	1028	V	0.982*	0.982		map2k1	7.67277	1.46886e-06	221	D	0.993**	0.993		ccdc30	1.72801	0.000386609	1473	G	0.977*	0.977
casz1	6.20055	1.30048e-05	652	T	0.965*	0.965		anks1b	2.26659	1.06044e-07	1029	Q	0.979*	0.979		map2k1	7.67277	1.46886e-06	222	S	0.999**	0.999		ccdc30	1.72801	0.000386609	1479	T	0.959*	0.959
casz1	6.20055	1.30048e-05	1058	Q	0.986*	0.986		anks1b	2.26659	1.06044e-07	1030	S	0.990*	0.99		map2k1	7.67277	1.46886e-06	223	M	0.997**	0.997		ccdc30	1.72801	0.000386609	1534	L	0.983*	0.983
casz1	6.20055	1.30048e-05	1180	V	0.952*	0.952		anks1b	2.26659	1.06044e-07	1031	V	0.983*	0.983		map2k1	7.67277	1.46886e-06	224	A	0.992**	0.992		ccdc43	18.3028	0.00294482	141	A	0.987*	0.987
casz1	6.20055	1.30048e-05	1275	G	0.958*	0.958		anks1b	2.26659	1.06044e-07	1034	W	0.997**	0.997		map2k1	7.67277	1.46886e-06	225	N	0.994**	0.994		ccdc43	18.3028	0.00294482	157	E	0.982*	0.982
casz1	6.20055	1.30048e-05	1351	G	0.981*	0.981		anks1b	2.26659	1.06044e-07	1036	D	0.983*	0.983		map2k1	7.67277	1.46886e-06	227	F	0.963*	0.963		cd40lg	4.5576	0.00228137	289	P	0.968*	0.968
casz1	6.20055	1.30048e-05	1743	G	0.986*	0.986		anks1b	2.26659	1.06044e-07	1037	N	0.985*	0.985		map2k1	7.67277	1.46886e-06	229	G	0.996**	0.996		cd40lg	4.5576	0.00228137	302	-	0.978*	0.978
ccdc177	3.31796	0.0333874	94	T	0.974*	0.974		anks1b	2.26659	1.06044e-07	1041	V	0.989*	0.989		map2k1	7.67277	1.46886e-06	231	R	0.990**	0.99		celsr2	71.4464	8.37343e-11	1865	A	0.974*	0.974
ccdc177	3.31796	0.0333874	95	A	0.965*	0.965		anks1b	2.26659	1.06044e-07	1044	E	0.988*	0.988		map2k1	7.67277	1.46886e-06	233	Y	0.999**	0.999		celsr2	71.4464	8.37343e-11	2400	R	0.964*	0.964
ccdc177	3.31796	0.0333874	111	E	0.988*	0.988		anks1b	2.26659	1.06044e-07	1045	N	0.988*	0.988		map2k1	7.67277	1.46886e-06	234	M	0.998**	0.998		cep104	1.98529	0.0331369	357	I	0.961*	0.961
ccdc177	3.31796	0.0333874	322	S	0.973*	0.973		anks1b	2.26659	1.06044e-07	1048	L	0.998**	0.998		map2k1	7.67277	1.46886e-06	236	P	0.994**	0.994		cep104	1.98529	0.0331369	402	D	0.988*	0.988
ccdc177	3.31796	0.0333874	528	G	0.968*	0.968		anks1b	2.26659	1.06044e-07	1050	N	0.996**	0.996		map2k1	7.67277	1.46886e-06	237	E	0.998**	0.998		cep104	1.98529	0.0331369	445	P	0.959*	0.959
ccdc177	3.31796	0.0333874	730	R	0.989*	0.989		anks1b	2.26659	1.06044e-07	1052	F	0.990*	0.99		map2k1	7.67277	1.46886e-06	238	R	0.991**	0.991		cep104	1.98529	0.0331369	450	T	0.984*	0.984
ccdc177	3.31796	0.0333874	837	R	0.987*	0.987		anks1b	2.26659	1.06044e-07	1054	N	0.977*	0.977		map2k1	7.67277	1.46886e-06	240	Q	0.997**	0.997		cep104	1.98529	0.0331369	477	I	0.956*	0.956
ccdc88b	4.44148	0.0238144	494	Q	0.983*	0.983		anks1b	2.26659	1.06044e-07	1056	Q	0.992**	0.992		map2k1	7.67277	1.46886e-06	241	G	0.995**	0.995		cep104	1.98529	0.0331369	525	-	0.955*	0.955
ccdc88b	4.44148	0.0238144	625	S	0.970*	0.97		anks1b	2.26659	1.06044e-07	1057	F	0.985*	0.985		map2k1	7.67277	1.46886e-06	242	T	0.995**	0.995		cep152	1.99976	0.000319742	8	A	1.000**	1
ccdc88b	4.44148	0.0238144	965	L	0.973*	0.973		anks1b	2.26659	1.06044e-07	1058	M	0.983*	0.983		map2k1	7.67277	1.46886e-06	245	S	0.993**	0.993		cep152	1.99976	0.000319742	47	E	0.969*	0.969
ccdc88b	4.44148	0.0238144	1394	A	0.961*	0.961		anks1b	2.26659	1.06044e-07	1059	G	0.991**	0.991		map2k1	7.67277	1.46886e-06	246	V	0.992**	0.992		cep152	1.99976	0.000319742	48	Y	0.995**	0.995
ccdc88b	4.44148	0.0238144	1418	R	0.952*	0.952		anks1b	2.26659	1.06044e-07	1060	S	0.991**	0.991		map2k1	7.67277	1.46886e-06	247	Q	0.996**	0.996		cep152	1.99976	0.000319742	57	Q	0.980*	0.98
ccdc88b	4.44148	0.0238144	1769	S	0.969*	0.969		anks1b	2.26659	1.06044e-07	1061	N	0.993**	0.993		map2k1	7.67277	1.46886e-06	248	S	0.998**	0.998		cep152	1.99976	0.000319742	120	S	0.983*	0.983
cdk12	5.4616	1.87097e-05	204	N	0.964*	0.964		anks1b	2.26659	1.06044e-07	1067	D	0.989*	0.989		map2k1	7.67277	1.46886e-06	249	D	0.996**	0.996		cep152	1.99976	0.000319742	227	A	0.967*	0.967
cdk12	5.4616	1.87097e-05	248	G	0.973*	0.973		anks1b	2.26659	1.06044e-07	1068	L	0.984*	0.984		map2k1	7.67277	1.46886e-06	250	I	0.999**	0.999		cep152	1.99976	0.000319742	361	I	0.971*	0.971
cdk12	5.4616	1.87097e-05	286	S	0.958*	0.958		anks1b	2.26659	1.06044e-07	1072	G	0.988*	0.988		map2k1	7.67277	1.46886e-06	251	W	0.984*	0.984		cep152	1.99976	0.000319742	657	S	0.990*	0.99
cdk12	5.4616	1.87097e-05	347	I	0.954*	0.954		anks1b	2.26659	1.06044e-07	1076	S	0.996**	0.996		map2k1	7.67277	1.46886e-06	252	S	0.992**	0.992		cep152	1.99976	0.000319742	700	S	0.990**	0.99
cdk12	5.4616	1.87097e-05	449	S	0.955*	0.955		anks1b	2.26659	1.06044e-07	1077	A	0.973*	0.973		map2k1	7.67277	1.46886e-06	253	M	0.996**	0.996		cep152	1.99976	0.000319742	847	Q	0.957*	0.957
cdk12	5.4616	1.87097e-05	551	L	0.968*	0.968		anks1b	2.26659	1.06044e-07	1083	L	0.989*	0.989		map2k1	7.67277	1.46886e-06	254	G	0.990**	0.99		cep152	1.99976	0.000319742	1035	-	0.953*	0.953
cdk12	5.4616	1.87097e-05	714	R	0.972*	0.972		anks1b	2.26659	1.06044e-07	1084	Q	0.997**	0.997		map2k1	7.67277	1.46886e-06	255	L	0.991**	0.991		cep152	1.99976	0.000319742	1061	E	0.997**	0.997
cdk12	5.4616	1.87097e-05	767	R	0.965*	0.965		anks1b	2.26659	1.06044e-07	1085	A	0.993**	0.993		map2k1	7.67277	1.46886e-06	259	E	0.995**	0.995		cep152	1.99976	0.000319742	1066	L	0.975*	0.975
cdk12	5.4616	1.87097e-05	1289	T	0.957*	0.957		anks1b	2.26659	1.06044e-07	1088	L	0.961*	0.961		map2k1	7.67277	1.46886e-06	260	M	0.997**	0.997		cep152	1.99976	0.000319742	1228	D	0.988*	0.988
cdk12	5.4616	1.87097e-05	1294	P	0.964*	0.964		anks1b	2.26659	1.06044e-07	1089	L	0.981*	0.981		map2k1	7.67277	1.46886e-06	261	A	0.989*	0.989		cep152	1.99976	0.000319742	1255	L	0.986*	0.986
cdk12	5.4616	1.87097e-05	1299	A	0.956*	0.956		anks1b	2.26659	1.06044e-07	1090	P	0.986*	0.986		map2k1	7.67277	1.46886e-06	262	I	0.990**	0.99		cep152	1.99976	0.000319742	1278	E	0.952*	0.952
cdk12	5.4616	1.87097e-05	1368	P	0.964*	0.964		anks1b	2.26659	1.06044e-07	1092	V	0.982*	0.982		map2k1	7.67277	1.46886e-06	265	F	0.987*	0.987		cep152	1.99976	0.000319742	1604	E	0.983*	0.983
cdk12	5.4616	1.87097e-05	1371	P	0.964*	0.964		anks1b	2.26659	1.06044e-07	1094	P	0.988*	0.988		map2k1	7.67277	1.46886e-06	266	P	0.989*	0.989		cep152	1.99976	0.000319742	1779	H	0.969*	0.969
cdk12	5.4616	1.87097e-05	1610	Q	0.982*	0.982		anks1b	2.26659	1.06044e-07	1095	I	0.993**	0.993		map2k1	7.67277	1.46886e-06	267	I	0.996**	0.996		cep152	1.99976	0.000319742	1782	Y	0.956*	0.956
celsr3	3.75274	2.96552e-05	1757	S	0.953*	0.953		anks1b	2.26659	1.06044e-07	1097	Y	0.991**	0.991		map2k1	7.67277	1.46886e-06	270	P	0.996**	0.996		cep152	1.99976	0.000319742	1786	Y	0.979*	0.979
celsr3	3.75274	2.96552e-05	2127	D	0.960*	0.96		anks1b	2.26659	1.06044e-07	1099	G	0.994**	0.994		map2k1	7.67277	1.46886e-06	273	R	0.985*	0.985		cep152	1.99976	0.000319742	1790	M	0.997**	0.997
celsr3	3.75274	2.96552e-05	2217	S	0.953*	0.953		anks1b	2.26659	1.06044e-07	1100	N	0.983*	0.983		map2k1	7.67277	1.46886e-06	274	E	0.990**	0.99		cep152	1.99976	0.000319742	1834	H	0.977*	0.977
celsr3	3.75274	2.96552e-05	2732	K	0.967*	0.967		anks1b	2.26659	1.06044e-07	1103	T	0.962*	0.962		map2k1	7.67277	1.46886e-06	275	L	0.996**	0.996		cep152	1.99976	0.000319742	1836	H	0.958*	0.958
celsr3	3.75274	2.96552e-05	3129	A	0.969*	0.969		anks1b	2.26659	1.06044e-07	1106	A	0.981*	0.981		map2k1	7.67277	1.46886e-06	277	Q	0.998**	0.998		cep152	1.99976	0.000319742	1838	A	0.995**	0.995
chd2	3.013	0.00905705	1137	R	0.958*	0.958		anks1b	2.26659	1.06044e-07	1107	E	0.969*	0.969		map2k1	7.67277	1.46886e-06	279	F	0.994**	0.994		cep152	1.99976	0.000319742	1840	D	0.957*	0.957
chd2	3.013	0.00905705	1172	S	0.957*	0.957		anks1b	2.26659	1.06044e-07	1108	W	0.978*	0.978		map2k1	7.67277	1.46886e-06	294	P	0.978*	0.978		cep152	1.99976	0.000319742	1843	F	0.976*	0.976
chd2	3.013	0.00905705	1815	D	0.971*	0.971		anks1b	2.26659	1.06044e-07	1110	E	0.968*	0.968		map2k1	7.67277	1.46886e-06	297	R	0.960*	0.96		cep152	1.99976	0.000319742	1874	M	0.961*	0.961
chd2	3.013	0.00905705	1837	G	0.989*	0.989		anks1b	2.26659	1.06044e-07	1111	S	0.996**	0.996		map2k1	7.67277	1.46886e-06	299	P	0.997**	0.997		cep152	1.99976	0.000319742	1875	C	0.996**	0.996
chd2	3.013	0.00905705	1838	G	0.988*	0.988		anks1b	2.26659	1.06044e-07	1114	L	0.998**	0.998		map2k1	7.67277	1.46886e-06	304	S	0.997**	0.997		cep152	1.99976	0.000319742	1876	M	0.981*	0.981
chd2	3.013	0.00905705	1840	S	0.978*	0.978		anks1b	2.26659	1.06044e-07	1115	G	0.983*	0.983		map2k1	7.67277	1.46886e-06	306	Y	0.988*	0.988		cep152	1.99976	0.000319742	1878	G	0.982*	0.982
chd6	2.97996	0.0110857	89	T	0.984*	0.984		anks1b	2.26659	1.06044e-07	1116	D	0.988*	0.988		map2k1	7.67277	1.46886e-06	307	G	0.955*	0.955		cep152	1.99976	0.000319742	1879	G	0.956*	0.956
chd6	2.97996	0.0110857	1059	R	0.958*	0.958		anks1b	2.26659	1.06044e-07	1117	Y	0.989*	0.989		map2k1	7.67277	1.46886e-06	308	P	0.974*	0.974		cep152	1.99976	0.000319742	1940	I	0.964*	0.964
chd6	2.97996	0.0110857	1286	Q	0.960*	0.96		anks1b	2.26659	1.06044e-07	1119	K	0.999**	0.999		map2k1	7.67277	1.46886e-06	309	E	0.999**	0.999		cep152	1.99976	0.000319742	1993	G	0.959*	0.959
chd6	2.97996	0.0110857	1301	E	0.974*	0.974		anks1b	2.26659	1.06044e-07	1120	S	0.974*	0.974		map2k1	7.67277	1.46886e-06	311	R	0.991**	0.991		cep152	1.99976	0.000319742	1997	-	0.996**	0.996
chd6	2.97996	0.0110857	1464	G	0.970*	0.97		anks1b	2.26659	1.06044e-07	1122	L	0.993**	0.993		map2k1	7.67277	1.46886e-06	313	P	0.993**	0.993		cep152	1.99976	0.000319742	2066	S	0.976*	0.976
cita	3.7736	0.0126865	345	G	0.980*	0.98		anks1b	2.26659	1.06044e-07	1123	I	0.982*	0.982		map2k1	7.67277	1.46886e-06	314	M	0.996**	0.996		cep152	1.99976	0.000319742	2106	I	0.978*	0.978
cita	3.7736	0.0126865	373	S	0.980*	0.98		anks1b	2.26659	1.06044e-07	1125	G	0.990*	0.99		map2k1	7.67277	1.46886e-06	315	A	0.994**	0.994		cep152	1.99976	0.000319742	2109	S	0.992**	0.992
cita	3.7736	0.0126865	1512	S	0.969*	0.969		anks1b	2.26659	1.06044e-07	1131	L	0.990*	0.99		map2k1	7.67277	1.46886e-06	317	F	0.999**	0.999		ciz1a	4.80368	1.81483e-06	436	D	0.970*	0.97
cita	3.7736	0.0126865	1825	C	0.966*	0.966		anks1b	2.26659	1.06044e-07	1132	V	0.995**	0.995		map2k1	7.67277	1.46886e-06	318	E	0.996**	0.996		ciz1a	4.80368	1.81483e-06	648	G	0.965*	0.965
cita	3.7736	0.0126865	2018	S	0.970*	0.97		anks1b	2.26659	1.06044e-07	1133	K	0.978*	0.978		map2k1	7.67277	1.46886e-06	320	L	0.994**	0.994		ciz1a	4.80368	1.81483e-06	752	S	0.981*	0.981
cita	3.7736	0.0126865	2076	R	0.984*	0.984		anks1b	2.26659	1.06044e-07	1134	K	0.989*	0.989		map2k1	7.67277	1.46886e-06	322	Y	0.997**	0.997		ciz1a	4.80368	1.81483e-06	754	E	0.990*	0.99
cita	3.7736	0.0126865	2092	G	0.960*	0.96		anks1b	2.26659	1.06044e-07	1135	I	0.993**	0.993		map2k1	7.67277	1.46886e-06	324	V	0.999**	0.999		ciz1a	4.80368	1.81483e-06	779	D	0.969*	0.969
cita	3.7736	0.0126865	2158	Q	0.991**	0.991		anks1b	2.26659	1.06044e-07	1136	W	0.995**	0.995		map2k1	7.67277	1.46886e-06	325	N	0.982*	0.982		ciz1a	4.80368	1.81483e-06	793	P	0.988*	0.988
clspn	3.48847	0.0455756	512	S	0.957*	0.957		anks1b	2.26659	1.06044e-07	1139	E	0.995**	0.995		map2k1	7.67277	1.46886e-06	326	E	0.998**	0.998		ciz1a	4.80368	1.81483e-06	794	Q	0.961*	0.961
clspn	3.48847	0.0455756	807	M	0.963*	0.963		anks1b	2.26659	1.06044e-07	1140	L	0.990*	0.99		map2k1	7.67277	1.46886e-06	329	P	0.997**	0.997		ciz1a	4.80368	1.81483e-06	800	-	0.977*	0.977
clspn	3.48847	0.0455756	1044	S	0.970*	0.97		anks1b	2.26659	1.06044e-07	1159	N	0.993**	0.993		map2k1	7.67277	1.46886e-06	330	K	0.993**	0.993		ciz1a	4.80368	1.81483e-06	802	-	0.973*	0.973
coasy	8.01457	0.0181428	139	S	0.971*	0.971		anks1b	2.26659	1.06044e-07	1160	V	0.985*	0.985		map2k1	7.67277	1.46886e-06	333	G	0.959*	0.959		ciz1a	4.80368	1.81483e-06	808	-	0.966*	0.966
coasy	8.01457	0.0181428	219	S	0.988*	0.988		anks1b	2.26659	1.06044e-07	1161	L	0.952*	0.952		map2k1	7.67277	1.46886e-06	338	D	0.996**	0.996		ciz1a	4.80368	1.81483e-06	822	-	0.975*	0.975
coasy	8.01457	0.0181428	544	E	0.957*	0.957		anks1b	2.26659	1.06044e-07	1165	L	0.991**	0.991		map2k1	7.67277	1.46886e-06	339	F	0.977*	0.977		ciz1a	4.80368	1.81483e-06	843	-	0.966*	0.966
coasy	8.01457	0.0181428	584	S	0.967*	0.967		anks1b	2.26659	1.06044e-07	1166	I	0.995**	0.995		map2k1	7.67277	1.46886e-06	340	Q	0.990**	0.99		ciz1a	4.80368	1.81483e-06	851	-	0.993**	0.993
coasy	8.01457	0.0181428	607	H	0.974*	0.974		anks1b	2.26659	1.06044e-07	1168	H	0.979*	0.979		map2k1	7.67277	1.46886e-06	341	D	0.992**	0.992		ciz1a	4.80368	1.81483e-06	852	-	0.994**	0.994
cpamd8	3.74255	0.017187	300	R	0.951*	0.951		anks1b	2.26659	1.06044e-07	1170	K	0.962*	0.962		map2k1	7.67277	1.46886e-06	342	F	0.951*	0.951		ciz1a	4.80368	1.81483e-06	856	-	0.997**	0.997
cpamd8	3.74255	0.017187	489	G	0.955*	0.955		anks1b	2.26659	1.06044e-07	1171	R	0.966*	0.966		map2k1	7.67277	1.46886e-06	343	V	0.990*	0.99		ciz1a	4.80368	1.81483e-06	890	-	0.990**	0.99
cpamd8	3.74255	0.017187	513	E	0.955*	0.955		anks1b	2.26659	1.06044e-07	1172	I	0.988*	0.988		map2k1	7.67277	1.46886e-06	345	K	0.999**	0.999		ciz1a	4.80368	1.81483e-06	894	-	0.972*	0.972
cpamd8	3.74255	0.017187	515	D	0.968*	0.968		anks1b	2.26659	1.06044e-07	1173	L	0.964*	0.964		map2k1	7.67277	1.46886e-06	346	C	0.985*	0.985		ciz1a	4.80368	1.81483e-06	941	-	0.960*	0.96
cpamd8	3.74255	0.017187	734	Q	0.991**	0.991		anks1b	2.26659	1.06044e-07	1174	A	0.966*	0.966		map2k1	7.67277	1.46886e-06	348	I	0.991**	0.991		ciz1a	4.80368	1.81483e-06	1014	E	0.989*	0.989
cpamd8	3.74255	0.017187	880	R	0.975*	0.975		anks1b	2.26659	1.06044e-07	1175	S	0.989*	0.989		map2k1	7.67277	1.46886e-06	350	N	0.997**	0.997		clip3	6.15529	6.36105e-10	5	-	0.961*	0.961
cpamd8	3.74255	0.017187	1004	R	0.975*	0.975		anks1b	2.26659	1.06044e-07	1176	L	0.998**	0.998		map2k1	7.67277	1.46886e-06	353	E	0.984*	0.984		clip3	6.15529	6.36105e-10	8	-	0.965*	0.965
cul9	2.86062	0.023765	380	A	0.959*	0.959		anks1b	2.26659	1.06044e-07	1179	D	0.992**	0.992		map2k1	7.67277	1.46886e-06	354	R	0.993**	0.993		clip3	6.15529	6.36105e-10	10	-	0.968*	0.968
cul9	2.86062	0.023765	555	S	0.971*	0.971		anks1b	2.26659	1.06044e-07	1184	D	0.991**	0.991		map2k1	7.67277	1.46886e-06	355	A	0.960*	0.96		clip3	6.15529	6.36105e-10	14	-	0.954*	0.954
cul9	2.86062	0.023765	805	Q	0.958*	0.958		anks1b	2.26659	1.06044e-07	1185	V	0.988*	0.988		map2k1	7.67277	1.46886e-06	356	D	0.997**	0.997		clip3	6.15529	6.36105e-10	46	-	0.969*	0.969
cul9	2.86062	0.023765	1081	C	0.954*	0.954		anks1b	2.26659	1.06044e-07	1186	P	0.995**	0.995		map2k1	7.67277	1.46886e-06	357	L	0.997**	0.997		clip3	6.15529	6.36105e-10	107	-	0.964*	0.964
cul9	2.86062	0.023765	2509	S	0.964*	0.964		anks1b	2.26659	1.06044e-07	1188	K	0.983*	0.983		map2k1	7.67277	1.46886e-06	359	H	0.981*	0.981		clmn	4.56188	0.000152834	593	S	0.970*	0.97
cx43	5.93608	8.61005e-12	116	A	0.994**	0.994		anks1b	2.26659	1.06044e-07	1194	S	0.997**	0.997		map2k1	7.67277	1.46886e-06	362	V	0.997**	0.997		clmn	4.56188	0.000152834	705	S	0.986*	0.986
cx43	5.93608	8.61005e-12	324	G	0.988*	0.988		anks1b	2.26659	1.06044e-07	1195	L	0.984*	0.984		map2k1	7.67277	1.46886e-06	364	P	0.986*	0.986		clmn	4.56188	0.000152834	743	K	0.988*	0.988
cx43	5.93608	8.61005e-12	363	P	0.989*	0.989		anks1b	2.26659	1.06044e-07	1196	R	0.964*	0.964		map2k1	7.67277	1.46886e-06	368	Q	0.977*	0.977		clmn	4.56188	0.000152834	949	L	0.986*	0.986
dcun1d3	10.0955	0.000281932	31	G	0.995**	0.995		anks1b	2.26659	1.06044e-07	1198	P	0.984*	0.984		map2k1	7.67277	1.46886e-06	369	C	0.997**	0.997		clmn	4.56188	0.000152834	951	S	0.992**	0.992
dcun1d3	10.0955	0.000281932	149	E	0.995**	0.995		anks1b	2.26659	1.06044e-07	1221	N	0.976*	0.976		map2k1	7.67277	1.46886e-06	374	V	0.969*	0.969		clmn	4.56188	0.000152834	957	E	0.992**	0.992
dcun1d3	10.0955	0.000281932	185	R	0.996**	0.996		anks1b	2.26659	1.06044e-07	1223	G	0.987*	0.987		map2k1	7.67277	1.46886e-06	375	D	0.996**	0.996		clnk	2.78187	0.0083772	98	R	0.982*	0.982
dcun1d3	10.0955	0.000281932	239	V	0.959*	0.959		anks1b	2.26659	1.06044e-07	1224	S	0.997**	0.997		map2k1	7.67277	1.46886e-06	376	F	0.990*	0.99		clnk	2.78187	0.0083772	149	A	0.966*	0.966
dennd4c	2.90032	0.0332903	27	T	0.961*	0.961		anks1b	2.26659	1.06044e-07	1227	V	0.991**	0.991		map2k1	7.67277	1.46886e-06	380	L	0.998**	0.998		clnk	2.78187	0.0083772	245	F	0.980*	0.98
dennd4c	2.90032	0.0332903	759	V	0.979*	0.979		anks1b	2.26659	1.06044e-07	1229	H	0.984*	0.984		map2k1	7.67277	1.46886e-06	384	I	0.990**	0.99		clnk	2.78187	0.0083772	419	H	0.977*	0.977
dennd4c	2.90032	0.0332903	1130	A	0.960*	0.96		anks1b	2.26659	1.06044e-07	1231	I	0.995**	0.995		map2k1	7.67277	1.46886e-06	385	G	0.992**	0.992		clnk	2.78187	0.0083772	436	-	0.973*	0.973
dennd4c	2.90032	0.0332903	1684	V	0.981*	0.981		anks1b	2.26659	1.06044e-07	1232	M	0.982*	0.982		map2k1	7.67277	1.46886e-06	386	L	0.999**	0.999		clnk	2.78187	0.0083772	439	-	0.989*	0.989
dennd4c	2.90032	0.0332903	1752	E	0.962*	0.962		anks1b	2.26659	1.06044e-07	1233	Q	0.985*	0.985		map2k1	7.67277	1.46886e-06	387	N	0.990*	0.99		clnk	2.78187	0.0083772	515	T	0.970*	0.97
dennd4c	2.90032	0.0332903	1968	A	0.956*	0.956		anks1b	2.26659	1.06044e-07	1235	D	0.994**	0.994		map2k1	7.67277	1.46886e-06	390	V	0.995**	0.995		clrn3	2.06911	0.0237329	128	T	0.997**	0.997
dennd4c	2.90032	0.0332903	2033	S	0.964*	0.964		anks1b	2.26659	1.06044e-07	1236	A	0.984*	0.984		map2k1	7.67277	1.46886e-06	393	T	0.994**	0.994		clrn3	2.06911	0.0237329	180	L	0.973*	0.973
dlg5a	2.28241	0.00571372	346	L	0.954*	0.954		anks1b	2.26659	1.06044e-07	1245	N	0.993**	0.993		mapk8ip2	2.86937	0.0336471	719	P	0.955*	0.955		clrn3	2.06911	0.0237329	186	V	0.999**	0.999
dlg5a	2.28241	0.00571372	671	I	0.973*	0.973		anks1b	2.26659	1.06044e-07	1247	F	0.991**	0.991		mapk8ip2	2.86937	0.0336471	1006	S	0.981*	0.981		clrn3	2.06911	0.0237329	261	N	0.968*	0.968
dlg5a	2.28241	0.00571372	1007	A	0.978*	0.978		anks1b	2.26659	1.06044e-07	1249	D	0.993**	0.993		mapk8ip2	2.86937	0.0336471	1127	E	0.979*	0.979		cmtr2	1.77905	6.81842e-09	14	M	1.000**	1
dlg5a	2.28241	0.00571372	1072	R	0.964*	0.964		anks1b	2.26659	1.06044e-07	1250	V	0.988*	0.988		mapk8ip2	2.86937	0.0336471	1128	E	0.961*	0.961		cmtr2	1.77905	6.81842e-09	41	L	0.955*	0.955
dlg5a	2.28241	0.00571372	1201	L	0.970*	0.97		anks1b	2.26659	1.06044e-07	1252	R	0.986*	0.986		mapk8ip2	2.86937	0.0336471	1130	E	0.988*	0.988		cmtr2	1.77905	6.81842e-09	49	R	0.974*	0.974
dlg5a	2.28241	0.00571372	1260	L	0.996**	0.996		anks1b	2.26659	1.06044e-07	1253	S	0.977*	0.977		med1	2.91391	0.00593402	96	G	0.951*	0.951		cmtr2	1.77905	6.81842e-09	50	A	0.980*	0.98
dlg5a	2.28241	0.00571372	1435	E	0.984*	0.984		anks1b	2.26659	1.06044e-07	1255	L	0.975*	0.975		med1	2.91391	0.00593402	257	D	0.963*	0.963		cmtr2	1.77905	6.81842e-09	82	N	0.999**	0.999
dlg5a	2.28241	0.00571372	1457	S	0.962*	0.962		anks1b	2.26659	1.06044e-07	1258	Q	0.995**	0.995		med1	2.91391	0.00593402	506	S	0.953*	0.953		cmtr2	1.77905	6.81842e-09	83	V	0.968*	0.968
dlg5a	2.28241	0.00571372	1780	V	0.965*	0.965		anks1b	2.26659	1.06044e-07	1259	M	0.996**	0.996		med1	2.91391	0.00593402	834	S	0.984*	0.984		cmtr2	1.77905	6.81842e-09	91	S	0.980*	0.98
dlg5a	2.28241	0.00571372	1783	L	0.971*	0.971		anks1b	2.26659	1.06044e-07	1261	Q	0.994**	0.994		med1	2.91391	0.00593402	1556	V	0.974*	0.974		cmtr2	1.77905	6.81842e-09	97	A	0.994**	0.994
dlgap4b	6.21356	1.09025e-06	330	S	0.983*	0.983		anks1b	2.26659	1.06044e-07	1264	M	0.990*	0.99		med1	2.91391	0.00593402	2008	S	0.978*	0.978		cmtr2	1.77905	6.81842e-09	136	S	0.958*	0.958
dlgap4b	6.21356	1.09025e-06	658	G	0.964*	0.964		anks1b	2.26659	1.06044e-07	1267	E	0.997**	0.997		med23	4.12452	0.0214792	45	S	0.960*	0.96		cmtr2	1.77905	6.81842e-09	171	N	1.000**	1
dlgap4b	6.21356	1.09025e-06	871	S	0.996**	0.996		anks1b	2.26659	1.06044e-07	1268	W	0.978*	0.978		megf6b	1.64641	0.000219918	388	T	0.957*	0.957		cmtr2	1.77905	6.81842e-09	191	K	0.999**	0.999
dlgap4b	6.21356	1.09025e-06	929	S	0.952*	0.952		anks1b	2.26659	1.06044e-07	1269	C	0.986*	0.986		megf6b	1.64641	0.000219918	706	V	0.952*	0.952		cmtr2	1.77905	6.81842e-09	193	-	0.995**	0.995
dlgap4b	6.21356	1.09025e-06	1024	C	0.987*	0.987		anks1b	2.26659	1.06044e-07	1270	E	0.994**	0.994		megf6b	1.64641	0.000219918	712	E	0.959*	0.959		cmtr2	1.77905	6.81842e-09	194	-	0.965*	0.965
dnah5	2.73043	1.46678e-63	510	T	0.963*	0.963		anks1b	2.26659	1.06044e-07	1273	T	0.965*	0.965		megf6b	1.64641	0.000219918	722	C	0.995**	0.995		cmtr2	1.77905	6.81842e-09	198	S	0.979*	0.979
dnah5	2.73043	1.46678e-63	576	M	0.971*	0.971		anks1b	2.26659	1.06044e-07	1274	L	0.967*	0.967		megf6b	1.64641	0.000219918	725	G	0.954*	0.954		cmtr2	1.77905	6.81842e-09	200	L	0.982*	0.982
dnah5	2.73043	1.46678e-63	683	L	0.962*	0.962		anks1b	2.26659	1.06044e-07	1276	P	0.990*	0.99		megf6b	1.64641	0.000219918	727	Q	0.956*	0.956		cmtr2	1.77905	6.81842e-09	201	H	0.999**	0.999
dnah5	2.73043	1.46678e-63	1275	N	0.952*	0.952		anks1b	2.26659	1.06044e-07	1277	P	0.993**	0.993		megf6b	1.64641	0.000219918	734	E	0.972*	0.972		cmtr2	1.77905	6.81842e-09	202	C	0.980*	0.98
dnah5	2.73043	1.46678e-63	1591	R	0.992**	0.992		anks1b	2.26659	1.06044e-07	1278	N	0.983*	0.983		megf6b	1.64641	0.000219918	737	P	0.960*	0.96		cmtr2	1.77905	6.81842e-09	209	N	0.997**	0.997
dnah5	2.73043	1.46678e-63	2005	V	0.959*	0.959		anks1b	2.26659	1.06044e-07	1279	E	0.994**	0.994		megf6b	1.64641	0.000219918	747	K	0.962*	0.962		cmtr2	1.77905	6.81842e-09	218	N	1.000**	1
dnah5	2.73043	1.46678e-63	2500	D	0.984*	0.984		anks1b	2.26659	1.06044e-07	1284	T	0.987*	0.987		megf6b	1.64641	0.000219918	749	E	0.960*	0.96		cmtr2	1.77905	6.81842e-09	219	G	0.980*	0.98
dnah5	2.73043	1.46678e-63	2550	N	0.989*	0.989		anks1b	2.26659	1.06044e-07	1286	V	0.998**	0.998		megf6b	1.64641	0.000219918	758	H	0.963*	0.963		cmtr2	1.77905	6.81842e-09	221	G	0.981*	0.981
dnah5	2.73043	1.46678e-63	2571	E	0.988*	0.988		anks1b	2.26659	1.06044e-07	1287	Q	0.987*	0.987		megf6b	1.64641	0.000219918	762	A	0.957*	0.957		cmtr2	1.77905	6.81842e-09	243	I	1.000**	1
dnah5	2.73043	1.46678e-63	2640	C	0.955*	0.955		anks1b	2.26659	1.06044e-07	1288	Y	0.981*	0.981		megf6b	1.64641	0.000219918	766	Q	0.967*	0.967		cmtr2	1.77905	6.81842e-09	247	L	0.974*	0.974
dnah5	2.73043	1.46678e-63	2671	L	0.963*	0.963		anks1b	2.26659	1.06044e-07	1289	W	0.996**	0.996		megf6b	1.64641	0.000219918	767	C	0.951*	0.951		cmtr2	1.77905	6.81842e-09	249	W	0.998**	0.998
dnah5	2.73043	1.46678e-63	2986	S	0.997**	0.997		anks1b	2.26659	1.06044e-07	1292	H	0.965*	0.965		megf6b	1.64641	0.000219918	784	K	0.990**	0.99		cmtr2	1.77905	6.81842e-09	255	D	1.000**	1
dnah5	2.73043	1.46678e-63	2990	P	0.988*	0.988		anks1b	2.26659	1.06044e-07	1293	P	0.985*	0.985		megf6b	1.64641	0.000219918	800	C	0.976*	0.976		cmtr2	1.77905	6.81842e-09	257	T	0.971*	0.971
dnah5	2.73043	1.46678e-63	2997	M	0.997**	0.997		anks1b	2.26659	1.06044e-07	1294	E	0.995**	0.995		megf6b	1.64641	0.000219918	806	Q	0.967*	0.967		cmtr2	1.77905	6.81842e-09	258	G	0.951*	0.951
dnah5	2.73043	1.46678e-63	2998	P	0.985*	0.985		anks1b	2.26659	1.06044e-07	1295	K	0.977*	0.977		megf6b	1.64641	0.000219918	818	C	0.953*	0.953		cmtr2	1.77905	6.81842e-09	260	I	0.982*	0.982
dnah5	2.73043	1.46678e-63	2999	K	0.983*	0.983		anks1b	2.26659	1.06044e-07	1297	I	0.995**	0.995		megf6b	1.64641	0.000219918	821	V	0.957*	0.957		cmtr2	1.77905	6.81842e-09	263	Q	0.955*	0.955
dnah5	2.73043	1.46678e-63	3000	V	0.998**	0.998		anks1b	2.26659	1.06044e-07	1299	Q	0.996**	0.996		megf6b	1.64641	0.000219918	834	K	0.964*	0.964		cmtr2	1.77905	6.81842e-09	264	K	0.999**	0.999
dnah5	2.73043	1.46678e-63	3001	Y	0.984*	0.984		anks1b	2.26659	1.06044e-07	1300	S	0.997**	0.997		megf6b	1.64641	0.000219918	838	C	0.990**	0.99		cmtr2	1.77905	6.81842e-09	269	L	0.973*	0.973
dnah5	2.73043	1.46678e-63	3002	D	0.993**	0.993		anks1b	2.26659	1.06044e-07	1303	Y	0.991**	0.991		megf6b	1.64641	0.000219918	843	V	0.956*	0.956		cmtr2	1.77905	6.81842e-09	272	F	0.999**	0.999
dnah5	2.73043	1.46678e-63	3004	I	0.996**	0.996		anks1b	2.26659	1.06044e-07	1304	E	0.993**	0.993		megf6b	1.64641	0.000219918	844	C	0.951*	0.951		cmtr2	1.77905	6.81842e-09	308	N	0.999**	0.999
dnah5	2.73043	1.46678e-63	3005	V	0.981*	0.981		anks1b	2.26659	1.06044e-07	1305	A	0.996**	0.996		megf6b	1.64641	0.000219918	855	S	0.967*	0.967		cmtr2	1.77905	6.81842e-09	309	M	1.000**	1
dnah5	2.73043	1.46678e-63	3007	F	0.975*	0.975		anks1b	2.26659	1.06044e-07	1306	Y	0.985*	0.985		megf6b	1.64641	0.000219918	862	C	0.968*	0.968		cmtr2	1.77905	6.81842e-09	310	R	0.992**	0.992
dnah5	2.73043	1.46678e-63	3008	E	0.998**	0.998		anks1b	2.26659	1.06044e-07	1307	Y	0.984*	0.984		megf6b	1.64641	0.000219918	865	V	0.961*	0.961		cmtr2	1.77905	6.81842e-09	312	V	0.994**	0.994
dnah5	2.73043	1.46678e-63	3009	S	0.997**	0.997		anks1b	2.26659	1.06044e-07	1308	L	0.973*	0.973		megf6b	1.64641	0.000219918	875	C	0.982*	0.982		cmtr2	1.77905	6.81842e-09	313	D	1.000**	1
dnah5	2.73043	1.46678e-63	3012	E	0.994**	0.994		anks1b	2.26659	1.06044e-07	1309	G	0.998**	0.998		megf6b	1.64641	0.000219918	880	V	0.958*	0.958		cmtr2	1.77905	6.81842e-09	317	A	0.996**	0.996
dnah5	2.73043	1.46678e-63	3016	M	0.980*	0.98		anks1b	2.26659	1.06044e-07	1310	S	0.967*	0.967		megf6b	1.64641	0.000219918	881	C	0.957*	0.957		cmtr2	1.77905	6.81842e-09	321	F	0.956*	0.956
dnah5	2.73043	1.46678e-63	3022	N	0.964*	0.964		anks1b	2.26659	1.06044e-07	1312	L	0.990*	0.99		megf6b	1.64641	0.000219918	889	P	0.956*	0.956		cmtr2	1.77905	6.81842e-09	324	Q	0.962*	0.962
dnah5	2.73043	1.46678e-63	3029	G	0.997**	0.997		anks1b	2.26659	1.06044e-07	1314	K	0.968*	0.968		megf6b	1.64641	0.000219918	892	G	0.958*	0.958		cmtr2	1.77905	6.81842e-09	328	G	0.965*	0.965
dnah5	2.73043	1.46678e-63	3030	M	0.997**	0.997		anks1b	2.26659	1.06044e-07	1316	L	0.991**	0.991		megf6b	1.64641	0.000219918	900	W	0.971*	0.971		cmtr2	1.77905	6.81842e-09	333	L	0.998**	0.998
dnah5	2.73043	1.46678e-63	3031	D	0.998**	0.998		anks1b	2.26659	1.06044e-07	1320	E	0.990**	0.99		megf6b	1.64641	0.000219918	902	G	0.978*	0.978		cmtr2	1.77905	6.81842e-09	334	V	0.963*	0.963
dnah5	2.73043	1.46678e-63	3036	R	0.994**	0.994		anks1b	2.26659	1.06044e-07	1322	T	0.995**	0.995		megf6b	1.64641	0.000219918	908	V	0.957*	0.957		cmtr2	1.77905	6.81842e-09	338	Q	0.988*	0.988
dnah5	2.73043	1.46678e-63	3040	V	0.999**	0.999		anks1b	2.26659	1.06044e-07	1323	Q	0.995**	0.995		megf6b	1.64641	0.000219918	909	C	0.951*	0.951		cmtr2	1.77905	6.81842e-09	339	H	0.994**	0.994
dnah5	2.73043	1.46678e-63	3043	I	0.984*	0.984		anks1b	2.26659	1.06044e-07	1324	D	0.991**	0.991		megf6b	1.64641	0.000219918	911	S	0.965*	0.965		cmtr2	1.77905	6.81842e-09	348	L	0.987*	0.987
dnah5	2.73043	1.46678e-63	3045	V	0.988*	0.988		anks1b	2.26659	1.06044e-07	1326	C	0.997**	0.997		megf6b	1.64641	0.000219918	922	C	0.976*	0.976		cmtr2	1.77905	6.81842e-09	350	G	0.973*	0.973
dnah5	2.73043	1.46678e-63	3046	S	0.996**	0.996		anks1b	2.26659	1.06044e-07	1327	A	0.996**	0.996		megf6b	1.64641	0.000219918	931	C	0.976*	0.976		cmtr2	1.77905	6.81842e-09	353	G	0.955*	0.955
dnah5	2.73043	1.46678e-63	3047	R	0.975*	0.975		anks1b	2.26659	1.06044e-07	1330	M	0.969*	0.969		megf6b	1.64641	0.000219918	935	S	0.959*	0.959		cmtr2	1.77905	6.81842e-09	354	S	0.987*	0.987
dnah5	2.73043	1.46678e-63	3049	I	0.997**	0.997		anks1b	2.26659	1.06044e-07	1332	S	0.996**	0.996		megf6b	1.64641	0.000219918	937	L	0.951*	0.951		cmtr2	1.77905	6.81842e-09	355	F	0.995**	0.995
dnah5	2.73043	1.46678e-63	3050	R	0.985*	0.985		anks1b	2.26659	1.06044e-07	1334	E	0.956*	0.956		megf6b	1.64641	0.000219918	940	C	0.990**	0.99		cmtr2	1.77905	6.81842e-09	358	K	0.976*	0.976
dnah5	2.73043	1.46678e-63	3054	G	0.996**	0.996		anks1b	2.26659	1.06044e-07	1338	K	0.993**	0.993		megf6b	1.64641	0.000219918	952	K	0.971*	0.971		cmtr2	1.77905	6.81842e-09	359	M	1.000**	1
dnah5	2.73043	1.46678e-63	3055	S	0.990**	0.99		anks1b	2.26659	1.06044e-07	1339	V	0.995**	0.995		megf6b	1.64641	0.000219918	960	P	0.958*	0.958		cmtr2	1.77905	6.81842e-09	361	T	0.976*	0.976
dnah5	2.73043	1.46678e-63	3056	A	0.994**	0.994		anks1b	2.26659	1.06044e-07	1340	P	0.993**	0.993		megf6b	1.64641	0.000219918	966	C	0.981*	0.981		cmtr2	1.77905	6.81842e-09	362	L	0.974*	0.974
dnah5	2.73043	1.46678e-63	3063	G	0.991**	0.991		anks1b	2.26659	1.06044e-07	1341	T	0.988*	0.988		megf6b	1.64641	0.000219918	967	Q	0.961*	0.961		cmtr2	1.77905	6.81842e-09	364	E	0.956*	0.956
dnah5	2.73043	1.46678e-63	3064	S	0.983*	0.983		anks1b	2.26659	1.06044e-07	1343	V	0.990**	0.99		megf6b	1.64641	0.000219918	971	R	0.954*	0.954		cmtr2	1.77905	6.81842e-09	367	S	1.000**	1
dnah5	2.73043	1.46678e-63	3065	G	0.965*	0.965		anks1b	2.26659	1.06044e-07	1346	V	0.991**	0.991		megf6b	1.64641	0.000219918	974	C	0.976*	0.976		cmtr2	1.77905	6.81842e-09	369	C	0.984*	0.984
dnah5	2.73043	1.46678e-63	3067	Q	0.997**	0.997		anks1b	2.26659	1.06044e-07	1347	S	0.997**	0.997		megf6b	1.64641	0.000219918	976	H	0.963*	0.963		cmtr2	1.77905	6.81842e-09	370	L	0.995**	0.995
dnah5	2.73043	1.46678e-63	3068	S	0.993**	0.993		anks1b	2.26659	1.06044e-07	1348	Y	0.989*	0.989		megf6b	1.64641	0.000219918	987	W	0.969*	0.969		cmtr2	1.77905	6.81842e-09	373	L	0.985*	0.985
dnah5	2.73043	1.46678e-63	3069	L	0.983*	0.983		anks1b	2.26659	1.06044e-07	1349	K	0.995**	0.995		megf6b	1.64641	0.000219918	992	C	0.992**	0.992		cmtr2	1.77905	6.81842e-09	375	A	0.992**	0.992
dnah5	2.73043	1.46678e-63	3070	T	0.959*	0.959		anks1b	2.26659	1.06044e-07	1350	G	0.974*	0.974		megf6b	1.64641	0.000219918	998	Q	0.970*	0.97		cmtr2	1.77905	6.81842e-09	379	R	0.955*	0.955
dnah5	2.73043	1.46678e-63	3072	L	0.996**	0.996		anks1b	2.26659	1.06044e-07	1352	K	0.977*	0.977		megf6b	1.64641	0.000219918	1001	F	0.975*	0.975		cmtr2	1.77905	6.81842e-09	380	S	0.996**	0.996
dnah5	2.73043	1.46678e-63	3076	I	0.986*	0.986		anks1b	2.26659	1.06044e-07	1353	F	0.993**	0.993		megf6b	1.64641	0.000219918	1010	V	0.955*	0.955		cmtr2	1.77905	6.81842e-09	381	V	0.986*	0.986
dnah5	2.73043	1.46678e-63	3081	T	0.993**	0.993		anks1b	2.26659	1.06044e-07	1354	I	0.979*	0.979		megf6b	1.64641	0.000219918	1011	C	0.957*	0.957		cmtr2	1.77905	6.81842e-09	385	K	0.992**	0.992
dnah5	2.73043	1.46678e-63	3082	F	0.996**	0.996		anks1b	2.26659	1.06044e-07	1356	A	0.988*	0.988		megf6b	1.64641	0.000219918	1012	L	0.980*	0.98		cmtr2	1.77905	6.81842e-09	395	E	0.954*	0.954
dnah5	2.73043	1.46678e-63	3083	Q	0.998**	0.998		anks1b	2.26659	1.06044e-07	1359	K	0.964*	0.964		megf6b	1.64641	0.000219918	1025	V	0.960*	0.96		cmtr2	1.77905	6.81842e-09	396	L	0.987*	0.987
dnah5	2.73043	1.46678e-63	3085	T	0.970*	0.97		anks1b	2.26659	1.06044e-07	1361	I	0.990**	0.99		megf6b	1.64641	0.000219918	1030	W	0.968*	0.968		cmtr2	1.77905	6.81842e-09	398	I	0.994**	0.994
dnah5	2.73043	1.46678e-63	3086	L	0.996**	0.996		anks1b	2.26659	1.06044e-07	1362	I	0.983*	0.983		megf6b	1.64641	0.000219918	1034	Q	0.955*	0.955		cmtr2	1.77905	6.81842e-09	401	L	0.978*	0.978
dnah5	2.73043	1.46678e-63	3087	T	0.986*	0.986		anks1b	2.26659	1.06044e-07	1363	A	0.996**	0.996		megf6b	1.64641	0.000219918	1037	Q	0.980*	0.98		cmtr2	1.77905	6.81842e-09	403	Y	0.997**	0.997
dnah5	2.73043	1.46678e-63	3088	R	0.983*	0.983		anks1b	2.26659	1.06044e-07	1365	H	0.991**	0.991		megf6b	1.64641	0.000219918	1038	T	0.954*	0.954		cmtr2	1.77905	6.81842e-09	404	Q	0.997**	0.997
dnah5	2.73043	1.46678e-63	3093	A	0.988*	0.988		anks1b	2.26659	1.06044e-07	1366	E	0.989*	0.989		megf6b	1.64641	0.000219918	1053	L	0.960*	0.96		cmtr2	1.77905	6.81842e-09	406	K	0.968*	0.968
dnah5	2.73043	1.46678e-63	3094	N	0.994**	0.994		anks1b	2.26659	1.06044e-07	1368	R	0.992**	0.992		megf6b	1.64641	0.000219918	1059	T	0.957*	0.957		cmtr2	1.77905	6.81842e-09	407	E	0.998**	0.998
dnah5	2.73043	1.46678e-63	3098	D	0.995**	0.995		anks1b	2.26659	1.06044e-07	1369	N	0.990*	0.99		megf6b	1.64641	0.000219918	1068	V	0.966*	0.966		cmtr2	1.77905	6.81842e-09	408	Q	0.992**	0.992
dnah5	2.73043	1.46678e-63	3099	L	0.990**	0.99		anks1b	2.26659	1.06044e-07	1370	I	0.993**	0.993		megf6b	1.64641	0.000219918	1073	W	0.970*	0.97		cmtr2	1.77905	6.81842e-09	409	I	0.971*	0.971
dnah5	2.73043	1.46678e-63	3101	G	0.997**	0.997		anks1b	2.26659	1.06044e-07	1372	C	0.979*	0.979		megf6b	1.64641	0.000219918	1077	Q	0.969*	0.969		cmtr2	1.77905	6.81842e-09	414	S	0.989*	0.989
dnah5	2.73043	1.46678e-63	3102	L	0.997**	0.997		anks1b	2.26659	1.06044e-07	1373	A	0.978*	0.978		megf6b	1.64641	0.000219918	1081	V	0.958*	0.958		cmtr2	1.77905	6.81842e-09	415	K	0.978*	0.978
dnah5	2.73043	1.46678e-63	3103	Y	0.997**	0.997		anks1b	2.26659	1.06044e-07	1377	P	0.987*	0.987		megf6b	1.64641	0.000219918	1097	C	0.982*	0.982		cmtr2	1.77905	6.81842e-09	417	I	0.995**	0.995
dnah5	2.73043	1.46678e-63	3109	M	0.997**	0.997		anks1b	2.26659	1.06044e-07	1378	E	0.986*	0.986		megf6b	1.64641	0.000219918	1121	C	0.956*	0.956		cmtr2	1.77905	6.81842e-09	419	N	1.000**	1
dnah5	2.73043	1.46678e-63	3110	G	0.992**	0.992		anks1b	2.26659	1.06044e-07	1379	D	0.986*	0.986		megf6b	1.64641	0.000219918	1122	E	0.969*	0.969		cmtr2	1.77905	6.81842e-09	421	G	0.975*	0.975
dnah5	2.73043	1.46678e-63	3114	S	0.984*	0.984		anks1b	2.26659	1.06044e-07	1380	L	0.991**	0.991		megf6b	1.64641	0.000219918	1129	R	0.977*	0.977		cmtr2	1.77905	6.81842e-09	422	P	0.992**	0.992
dnah5	2.73043	1.46678e-63	3117	F	0.989*	0.989		anks1b	2.26659	1.06044e-07	1384	A	0.976*	0.976		megf6b	1.64641	0.000219918	1130	F	0.958*	0.958		cmtr2	1.77905	6.81842e-09	425	A	0.964*	0.964
dnah5	2.73043	1.46678e-63	3118	T	0.983*	0.983		anks1b	2.26659	1.06044e-07	1385	Y	0.990**	0.99		megf6b	1.64641	0.000219918	1137	E	0.956*	0.956		cmtr2	1.77905	6.81842e-09	432	L	0.979*	0.979
dnah5	2.73043	1.46678e-63	3120	N	0.973*	0.973		anks1b	2.26659	1.06044e-07	1387	T	0.985*	0.985		megf6b	1.64641	0.000219918	1139	E	0.955*	0.955		cmtr2	1.77905	6.81842e-09	435	R	0.985*	0.985
dnah5	2.73043	1.46678e-63	3121	E	0.996**	0.996		anks1b	2.26659	1.06044e-07	1388	K	0.991**	0.991		megf6b	1.64641	0.000219918	1145	Q	0.956*	0.956		cmtr2	1.77905	6.81842e-09	449	I	0.975*	0.975
dnah5	2.73043	1.46678e-63	3122	I	0.982*	0.982		anks1b	2.26659	1.06044e-07	1389	D	0.976*	0.976		megf6b	1.64641	0.000219918	1146	C	0.970*	0.97		cmtr2	1.77905	6.81842e-09	450	C	0.992**	0.992
dnah5	2.73043	1.46678e-63	3125	E	0.999**	0.999		anks1b	2.26659	1.06044e-07	1390	L	0.964*	0.964		megf6b	1.64641	0.000219918	1154	V	0.958*	0.958		cmtr2	1.77905	6.81842e-09	451	T	0.995**	0.995
dnah5	2.73043	1.46678e-63	3126	A	0.982*	0.982		anks1b	2.26659	1.06044e-07	1391	K	0.980*	0.98		megf6b	1.64641	0.000219918	1157	P	0.954*	0.954		cmtr2	1.77905	6.81842e-09	456	L	0.989*	0.989
dnah5	2.73043	1.46678e-63	3128	L	0.987*	0.987		anks1b	2.26659	1.06044e-07	1392	S	0.988*	0.988		megf6b	1.64641	0.000219918	1164	C	0.986*	0.986		cmtr2	1.77905	6.81842e-09	463	E	0.996**	0.996
dnah5	2.73043	1.46678e-63	3129	E	0.991**	0.991		anks1b	2.26659	1.06044e-07	1393	S	0.987*	0.987		megf6b	1.64641	0.000219918	1167	V	0.952*	0.952		cmtr2	1.77905	6.81842e-09	465	L	0.982*	0.982
dnah5	2.73043	1.46678e-63	3131	M	0.991**	0.991		anks1b	2.26659	1.06044e-07	1395	H	0.990*	0.99		megf6b	1.64641	0.000219918	1176	K	0.957*	0.957		cmtr2	1.77905	6.81842e-09	466	R	0.970*	0.97
dnah5	2.73043	1.46678e-63	3133	N	0.993**	0.993		anks1b	2.26659	1.06044e-07	1397	C	0.990*	0.99		megf6b	1.64641	0.000219918	1177	C	0.987*	0.987		cmtr2	1.77905	6.81842e-09	467	L	0.977*	0.977
dnah5	2.73043	1.46678e-63	3137	S	0.989*	0.989		anks1b	2.26659	1.06044e-07	1398	H	0.988*	0.988		megf6b	1.64641	0.000219918	1182	V	0.955*	0.955		cmtr2	1.77905	6.81842e-09	468	F	0.960*	0.96
dnah5	2.73043	1.46678e-63	3140	V	0.996**	0.996		anks1b	2.26659	1.06044e-07	1399	V	0.988*	0.988		megf6b	1.64641	0.000219918	1213	P	0.960*	0.96		cmtr2	1.77905	6.81842e-09	469	V	0.981*	0.981
dnah5	2.73043	1.46678e-63	3141	S	0.998**	0.998		anks1b	2.26659	1.06044e-07	1400	F	0.981*	0.981		megf6b	1.64641	0.000219918	1221	F	0.960*	0.96		cmtr2	1.77905	6.81842e-09	478	C	0.995**	0.995
dnah5	2.73043	1.46678e-63	3142	N	0.994**	0.994		anks1b	2.26659	1.06044e-07	1401	T	0.988*	0.988		megf6b	1.64641	0.000219918	1244	G	0.988*	0.988		cmtr2	1.77905	6.81842e-09	479	M	0.999**	0.999
dnah5	2.73043	1.46678e-63	3144	F	0.984*	0.984		anks1b	2.26659	1.06044e-07	1406	N	0.986*	0.986		megf6b	1.64641	0.000219918	1250	C	0.991**	0.991		cmtr2	1.77905	6.81842e-09	480	S	0.999**	0.999
dnah5	2.73043	1.46678e-63	3145	A	0.989*	0.989		anks1b	2.26659	1.06044e-07	1407	L	0.998**	0.998		megf6b	1.64641	0.000219918	1259	F	0.967*	0.967		cmtr2	1.77905	6.81842e-09	482	E	0.960*	0.96
dnah5	2.73043	1.46678e-63	3146	R	0.995**	0.995		anks1b	2.26659	1.06044e-07	1409	Y	0.982*	0.982		megf6b	1.64641	0.000219918	1263	C	0.973*	0.973		cmtr2	1.77905	6.81842e-09	483	Q	0.997**	0.997
dnah5	2.73043	1.46678e-63	3148	E	0.965*	0.965		anks1b	2.26659	1.06044e-07	1410	E	0.995**	0.995		megf6b	1.64641	0.000219918	1265	Q	0.978*	0.978		cmtr2	1.77905	6.81842e-09	484	R	0.998**	0.998
dnah5	2.73043	1.46678e-63	3149	I	0.987*	0.987		anks1b	2.26659	1.06044e-07	1414	T	0.990*	0.99		megf6b	1.64641	0.000219918	1267	C	0.975*	0.975		cmtr2	1.77905	6.81842e-09	485	R	0.995**	0.995
dnah5	2.73043	1.46678e-63	3151	E	0.997**	0.997		anks1b	2.26659	1.06044e-07	1417	Q	0.998**	0.998		megf6b	1.64641	0.000219918	1344	G	0.951*	0.951		cmtr2	1.77905	6.81842e-09	489	Q	0.996**	0.996
dnah5	2.73043	1.46678e-63	3155	D	0.989*	0.989		anks1b	2.26659	1.06044e-07	1421	V	0.998**	0.998		mthfr	3.11198	0.0240605	589	S	0.993**	0.993		cmtr2	1.77905	6.81842e-09	492	E	0.998**	0.998
dnah5	2.73043	1.46678e-63	3157	I	0.988*	0.988		anks1b	2.26659	1.06044e-07	1422	A	0.994**	0.994		mthfr	3.11198	0.0240605	594	T	0.988*	0.988		cmtr2	1.77905	6.81842e-09	493	Y	0.987*	0.987
dnah5	2.73043	1.46678e-63	3162	R	0.969*	0.969		anks1b	2.26659	1.06044e-07	1423	Y	0.988*	0.988		mthfr	3.11198	0.0240605	595	C	0.984*	0.984		cmtr2	1.77905	6.81842e-09	494	A	0.971*	0.971
dnah5	2.73043	1.46678e-63	3163	E	0.998**	0.998		anks1b	2.26659	1.06044e-07	1424	Q	0.995**	0.995		mthfr	3.11198	0.0240605	597	M	0.979*	0.979		cmtr2	1.77905	6.81842e-09	496	E	0.973*	0.973
dnah5	2.73043	1.46678e-63	3164	F	0.992**	0.992		anks1b	2.26659	1.06044e-07	1426	A	0.994**	0.994		mthfr	3.11198	0.0240605	600	A	0.977*	0.977		cmtr2	1.77905	6.81842e-09	499	T	0.953*	0.953
dnah5	2.73043	1.46678e-63	3171	N	0.970*	0.97		anks1b	2.26659	1.06044e-07	1427	L	0.994**	0.994		mthfr	3.11198	0.0240605	602	I	0.986*	0.986		cmtr2	1.77905	6.81842e-09	501	R	0.956*	0.956
dnah5	2.73043	1.46678e-63	3172	E	0.987*	0.987		anks1b	2.26659	1.06044e-07	1429	A	0.979*	0.979		mthfr	3.11198	0.0240605	605	Y	0.976*	0.976		cmtr2	1.77905	6.81842e-09	502	F	0.973*	0.973
dnah5	2.73043	1.46678e-63	3173	N	0.994**	0.994		anks1b	2.26659	1.06044e-07	1431	K	0.992**	0.992		mthfr	3.11198	0.0240605	607	S	0.980*	0.98		cmtr2	1.77905	6.81842e-09	504	V	0.959*	0.959
dnah5	2.73043	1.46678e-63	3175	Y	0.984*	0.984		anks1b	2.26659	1.06044e-07	1432	S	0.991**	0.991		mthfr	3.11198	0.0240605	627	R	0.977*	0.977		cmtr2	1.77905	6.81842e-09	506	Y	0.978*	0.978
dnah5	2.73043	1.46678e-63	3176	E	0.991**	0.991		anks1b	2.26659	1.06044e-07	1434	H	0.986*	0.986		mthfr	3.11198	0.0240605	628	C	0.968*	0.968		cmtr2	1.77905	6.81842e-09	508	P	0.994**	0.994
dnah5	2.73043	1.46678e-63	3178	F	0.988*	0.988		anks1b	2.26659	1.06044e-07	1435	G	0.978*	0.978		mthfr	3.11198	0.0240605	635	A	0.976*	0.976		cmtr2	1.77905	6.81842e-09	510	K	0.962*	0.962
dnah5	2.73043	1.46678e-63	3181	R	0.995**	0.995		anks1b	2.26659	1.06044e-07	1437	S	0.989*	0.989		mthfr	3.11198	0.0240605	637	A	0.973*	0.973		cmtr2	1.77905	6.81842e-09	514	C	0.984*	0.984
dnah5	2.73043	1.46678e-63	3184	Q	0.991**	0.991		anks1b	2.26659	1.06044e-07	1439	L	0.982*	0.982		mthfr	3.11198	0.0240605	642	A	0.991**	0.991		cmtr2	1.77905	6.81842e-09	518	V	1.000**	1
dnah5	2.73043	1.46678e-63	3185	N	0.987*	0.987		anks1b	2.26659	1.06044e-07	1440	P	0.989*	0.989		ncoa2	3.02808	0.0404038	185	T	0.978*	0.978		cmtr2	1.77905	6.81842e-09	519	V	0.953*	0.953
dnah5	2.73043	1.46678e-63	3186	L	0.969*	0.969		anks1b	2.26659	1.06044e-07	1441	E	0.999**	0.999		ncoa2	3.02808	0.0404038	409	M	0.963*	0.963		cmtr2	1.77905	6.81842e-09	520	R	0.991**	0.991
dnah5	2.73043	1.46678e-63	3187	H	0.996**	0.996		anks1b	2.26659	1.06044e-07	1444	D	0.976*	0.976		ncoa2	3.02808	0.0404038	455	S	0.976*	0.976		cmtr2	1.77905	6.81842e-09	524	V	0.978*	0.978
dnah5	2.73043	1.46678e-63	3190	L	0.999**	0.999		anks1b	2.26659	1.06044e-07	1447	P	0.992**	0.992		ncoa2	3.02808	0.0404038	741	L	0.982*	0.982		cmtr2	1.77905	6.81842e-09	526	-	0.995**	0.995
dnah5	2.73043	1.46678e-63	3194	P	0.987*	0.987		anks1b	2.26659	1.06044e-07	1451	V	0.995**	0.995		ncoa2	3.02808	0.0404038	843	T	0.970*	0.97		cmtr2	1.77905	6.81842e-09	533	-	0.980*	0.98
dnah5	2.73043	1.46678e-63	3198	R	0.996**	0.996		anks1b	2.26659	1.06044e-07	1453	K	0.975*	0.975		ncoa2	3.02808	0.0404038	1236	A	0.974*	0.974		cmtr2	1.77905	6.81842e-09	534	-	0.956*	0.956
dnah5	2.73043	1.46678e-63	3199	F	0.993**	0.993		anks1b	2.26659	1.06044e-07	1455	R	0.981*	0.981		ncoa2	3.02808	0.0404038	1244	K	0.989*	0.989		cmtr2	1.77905	6.81842e-09	550	K	0.975*	0.975
dnah5	2.73043	1.46678e-63	3200	R	0.987*	0.987		anks1b	2.26659	1.06044e-07	1457	N	0.986*	0.986		ncoa2	3.02808	0.0404038	1428	A	0.953*	0.953		cmtr2	1.77905	6.81842e-09	554	S	0.999**	0.999
dnah5	2.73043	1.46678e-63	3201	T	0.959*	0.959		anks1b	2.26659	1.06044e-07	1458	I	0.975*	0.975		ncor2	4.12344	0.000255796	163	P	0.979*	0.979		cmtr2	1.77905	6.81842e-09	556	N	0.999**	0.999
dnah5	2.73043	1.46678e-63	3202	R	0.991**	0.991		anks1b	2.26659	1.06044e-07	1502	S	0.996**	0.996		ncor2	4.12344	0.000255796	713	R	0.985*	0.985		cmtr2	1.77905	6.81842e-09	564	Q	0.961*	0.961
dnah5	2.73043	1.46678e-63	3203	A	0.992**	0.992		anks1b	2.26659	1.06044e-07	1503	M	0.981*	0.981		ncor2	4.12344	0.000255796	773	S	0.987*	0.987		cmtr2	1.77905	6.81842e-09	566	W	0.977*	0.977
dnah5	2.73043	1.46678e-63	3204	L	0.997**	0.997		anks1b	2.26659	1.06044e-07	1504	E	0.989*	0.989		ncor2	4.12344	0.000255796	786	P	0.992**	0.992		cmtr2	1.77905	6.81842e-09	575	A	0.965*	0.965
dnah5	2.73043	1.46678e-63	3205	K	0.998**	0.998		anks1b	2.26659	1.06044e-07	1505	Q	0.989*	0.989		ncor2	4.12344	0.000255796	858	L	0.956*	0.956		cmtr2	1.77905	6.81842e-09	576	Q	0.971*	0.971
dnah5	2.73043	1.46678e-63	3206	F	0.993**	0.993		anks1b	2.26659	1.06044e-07	1506	P	0.997**	0.997		ncor2	4.12344	0.000255796	1038	A	0.979*	0.979		cmtr2	1.77905	6.81842e-09	577	G	1.000**	1
dnah5	2.73043	1.46678e-63	3208	A	0.992**	0.992		anks1b	2.26659	1.06044e-07	1507	S	0.953*	0.953		ncor2	4.12344	0.000255796	1061	A	0.954*	0.954		cmtr2	1.77905	6.81842e-09	579	Y	0.994**	0.994
dnah5	2.73043	1.46678e-63	3210	I	0.993**	0.993		anks1b	2.26659	1.06044e-07	1508	M	0.990*	0.99		ncor2	4.12344	0.000255796	1062	A	0.958*	0.958		cmtr2	1.77905	6.81842e-09	580	G	0.993**	0.993
dnah5	2.73043	1.46678e-63	3211	S	0.988*	0.988		anks1b	2.26659	1.06044e-07	1509	D	0.977*	0.977		ncor2	4.12344	0.000255796	1627	Q	0.957*	0.957		cmtr2	1.77905	6.81842e-09	581	P	0.989*	0.989
dnah5	2.73043	1.46678e-63	3213	C	0.983*	0.983		anks1b	2.26659	1.06044e-07	1511	K	0.986*	0.986		ncor2	4.12344	0.000255796	1819	N	0.974*	0.974		cmtr2	1.77905	6.81842e-09	583	I	1.000**	1
dnah5	2.73043	1.46678e-63	3214	T	0.954*	0.954		anks1b	2.26659	1.06044e-07	1515	N	0.993**	0.993		ncor2	4.12344	0.000255796	2281	S	0.965*	0.965		cmtr2	1.77905	6.81842e-09	585	K	0.956*	0.956
dnah5	2.73043	1.46678e-63	3215	M	0.997**	0.997		anks1b	2.26659	1.06044e-07	1516	V	0.996**	0.996		ncor2	4.12344	0.000255796	2653	S	0.988*	0.988		cmtr2	1.77905	6.81842e-09	588	V	0.993**	0.993
dnah5	2.73043	1.46678e-63	3216	D	0.995**	0.995		anks1b	2.26659	1.06044e-07	1517	P	0.980*	0.98		ncor2	4.12344	0.000255796	2656	G	0.976*	0.976		cmtr2	1.77905	6.81842e-09	589	A	0.988*	0.988
dnah5	2.73043	1.46678e-63	3217	W	0.974*	0.974		anks1b	2.26659	1.06044e-07	1519	I	0.985*	0.985		ncor2	4.12344	0.000255796	2763	T	0.977*	0.977		cmtr2	1.77905	6.81842e-09	590	A	0.994**	0.994
dnah5	2.73043	1.46678e-63	3218	F	0.996**	0.996		anks1b	2.26659	1.06044e-07	1520	V	0.988*	0.988		ncor2	4.12344	0.000255796	2767	P	0.966*	0.966		cmtr2	1.77905	6.81842e-09	591	E	0.980*	0.98
dnah5	2.73043	1.46678e-63	3221	W	0.995**	0.995		anks1b	2.26659	1.06044e-07	1523	N	0.969*	0.969		ncor2	4.12344	0.000255796	2780	N	0.980*	0.98		cmtr2	1.77905	6.81842e-09	592	G	0.999**	0.999
dnah5	2.73043	1.46678e-63	3222	P	0.996**	0.996		anks1b	2.26659	1.06044e-07	1524	Q	0.990**	0.99		nolc1	3.69497	2.678e-07	156	A	0.968*	0.968		cmtr2	1.77905	6.81842e-09	593	-	0.971*	0.971
dnah5	2.73043	1.46678e-63	3223	K	0.982*	0.982		anks1b	2.26659	1.06044e-07	1526	A	0.993**	0.993		nolc1	3.69497	2.678e-07	276	D	0.965*	0.965		cmtr2	1.77905	6.81842e-09	594	-	0.969*	0.969
dnah5	2.73043	1.46678e-63	3225	A	0.978*	0.978		anks1b	2.26659	1.06044e-07	1527	K	0.975*	0.975		nolc1	3.69497	2.678e-07	399	S	0.962*	0.962		cmtr2	1.77905	6.81842e-09	599	C	0.998**	0.998
dnah5	2.73043	1.46678e-63	3229	V	0.988*	0.988		anks1b	2.26659	1.06044e-07	1529	G	0.981*	0.981		nolc1	3.69497	2.678e-07	402	S	0.972*	0.972		cmtr2	1.77905	6.81842e-09	600	E	0.970*	0.97
dnah5	2.73043	1.46678e-63	3230	S	0.987*	0.987		anks1b	2.26659	1.06044e-07	1541	V	0.966*	0.966		nolc1	3.69497	2.678e-07	404	S	0.960*	0.96		cmtr2	1.77905	6.81842e-09	601	V	0.995**	0.995
dnah5	2.73043	1.46678e-63	3231	E	0.994**	0.994		anks1b	2.26659	1.06044e-07	1543	Y	0.976*	0.976		nolc1	3.69497	2.678e-07	406	D	0.977*	0.977		cmtr2	1.77905	6.81842e-09	602	V	0.994**	0.994
dnah5	2.73043	1.46678e-63	3232	H	0.973*	0.973		anks1b	2.26659	1.06044e-07	1545	G	0.951*	0.951		nolc1	3.69497	2.678e-07	445	S	0.955*	0.955		cmtr2	1.77905	6.81842e-09	603	L	0.991**	0.991
dnah5	2.73043	1.46678e-63	3238	E	0.997**	0.997		anks1b	2.26659	1.06044e-07	1547	Q	0.987*	0.987		nolc1	3.69497	2.678e-07	452	E	0.953*	0.953		cmtr2	1.77905	6.81842e-09	604	N	0.997**	0.997
dnah5	2.73043	1.46678e-63	3240	D	0.992**	0.992		arel1	4.51861	0.0144109	153	N	0.968*	0.968		nolc1	3.69497	2.678e-07	681	S	0.960*	0.96		cmtr2	1.77905	6.81842e-09	610	E	0.985*	0.985
dnah5	2.73043	1.46678e-63	3244	Q	0.993**	0.993		arel1	4.51861	0.0144109	975	S	0.968*	0.968		nolc1	3.69497	2.678e-07	686	D	0.954*	0.954		cmtr2	1.77905	6.81842e-09	611	C	1.000**	1
dnah5	2.73043	1.46678e-63	3245	V	0.984*	0.984		arel1	4.51861	0.0144109	993	S	0.970*	0.97		nolc1	3.69497	2.678e-07	747	S	0.963*	0.963		cmtr2	1.77905	6.81842e-09	613	L	0.967*	0.967
dnah5	2.73043	1.46678e-63	3250	V	0.983*	0.983		arel1	4.51861	0.0144109	1005	K	0.986*	0.986		nolc1	3.69497	2.678e-07	1015	D	0.959*	0.959		cmtr2	1.77905	6.81842e-09	615	A	0.977*	0.977
dnah5	2.73043	1.46678e-63	3251	Q	0.999**	0.999		arvcfb	3.79949	0.0265664	31	I	0.991**	0.991		nolc1	3.69497	2.678e-07	1293	S	0.961*	0.961		cmtr2	1.77905	6.81842e-09	616	W	0.977*	0.977
dnah5	2.73043	1.46678e-63	3252	C	0.998**	0.998		arvcfb	3.79949	0.0265664	240	G	0.971*	0.971		nolc1	3.69497	2.678e-07	1315	S	0.964*	0.964		cmtr2	1.77905	6.81842e-09	618	A	0.986*	0.986
dnah5	2.73043	1.46678e-63	3253	M	0.997**	0.997		arvcfb	3.79949	0.0265664	325	G	0.971*	0.971		nolc1	3.69497	2.678e-07	1321	S	0.956*	0.956		cmtr2	1.77905	6.81842e-09	622	A	0.987*	0.987
dnah5	2.73043	1.46678e-63	3254	G	0.988*	0.988		arvcfb	3.79949	0.0265664	339	H	0.970*	0.97		nolc1	3.69497	2.678e-07	1339	E	0.986*	0.986		cmtr2	1.77905	6.81842e-09	624	L	0.989*	0.989
dnah5	2.73043	1.46678e-63	3256	F	0.967*	0.967		arvcfb	3.79949	0.0265664	562	S	0.979*	0.979		nolc1	3.69497	2.678e-07	1340	T	0.989*	0.989		cmtr2	1.77905	6.81842e-09	625	P	0.996**	0.996
dnah5	2.73043	1.46678e-63	3257	Q	0.988*	0.988		bsnb	2.8866	0.00891848	1537	Q	0.968*	0.968		nolc1	3.69497	2.678e-07	1427	E	0.981*	0.981		cmtr2	1.77905	6.81842e-09	630	S	0.969*	0.969
dnah5	2.73043	1.46678e-63	3261	A	0.962*	0.962		bsnb	2.8866	0.00891848	2333	S	0.951*	0.951		nolc1	3.69497	2.678e-07	1431	E	0.974*	0.974		cmtr2	1.77905	6.81842e-09	637	M	0.987*	0.987
dnah5	2.73043	1.46678e-63	3266	E	0.991**	0.991		bsnb	2.8866	0.00891848	3057	M	0.969*	0.969		nolc1	3.69497	2.678e-07	1469	E	0.970*	0.97		cmtr2	1.77905	6.81842e-09	639	D	0.986*	0.986
dnah5	2.73043	1.46678e-63	3268	F	0.996**	0.996		capn15	3.56026	0.00378312	247	C	0.988*	0.988		nolc1	3.69497	2.678e-07	1470	E	0.956*	0.956		cmtr2	1.77905	6.81842e-09	643	E	0.997**	0.997
dnah5	2.73043	1.46678e-63	3269	Q	0.965*	0.965		capn15	3.56026	0.00378312	326	S	0.963*	0.963		nolc1	3.69497	2.678e-07	1579	Q	0.970*	0.97		cmtr2	1.77905	6.81842e-09	644	A	0.996**	0.996
dnah5	2.73043	1.46678e-63	3271	Y	0.997**	0.997		capn15	3.56026	0.00378312	411	K	0.988*	0.988		ntn2	2.00236	0.000688349	41	F	0.992**	0.992		cmtr2	1.77905	6.81842e-09	645	L	0.976*	0.976
dnah5	2.73043	1.46678e-63	3275	T	0.985*	0.985		capn15	3.56026	0.00378312	434	S	0.993**	0.993		ntn2	2.00236	0.000688349	76	S	0.982*	0.982		cmtr2	1.77905	6.81842e-09	646	E	0.976*	0.976
dnah5	2.73043	1.46678e-63	3276	H	0.991**	0.991		capn15	3.56026	0.00378312	508	I	0.977*	0.977		ntn2	2.00236	0.000688349	94	V	0.997**	0.997		cmtr2	1.77905	6.81842e-09	648	N	0.976*	0.976
dnah5	2.73043	1.46678e-63	3279	P	0.997**	0.997		capn15	3.56026	0.00378312	572	S	0.971*	0.971		ntn2	2.00236	0.000688349	100	A	0.981*	0.981		cmtr2	1.77905	6.81842e-09	663	-	0.959*	0.959
dnah5	2.73043	1.46678e-63	3280	K	0.999**	0.999		capn15	3.56026	0.00378312	649	A	0.957*	0.957		ntn2	2.00236	0.000688349	103	S	0.982*	0.982		cmtr2	1.77905	6.81842e-09	665	-	0.997**	0.997
dnah5	2.73043	1.46678e-63	3282	Y	0.992**	0.992		capn15	3.56026	0.00378312	817	S	0.967*	0.967		ntn2	2.00236	0.000688349	197	S	0.987*	0.987		cmtr2	1.77905	6.81842e-09	669	T	0.957*	0.957
dnah5	2.73043	1.46678e-63	3283	L	0.992**	0.992		casz1	5.59328	0.044001	189	A	0.953*	0.953		ntn2	2.00236	0.000688349	205	G	0.970*	0.97		cmtr2	1.77905	6.81842e-09	676	S	0.978*	0.978
dnah5	2.73043	1.46678e-63	3286	I	0.968*	0.968		casz1	5.59328	0.044001	378	A	0.968*	0.968		ntn2	2.00236	0.000688349	510	V	0.988*	0.988		cmtr2	1.77905	6.81842e-09	677	L	0.992**	0.992
dnah5	2.73043	1.46678e-63	3287	Q	0.956*	0.956		casz1	5.59328	0.044001	973	Q	0.968*	0.968		ntn2	2.00236	0.000688349	640	P	0.996**	0.996		cmtr2	1.77905	6.81842e-09	678	K	0.980*	0.98
dnah5	2.73043	1.46678e-63	3288	G	0.977*	0.977		casz1	5.59328	0.044001	1279	G	0.951*	0.951		nup214	4.89242	0.0128118	181	S	0.960*	0.96		cmtr2	1.77905	6.81842e-09	679	A	0.993**	0.993
dnah5	2.73043	1.46678e-63	3289	Y	0.989*	0.989		cerkl	3.37918	0.0133228	216	E	0.982*	0.982		nup214	4.89242	0.0128118	282	T	0.968*	0.968		cmtr2	1.77905	6.81842e-09	682	T	0.991**	0.991
dnah5	2.73043	1.46678e-63	3292	I	0.989*	0.989		cerkl	3.37918	0.0133228	218	K	0.962*	0.962		nup214	4.89242	0.0128118	967	R	0.959*	0.959		cmtr2	1.77905	6.81842e-09	683	C	0.981*	0.981
dnah5	2.73043	1.46678e-63	3297	R	0.989*	0.989		cerkl	3.37918	0.0133228	221	F	0.989*	0.989		nup214	4.89242	0.0128118	1139	E	0.964*	0.964		cmtr2	1.77905	6.81842e-09	685	S	0.998**	0.998
dnah5	2.73043	1.46678e-63	3298	S	0.998**	0.998		cerkl	3.37918	0.0133228	223	V	0.970*	0.97		pgk1	5.72641	1.28427e-08	301	L	0.956*	0.956		cmtr2	1.77905	6.81842e-09	687	S	0.982*	0.982
dnah5	2.73043	1.46678e-63	3301	Q	0.972*	0.972		cerkl	3.37918	0.0133228	225	V	0.970*	0.97		phf2	8.34261	0.0389895	129	A	0.993**	0.993		cmtr2	1.77905	6.81842e-09	696	S	0.965*	0.965
dnah5	2.73043	1.46678e-63	3302	T	0.983*	0.983		cerkl	3.37918	0.0133228	232	G	0.988*	0.988		phf2	8.34261	0.0389895	857	T	0.972*	0.972		cmtr2	1.77905	6.81842e-09	718	L	0.983*	0.983
dnah5	2.73043	1.46678e-63	3305	N	0.982*	0.982		cerkl	3.37918	0.0133228	240	L	0.989*	0.989		phf2	8.34261	0.0389895	979	A	0.978*	0.978		cmtr2	1.77905	6.81842e-09	722	S	0.998**	0.998
dnah5	2.73043	1.46678e-63	3309	T	0.996**	0.996		cerkl	3.37918	0.0133228	250	K	0.981*	0.981		phf2	8.34261	0.0389895	1238	A	0.986*	0.986		cmtr2	1.77905	6.81842e-09	723	Q	0.998**	0.998
dnah5	2.73043	1.46678e-63	3310	G	0.987*	0.987		cerkl	3.37918	0.0133228	253	K	0.965*	0.965		plekhm2	5.91273	0.00201059	216	S	0.988*	0.988		cmtr2	1.77905	6.81842e-09	729	C	0.963*	0.963
dnah5	2.73043	1.46678e-63	3313	K	0.977*	0.977		cerkl	3.37918	0.0133228	259	T	0.987*	0.987		plekhm2	5.91273	0.00201059	218	T	0.983*	0.983		cmtr2	1.77905	6.81842e-09	746	F	0.996**	0.996
dnah5	2.73043	1.46678e-63	3314	L	0.990**	0.99		cerkl	3.37918	0.0133228	271	I	0.994**	0.994		plekhm2	5.91273	0.00201059	219	A	0.977*	0.977		cmtr2	1.77905	6.81842e-09	747	L	0.982*	0.982
dnah5	2.73043	1.46678e-63	3318	S	0.997**	0.997		cerkl	3.37918	0.0133228	273	F	0.952*	0.952		plekhm2	5.91273	0.00201059	220	Q	0.972*	0.972		cmtr2	1.77905	6.81842e-09	756	C	0.997**	0.997
dnah5	2.73043	1.46678e-63	3319	E	0.997**	0.997		cerkl	3.37918	0.0133228	276	L	0.960*	0.96		plekhm2	5.91273	0.00201059	227	C	0.986*	0.986		cmtr2	1.77905	6.81842e-09	757	G	0.997**	0.997
dnah5	2.73043	1.46678e-63	3320	S	0.991**	0.991		cerkl	3.37918	0.0133228	282	G	0.969*	0.969		plekhm2	5.91273	0.00201059	228	E	0.971*	0.971		cmtr2	1.77905	6.81842e-09	758	V	0.952*	0.952
dnah5	2.73043	1.46678e-63	3323	A	0.993**	0.993		cerkl	3.37918	0.0133228	285	E	0.981*	0.981		plekhm2	5.91273	0.00201059	235	S	0.955*	0.955		cmtr2	1.77905	6.81842e-09	760	N	0.981*	0.981
dnah5	2.73043	1.46678e-63	3324	L	0.994**	0.994		cerkl	3.37918	0.0133228	288	K	0.952*	0.952		plg	2.08505	0.00145223	979	K	0.991**	0.991		cmtr2	1.77905	6.81842e-09	762	T	0.987*	0.987
dnah5	2.73043	1.46678e-63	3326	R	0.968*	0.968		cerkl	3.37918	0.0133228	289	A	0.959*	0.959		plg	2.08505	0.00145223	1267	H	0.979*	0.979		cmtr2	1.77905	6.81842e-09	768	P	0.999**	0.999
dnah5	2.73043	1.46678e-63	3327	E	0.975*	0.975		cerkl	3.37918	0.0133228	290	L	0.990*	0.99		plg	2.08505	0.00145223	1352	S	0.992**	0.992		cmtr2	1.77905	6.81842e-09	772	L	0.951*	0.951
dnah5	2.73043	1.46678e-63	3328	L	0.987*	0.987		cerkl	3.37918	0.0133228	291	K	0.978*	0.978		plg	2.08505	0.00145223	1353	D	0.957*	0.957		cmtr2	1.77905	6.81842e-09	773	E	0.954*	0.954
dnah5	2.73043	1.46678e-63	3330	V	0.984*	0.984		cerkl	3.37918	0.0133228	294	V	0.996**	0.996		plg	2.08505	0.00145223	1356	L	0.990*	0.99		cmtr2	1.77905	6.81842e-09	777	A	0.985*	0.985
dnah5	2.73043	1.46678e-63	3334	E	0.992**	0.992		cerkl	3.37918	0.0133228	295	N	0.972*	0.972		plg	2.08505	0.00145223	1361	T	0.964*	0.964		cmtr2	1.77905	6.81842e-09	778	V	0.954*	0.954
dnah5	2.73043	1.46678e-63	3337	I	0.989*	0.989		cerkl	3.37918	0.0133228	297	M	0.963*	0.963		plg	2.08505	0.00145223	1362	Y	0.992**	0.992		cmtr2	1.77905	6.81842e-09	780	F	0.995**	0.995
dnah5	2.73043	1.46678e-63	3341	K	0.994**	0.994		cerkl	3.37918	0.0133228	298	S	0.982*	0.982		plg	2.08505	0.00145223	1371	M	0.970*	0.97		cmtr2	1.77905	6.81842e-09	801	R	0.980*	0.98
dnah5	2.73043	1.46678e-63	3343	D	0.998**	0.998		cerkl	3.37918	0.0133228	299	H	0.962*	0.962		plg	2.08505	0.00145223	1374	T	0.955*	0.955		cmtr2	1.77905	6.81842e-09	804	S	0.990*	0.99
dnah5	2.73043	1.46678e-63	3346	L	0.990**	0.99		cerkl	3.37918	0.0133228	305	R	0.987*	0.987		plg	2.08505	0.00145223	1375	C	0.989*	0.989		cmtr2	1.77905	6.81842e-09	807	V	0.986*	0.986
dnah5	2.73043	1.46678e-63	3350	T	0.984*	0.984		cerkl	3.37918	0.0133228	306	V	0.977*	0.977		plg	2.08505	0.00145223	1377	A	0.980*	0.98		cmtr2	1.77905	6.81842e-09	810	L	0.967*	0.967
dnah5	2.73043	1.46678e-63	3351	V	0.984*	0.984		cerkl	3.37918	0.0133228	315	F	0.980*	0.98		plg	2.08505	0.00145223	1388	S	0.983*	0.983		cmtr2	1.77905	6.81842e-09	817	I	0.997**	0.997
dnah5	2.73043	1.46678e-63	3352	K	0.988*	0.988		cerkl	3.37918	0.0133228	317	L	0.983*	0.983		plg	2.08505	0.00145223	1393	S	0.982*	0.982		cmtr2	1.77905	6.81842e-09	818	T	0.979*	0.979
dnah5	2.73043	1.46678e-63	3353	A	0.977*	0.977		cerkl	3.37918	0.0133228	319	D	0.952*	0.952		plg	2.08505	0.00145223	1397	K	0.980*	0.98		cmtr2	1.77905	6.81842e-09	819	F	0.999**	0.999
dnah5	2.73043	1.46678e-63	3354	Q	0.990**	0.99		cerkl	3.37918	0.0133228	327	T	0.960*	0.96		plg	2.08505	0.00145223	1398	G	0.968*	0.968		cmtr2	1.77905	6.81842e-09	820	R	0.995**	0.995
dnah5	2.73043	1.46678e-63	3358	R	0.996**	0.996		cerkl	3.37918	0.0133228	330	K	0.982*	0.982		plg	2.08505	0.00145223	1401	G	0.994**	0.994		cmtr2	1.77905	6.81842e-09	825	W	0.971*	0.971
dnah5	2.73043	1.46678e-63	3359	V	0.982*	0.982		cerkl	3.37918	0.0133228	333	A	0.960*	0.96		plg	2.08505	0.00145223	1403	Q	0.977*	0.977		cmtr2	1.77905	6.81842e-09	832	A	0.997**	0.997
dnah5	2.73043	1.46678e-63	3363	V	0.984*	0.984		cerkl	3.37918	0.0133228	337	L	0.990*	0.99		plg	2.08505	0.00145223	1404	C	0.957*	0.957		cmtr2	1.77905	6.81842e-09	834	L	0.975*	0.975
dnah5	2.73043	1.46678e-63	3365	K	0.984*	0.984		cerkl	3.37918	0.0133228	339	E	0.996**	0.996		plg	2.08505	0.00145223	1405	R	0.966*	0.966		cmtr2	1.77905	6.81842e-09	836	C	0.983*	0.983
dnah5	2.73043	1.46678e-63	3366	V	0.982*	0.982		cerkl	3.37918	0.0133228	349	V	0.993**	0.993		plg	2.08505	0.00145223	1406	N	0.983*	0.983		cmtr2	1.77905	6.81842e-09	837	M	0.953*	0.953
dnah5	2.73043	1.46678e-63	3367	K	0.981*	0.981		cerkl	3.37918	0.0133228	358	A	0.951*	0.951		plg	2.08505	0.00145223	1407	P	0.991**	0.991		cmtr2	1.77905	6.81842e-09	839	F	0.990**	0.99
dnah5	2.73043	1.46678e-63	3368	D	0.975*	0.975		cerkl	3.37918	0.0133228	367	R	0.986*	0.986		plg	2.08505	0.00145223	1411	V	0.993**	0.993		cmtr2	1.77905	6.81842e-09	840	S	0.998**	0.998
dnah5	2.73043	1.46678e-63	3369	K	0.996**	0.996		cerkl	3.37918	0.0133228	368	A	0.992**	0.992		plg	2.08505	0.00145223	1413	G	0.989*	0.989		cmtr2	1.77905	6.81842e-09	841	P	0.993**	0.993
dnah5	2.73043	1.46678e-63	3370	A	0.996**	0.996		cerkl	3.37918	0.0133228	370	M	0.970*	0.97		plg	2.08505	0.00145223	1414	P	0.978*	0.978		cmtr2	1.77905	6.81842e-09	844	A	0.990**	0.99
dnah5	2.73043	1.46678e-63	3371	Q	0.997**	0.997		cerkl	3.37918	0.0133228	374	R	0.975*	0.975		plg	2.08505	0.00145223	1417	Y	0.974*	0.974		cmtr2	1.77905	6.81842e-09	848	L	0.955*	0.955
dnah5	2.73043	1.46678e-63	3374	V	0.968*	0.968		cerkl	3.37918	0.0133228	376	T	0.991**	0.991		plg	2.08505	0.00145223	1419	T	0.988*	0.988		cmtr2	1.77905	6.81842e-09	851	D	0.963*	0.963
dnah5	2.73043	1.46678e-63	3375	D	0.986*	0.986		cerkl	3.37918	0.0133228	382	P	0.979*	0.979		plg	2.08505	0.00145223	1425	W	0.994**	0.994		cmtr2	1.77905	6.81842e-09	852	F	0.956*	0.956
dnah5	2.73043	1.46678e-63	3379	A	0.952*	0.952		cerkl	3.37918	0.0133228	386	A	0.981*	0.981		plg	2.08505	0.00145223	1429	Q	0.992**	0.992		cmtr2	1.77905	6.81842e-09	853	L	0.979*	0.979
dnah5	2.73043	1.46678e-63	3380	D	0.977*	0.977		cerkl	3.37918	0.0133228	389	L	0.978*	0.978		plg	2.08505	0.00145223	1438	K	0.981*	0.981		cmtr2	1.77905	6.81842e-09	854	Q	0.973*	0.973
dnah5	2.73043	1.46678e-63	3381	K	0.996**	0.996		cerkl	3.37918	0.0133228	392	I	0.957*	0.957		plg	2.08505	0.00145223	1445	M	0.973*	0.973		cmtr2	1.77905	6.81842e-09	855	N	0.977*	0.977
dnah5	2.73043	1.46678e-63	3383	I	0.978*	0.978		cerkl	3.37918	0.0133228	395	G	0.979*	0.979		plg	2.08505	0.00145223	1450	F	0.985*	0.985		cmtr2	1.77905	6.81842e-09	857	M	0.989*	0.989
dnah5	2.73043	1.46678e-63	3387	K	0.979*	0.979		cerkl	3.37918	0.0133228	403	S	0.968*	0.968		plg	2.08505	0.00145223	1458	V	0.993**	0.993		cmtr2	1.77905	6.81842e-09	858	E	0.993**	0.993
dnah5	2.73043	1.46678e-63	3394	A	0.977*	0.977		cerkl	3.37918	0.0133228	404	V	0.988*	0.988		plg	2.08505	0.00145223	1459	S	0.988*	0.988		cmtr2	1.77905	6.81842e-09	859	K	0.983*	0.983
dnah5	2.73043	1.46678e-63	3400	N	0.994**	0.994		cerkl	3.37918	0.0133228	405	H	0.984*	0.984		plg	2.08505	0.00145223	1460	K	0.956*	0.956		cmtr2	1.77905	6.81842e-09	860	M	0.994**	0.994
dnah5	2.73043	1.46678e-63	3403	Q	0.998**	0.998		cerkl	3.37918	0.0133228	407	V	0.988*	0.988		plg	2.08505	0.00145223	1462	H	0.952*	0.952		cmtr2	1.77905	6.81842e-09	861	K	0.951*	0.951
dnah5	2.73043	1.46678e-63	3405	I	0.984*	0.984		cerkl	3.37918	0.0133228	411	V	0.971*	0.971		plg	2.08505	0.00145223	1464	W	0.985*	0.985		cmtr2	1.77905	6.81842e-09	864	K	0.993**	0.993
dnah5	2.73043	1.46678e-63	3406	K	0.993**	0.993		cerkl	3.37918	0.0133228	416	H	0.974*	0.974		plg	2.08505	0.00145223	1465	P	0.972*	0.972		cmtr2	1.77905	6.81842e-09	900	-	0.965*	0.965
dnah5	2.73043	1.46678e-63	3408	S	0.997**	0.997		cerkl	3.37918	0.0133228	419	M	0.986*	0.986		plg	2.08505	0.00145223	1466	W	0.978*	0.978		cmtr2	1.77905	6.81842e-09	903	-	0.970*	0.97
dnah5	2.73043	1.46678e-63	3409	D	0.989*	0.989		cerkl	3.37918	0.0133228	420	G	0.989*	0.989		plg	2.08505	0.00145223	1467	Q	0.992**	0.992		cmtr2	1.77905	6.81842e-09	904	R	0.984*	0.984
dnah5	2.73043	1.46678e-63	3412	T	0.982*	0.982		cerkl	3.37918	0.0133228	424	P	0.984*	0.984		plg	2.08505	0.00145223	1469	S	0.988*	0.988		cmtr2	1.77905	6.81842e-09	906	V	0.959*	0.959
dnah5	2.73043	1.46678e-63	3413	V	0.991**	0.991		cerkl	3.37918	0.0133228	425	V	0.953*	0.953		plg	2.08505	0.00145223	1471	R	0.974*	0.974		cmtr2	1.77905	6.81842e-09	909	F	1.000**	1
dnah5	2.73043	1.46678e-63	3415	T	0.984*	0.984		cerkl	3.37918	0.0133228	427	V	0.994**	0.994		plg	2.08505	0.00145223	1477	I	0.982*	0.982		cmtr2	1.77905	6.81842e-09	910	V	1.000**	1
dnah5	2.73043	1.46678e-63	3416	L	0.951*	0.951		cerkl	3.37918	0.0133228	429	S	0.975*	0.975		plg	2.08505	0.00145223	1478	H	0.970*	0.97		cmtr2	1.77905	6.81842e-09	913	E	0.992**	0.992
dnah5	2.73043	1.46678e-63	3424	M	0.994**	0.994		cerkl	3.37918	0.0133228	433	L	0.975*	0.975		plg	2.08505	0.00145223	1482	G	0.972*	0.972		cmtr2	1.77905	6.81842e-09	934	R	0.972*	0.972
dnah5	2.73043	1.46678e-63	3425	R	0.984*	0.984		cerkl	3.37918	0.0133228	438	R	0.958*	0.958		plg	2.08505	0.00145223	1483	T	0.962*	0.962		cmtr2	1.77905	6.81842e-09	936	Q	0.995**	0.995
dnah5	2.73043	1.46678e-63	3427	M	0.997**	0.997		cerkl	3.37918	0.0133228	439	F	0.987*	0.987		plg	2.08505	0.00145223	1487	A	0.968*	0.968		cmtr2	1.77905	6.81842e-09	942	Q	0.993**	0.993
dnah5	2.73043	1.46678e-63	3428	D	0.992**	0.992		cerkl	3.37918	0.0133228	440	G	0.976*	0.976		plg	2.08505	0.00145223	1489	W	0.994**	0.994		cmtr2	1.77905	6.81842e-09	944	D	0.993**	0.993
dnah5	2.73043	1.46678e-63	3429	C	0.989*	0.989		cerkl	3.37918	0.0133228	443	A	0.989*	0.989		plg	2.08505	0.00145223	1494	A	0.986*	0.986		col5a1	2.41595	0.0103584	177	K	0.956*	0.956
dnah5	2.73043	1.46678e-63	3434	F	0.997**	0.997		cerkl	3.37918	0.0133228	444	M	0.959*	0.959		plg	2.08505	0.00145223	1497	L	0.968*	0.968		col5a1	2.41595	0.0103584	377	Y	0.952*	0.952
dnah5	2.73043	1.46678e-63	3438	L	0.999**	0.999		cerkl	3.37918	0.0133228	445	F	0.978*	0.978		plg	2.08505	0.00145223	1499	R	0.991**	0.991		col5a1	2.41595	0.0103584	1099	N	0.951*	0.951
dnah5	2.73043	1.46678e-63	3440	P	0.994**	0.994		cerkl	3.37918	0.0133228	446	G	0.977*	0.977		plg	2.08505	0.00145223	1505	A	0.987*	0.987		col5a1	2.41595	0.0103584	1208	A	0.964*	0.964
dnah5	2.73043	1.46678e-63	3443	L	0.998**	0.998		cerkl	3.37918	0.0133228	447	F	0.987*	0.987		plg	2.08505	0.00145223	1509	Y	0.969*	0.969		col6a1	4.35258	1.34206e-06	222	S	0.988*	0.988
dnah5	2.73043	1.46678e-63	3444	D	0.956*	0.956		cerkl	3.37918	0.0133228	450	H	0.960*	0.96		plg	2.08505	0.00145223	1510	M	0.971*	0.971		col6a1	4.35258	1.34206e-06	421	P	0.972*	0.972
dnah5	2.73043	1.46678e-63	3445	P	0.995**	0.995		cerkl	3.37918	0.0133228	451	T	0.967*	0.967		plg	2.08505	0.00145223	1514	S	0.989*	0.989		col6a1	4.35258	1.34206e-06	563	L	0.990*	0.99
dnah5	2.73043	1.46678e-63	3446	D	0.977*	0.977		cerkl	3.37918	0.0133228	452	L	0.988*	0.988		plg	2.08505	0.00145223	1516	R	0.972*	0.972		col6a1	4.35258	1.34206e-06	867	R	0.988*	0.988
dnah5	2.73043	1.46678e-63	3448	P	0.989*	0.989		cerkl	3.37918	0.0133228	454	F	0.991**	0.991		plg	2.08505	0.00145223	1521	S	0.975*	0.975		col6a1	4.35258	1.34206e-06	883	Q	0.959*	0.959
dnah5	2.73043	1.46678e-63	3454	W	0.975*	0.975		cerkl	3.37918	0.0133228	460	W	0.976*	0.976		plg	2.08505	0.00145223	1537	K	0.960*	0.96		col6a1	4.35258	1.34206e-06	925	F	0.988*	0.988
dnah5	2.73043	1.46678e-63	3456	E	0.998**	0.998		cerkl	3.37918	0.0133228	461	M	0.981*	0.981		plg	2.08505	0.00145223	1538	D	0.969*	0.969		col7a1	2.04004	1.467e-06	17	L	0.992**	0.992
dnah5	2.73043	1.46678e-63	3458	L	0.997**	0.997		cerkl	3.37918	0.0133228	468	E	0.989*	0.989		plg	2.08505	0.00145223	1539	I	0.955*	0.955		col7a1	2.04004	1.467e-06	112	G	0.971*	0.971
dnah5	2.73043	1.46678e-63	3459	K	0.997**	0.997		cerkl	3.37918	0.0133228	469	L	0.981*	0.981		plg	2.08505	0.00145223	1542	L	0.982*	0.982		col7a1	2.04004	1.467e-06	114	N	0.992**	0.992
dnah5	2.73043	1.46678e-63	3460	L	0.955*	0.955		cerkl	3.37918	0.0133228	472	I	0.952*	0.952		plg	2.08505	0.00145223	1543	K	0.968*	0.968		col7a1	2.04004	1.467e-06	154	L	0.982*	0.982
dnah5	2.73043	1.46678e-63	3464	G	0.980*	0.98		cerkl	3.37918	0.0133228	475	L	0.986*	0.986		plg	2.08505	0.00145223	1546	K	0.979*	0.979		col7a1	2.04004	1.467e-06	226	Y	0.998**	0.998
dnah5	2.73043	1.46678e-63	3469	S	0.993**	0.993		cerkl	3.37918	0.0133228	477	N	0.972*	0.972		plg	2.08505	0.00145223	1550	L	0.996**	0.996		col7a1	2.04004	1.467e-06	290	E	0.984*	0.984
dnah5	2.73043	1.46678e-63	3472	Q	0.996**	0.996		cerkl	3.37918	0.0133228	479	K	0.990**	0.99		plg	2.08505	0.00145223	1552	G	0.977*	0.977		col7a1	2.04004	1.467e-06	360	G	0.990*	0.99
dnah5	2.73043	1.46678e-63	3473	F	0.991**	0.991		cerkl	3.37918	0.0133228	480	P	0.990*	0.99		plg	2.08505	0.00145223	1553	K	0.985*	0.985		col7a1	2.04004	1.467e-06	370	S	0.985*	0.985
dnah5	2.73043	1.46678e-63	3474	P	0.996**	0.996		cerkl	3.37918	0.0133228	482	D	0.979*	0.979		plg	2.08505	0.00145223	1557	A	0.978*	0.978		col7a1	2.04004	1.467e-06	706	G	0.958*	0.958
dnah5	2.73043	1.46678e-63	3475	K	0.978*	0.978		cerkl	3.37918	0.0133228	528	Q	0.989*	0.989		plg	2.08505	0.00145223	1558	C	0.970*	0.97		col7a1	2.04004	1.467e-06	730	G	0.983*	0.983
dnah5	2.73043	1.46678e-63	3488	P	0.995**	0.995		cerkl	3.37918	0.0133228	529	G	0.954*	0.954		plg	2.08505	0.00145223	1567	P	0.993**	0.993		col7a1	2.04004	1.467e-06	826	D	0.994**	0.994
dnah5	2.73043	1.46678e-63	3491	D	0.968*	0.968		cerkl	3.37918	0.0133228	532	L	0.959*	0.959		plg	2.08505	0.00145223	1571	E	0.980*	0.98		col7a1	2.04004	1.467e-06	871	D	0.977*	0.977
dnah5	2.73043	1.46678e-63	3497	I	0.997**	0.997		cerkl	3.37918	0.0133228	538	A	0.959*	0.959		plg	2.08505	0.00145223	1573	Y	0.978*	0.978		col7a1	2.04004	1.467e-06	923	G	0.971*	0.971
dnah5	2.73043	1.46678e-63	3498	E	0.988*	0.988		cerkl	3.37918	0.0133228	539	I	0.971*	0.971		plg	2.08505	0.00145223	1575	T	0.957*	0.957		col7a1	2.04004	1.467e-06	1086	G	0.963*	0.963
dnah5	2.73043	1.46678e-63	3503	V	0.999**	0.999		cerkl	3.37918	0.0133228	541	C	0.975*	0.975		plg	2.08505	0.00145223	1579	E	0.968*	0.968		col7a1	2.04004	1.467e-06	1316	A	0.979*	0.979
dnah5	2.73043	1.46678e-63	3505	G	0.987*	0.987		cerkl	3.37918	0.0133228	542	L	0.974*	0.974		plg	2.08505	0.00145223	1582	G	0.981*	0.981		col7a1	2.04004	1.467e-06	1362	R	0.994**	0.994
dnah5	2.73043	1.46678e-63	3506	N	0.952*	0.952		cerkl	3.37918	0.0133228	549	G	0.982*	0.982		plg	2.08505	0.00145223	1588	Y	0.969*	0.969		col7a1	2.04004	1.467e-06	1368	R	0.989*	0.989
dnah5	2.73043	1.46678e-63	3509	G	0.993**	0.993		cerkl	3.37918	0.0133228	550	L	0.989*	0.989		plg	2.08505	0.00145223	1589	L	0.973*	0.973		col7a1	2.04004	1.467e-06	1373	V	0.962*	0.962
dnah5	2.73043	1.46678e-63	3513	W	0.996**	0.996		cerkl	3.37918	0.0133228	552	P	0.981*	0.981		plg	2.08505	0.00145223	1592	T	0.968*	0.968		col7a1	2.04004	1.467e-06	1446	L	0.973*	0.973
dnah5	2.73043	1.46678e-63	3516	A	0.996**	0.996		cerkl	3.37918	0.0133228	555	R	0.965*	0.965		plg	2.08505	0.00145223	1593	G	0.996**	0.996		col7a1	2.04004	1.467e-06	1482	S	0.987*	0.987
dnah5	2.73043	1.46678e-63	3517	M	0.994**	0.994		cerkl	3.37918	0.0133228	558	N	0.961*	0.961		plg	2.08505	0.00145223	1595	P	0.956*	0.956		col7a1	2.04004	1.467e-06	1540	I	0.999**	0.999
dnah5	2.73043	1.46678e-63	3522	S	0.981*	0.981		cerkl	3.37918	0.0133228	562	A	0.979*	0.979		plg	2.08505	0.00145223	1597	I	0.979*	0.979		col7a1	2.04004	1.467e-06	1546	S	0.981*	0.981
dnah5	2.73043	1.46678e-63	3526	E	0.957*	0.957		cerkl	3.37918	0.0133228	567	G	0.977*	0.977		plg	2.08505	0.00145223	1603	N	0.978*	0.978		col7a1	2.04004	1.467e-06	1638	S	0.976*	0.976
dnah5	2.73043	1.46678e-63	3530	L	0.997**	0.997		cerkl	3.37918	0.0133228	570	S	0.994**	0.994		plg	2.08505	0.00145223	1607	Y	0.972*	0.972		col7a1	2.04004	1.467e-06	1693	S	0.989*	0.989
dnah5	2.73043	1.46678e-63	3531	K	0.996**	0.996		cerkl	3.37918	0.0133228	572	S	0.972*	0.972		plg	2.08505	0.00145223	1615	E	0.987*	0.987		col7a1	2.04004	1.467e-06	1695	P	0.994**	0.994
dnah5	2.73043	1.46678e-63	3532	A	0.989*	0.989		cerkl	3.37918	0.0133228	573	E	0.996**	0.996		plg	2.08505	0.00145223	1617	E	0.982*	0.982		col7a1	2.04004	1.467e-06	1696	G	0.969*	0.969
dnah5	2.73043	1.46678e-63	3533	N	0.997**	0.997		cerkl	3.37918	0.0133228	575	V	0.963*	0.963		plg	2.08505	0.00145223	1618	M	0.978*	0.978		col7a1	2.04004	1.467e-06	1805	R	0.999**	0.999
dnah5	2.73043	1.46678e-63	3534	L	0.989*	0.989		cerkl	3.37918	0.0133228	576	K	0.973*	0.973		plg	2.08505	0.00145223	1619	C	0.976*	0.976		col7a1	2.04004	1.467e-06	1849	L	0.973*	0.973
dnah5	2.73043	1.46678e-63	3536	V	0.982*	0.982		cerkl	3.37918	0.0133228	577	H	0.954*	0.954		plg	2.08505	0.00145223	1621	G	0.987*	0.987		col7a1	2.04004	1.467e-06	1910	G	0.989*	0.989
dnah5	2.73043	1.46678e-63	3539	N	0.993**	0.993		cerkl	3.37918	0.0133228	578	L	0.981*	0.981		plg	2.08505	0.00145223	1623	I	0.976*	0.976		col7a1	2.04004	1.467e-06	2016	P	0.953*	0.953
dnah5	2.73043	1.46678e-63	3543	L	0.995**	0.995		cerkl	3.37918	0.0133228	580	R	0.996**	0.996		plg	2.08505	0.00145223	1627	S	0.990**	0.99		col7a1	2.04004	1.467e-06	2049	V	0.954*	0.954
dnah5	2.73043	1.46678e-63	3544	A	0.991**	0.991		cerkl	3.37918	0.0133228	587	N	0.958*	0.958		plg	2.08505	0.00145223	1631	Q	0.987*	0.987		col7a1	2.04004	1.467e-06	2059	K	0.968*	0.968
dnah5	2.73043	1.46678e-63	3547	D	0.994**	0.994		cerkl	3.37918	0.0133228	595	E	0.990**	0.99		plg	2.08505	0.00145223	1633	D	0.972*	0.972		col7a1	2.04004	1.467e-06	2098	V	0.972*	0.972
dnah5	2.73043	1.46678e-63	3548	L	0.979*	0.979		cerkl	3.37918	0.0133228	600	K	0.975*	0.975		plg	2.08505	0.00145223	1639	V	0.982*	0.982		col7a1	2.04004	1.467e-06	2120	Q	0.974*	0.974
dnah5	2.73043	1.46678e-63	3550	K	0.996**	0.996		cerkl	3.37918	0.0133228	617	S	0.978*	0.978		plg	2.08505	0.00145223	1645	T	0.986*	0.986		col7a1	2.04004	1.467e-06	2125	T	0.967*	0.967
dnah5	2.73043	1.46678e-63	3551	A	0.996**	0.996		cerkl	3.37918	0.0133228	624	D	0.985*	0.985		plg	2.08505	0.00145223	1651	V	0.971*	0.971		col7a1	2.04004	1.467e-06	2187	D	0.994**	0.994
dnah5	2.73043	1.46678e-63	3552	R	0.992**	0.992		cerkl	3.37918	0.0133228	625	S	0.951*	0.951		plg	2.08505	0.00145223	1656	L	0.984*	0.984		col7a1	2.04004	1.467e-06	2231	R	0.978*	0.978
dnah5	2.73043	1.46678e-63	3554	E	0.976*	0.976		cerkl	3.37918	0.0133228	633	S	0.975*	0.975		plg	2.08505	0.00145223	1658	C	0.981*	0.981		col7a1	2.04004	1.467e-06	2237	Q	0.958*	0.958
dnah5	2.73043	1.46678e-63	3555	L	0.998**	0.998		cerkl	3.37918	0.0133228	639	P	0.986*	0.986		plg	2.08505	0.00145223	1661	A	0.988*	0.988		col7a1	2.04004	1.467e-06	2518	L	0.951*	0.951
dnah5	2.73043	1.46678e-63	3557	A	0.996**	0.996		cerkl	3.37918	0.0133228	640	W	0.997**	0.997		plg	2.08505	0.00145223	1663	K	0.966*	0.966		col7a1	2.04004	1.467e-06	2586	P	0.963*	0.963
dnah5	2.73043	1.46678e-63	3559	Q	0.991**	0.991		cerkl	3.37918	0.0133228	642	V	0.953*	0.953		plg	2.08505	0.00145223	1672	K	0.965*	0.965		col7a1	2.04004	1.467e-06	2597	P	0.951*	0.951
dnah5	2.73043	1.46678e-63	3561	E	0.976*	0.976		cerkl	3.37918	0.0133228	645	D	0.986*	0.986		plg	2.08505	0.00145223	1674	T	0.983*	0.983		col7a1	2.04004	1.467e-06	2706	V	0.963*	0.963
dnah5	2.73043	1.46678e-63	3562	L	0.998**	0.998		cerkl	3.37918	0.0133228	647	L	0.954*	0.954		plg	2.08505	0.00145223	1675	D	0.975*	0.975		col7a1	2.04004	1.467e-06	2719	R	0.952*	0.952
dnah5	2.73043	1.46678e-63	3565	V	0.988*	0.988		cerkl	3.37918	0.0133228	651	S	0.995**	0.995		ppp1r12a	7.44659	0.0144252	430	S	0.952*	0.952		col7a1	2.04004	1.467e-06	2767	P	0.957*	0.957
dnah5	2.73043	1.46678e-63	3566	Q	0.990**	0.99		cerkl	3.37918	0.0133228	661	R	0.986*	0.986		ppp1r12a	7.44659	0.0144252	434	E	0.965*	0.965		col7a1	2.04004	1.467e-06	2771	K	0.993**	0.993
dnah5	2.73043	1.46678e-63	3568	E	0.991**	0.991		cerkl	3.37918	0.0133228	662	V	0.977*	0.977		ppp1r12a	7.44659	0.0144252	437	T	0.964*	0.964		col7a1	2.04004	1.467e-06	2786	Q	0.978*	0.978
dnah5	2.73043	1.46678e-63	3572	A	0.952*	0.952		cerkl	3.37918	0.0133228	665	E	0.993**	0.993		ppp1r12a	7.44659	0.0144252	719	S	0.963*	0.963		col7a1	2.04004	1.467e-06	2800	E	0.981*	0.981
dnah5	2.73043	1.46678e-63	3578	A	0.990**	0.99		cerkl	3.37918	0.0133228	668	T	0.979*	0.979		ralgapa1	7.9851	0.0242592	2971	N	0.974*	0.974		col7a1	2.04004	1.467e-06	2812	S	0.961*	0.961
dnah5	2.73043	1.46678e-63	3580	L	0.987*	0.987		cerkl	3.37918	0.0133228	670	F	0.992**	0.992		ralgapa1	7.9851	0.0242592	3017	S	0.960*	0.96		col7a1	2.04004	1.467e-06	2893	L	0.968*	0.968
dnah5	2.73043	1.46678e-63	3584	E	0.990*	0.99		cerkl	3.37918	0.0133228	683	K	0.996**	0.996		reln	6.50193	0.00119976	1533	S	0.976*	0.976		col7a1	2.04004	1.467e-06	2894	P	0.957*	0.957
dnah5	2.73043	1.46678e-63	3588	H	0.974*	0.974		cerkl	3.37918	0.0133228	686	C	0.973*	0.973		reln	6.50193	0.00119976	2741	I	0.979*	0.979		col7a1	2.04004	1.467e-06	3132	E	0.975*	0.975
dnah5	2.73043	1.46678e-63	3590	M	0.983*	0.983		cita	4.39039	0.0114471	372	C	0.972*	0.972		reln	6.50193	0.00119976	3340	S	0.971*	0.971		cops4	2.31346	0.0206572	299	-	0.952*	0.952
dnah5	2.73043	1.46678e-63	3591	Q	0.991**	0.991		cita	4.39039	0.0114471	1418	S	0.957*	0.957		rerea	2.3747	2.09063e-37	22	R	0.974*	0.974		coq10b	29.1877	0.0398987	230	M	0.982*	0.982
dnah5	2.73043	1.46678e-63	3594	S	0.998**	0.998		cita	4.39039	0.0114471	1513	S	0.971*	0.971		rerea	2.3747	2.09063e-37	549	P	0.969*	0.969		crebzf	2.69074	0.0124555	407	-	0.980*	0.98
dnah5	2.73043	1.46678e-63	3595	S	0.984*	0.984		cita	4.39039	0.0114471	1826	G	0.967*	0.967		rerea	2.3747	2.09063e-37	1552	A	0.988*	0.988		ctnnal1	6.29105	0.0254198	630	V	0.973*	0.973
dnah5	2.73043	1.46678e-63	3599	G	0.978*	0.978		cita	4.39039	0.0114471	2019	S	0.972*	0.972		rerea	2.3747	2.09063e-37	1730	H	0.977*	0.977		cxxc4	65.4263	7.2398e-25	123	P	0.968*	0.968
dnah5	2.73043	1.46678e-63	3600	L	0.995**	0.995		cita	4.39039	0.0114471	2079	G	0.980*	0.98		rgp1	2.99798	7.46351e-06	166	C	0.967*	0.967		cxxc4	65.4263	7.2398e-25	289	-	0.986*	0.986
dnah5	2.73043	1.46678e-63	3605	E	0.984*	0.984		cita	4.39039	0.0114471	2090	G	0.995**	0.995		rgp1	2.99798	7.46351e-06	282	S	0.976*	0.976		cxxc4	65.4263	7.2398e-25	290	-	0.984*	0.984
dnah5	2.73043	1.46678e-63	3607	W	0.994**	0.994		cita	4.39039	0.0114471	2153	Q	0.992**	0.992		sema6a	2.90563	0.0406338	406	R	0.981*	0.981		cxxc4	65.4263	7.2398e-25	291	-	0.966*	0.966
dnah5	2.73043	1.46678e-63	3610	Q	0.999**	0.999		csde1	2.00893	0.00740556	475	V	0.985*	0.985		sema6a	2.90563	0.0406338	597	A	0.980*	0.98		cxxc4	65.4263	7.2398e-25	313	-	0.989*	0.989
dnah5	2.73043	1.46678e-63	3611	S	0.965*	0.965		csde1	2.00893	0.00740556	615	A	0.986*	0.986		sema6a	2.90563	0.0406338	599	A	0.960*	0.96		cxxc4	65.4263	7.2398e-25	316	-	0.971*	0.971
dnah5	2.73043	1.46678e-63	3613	E	0.998**	0.998		csde1	2.00893	0.00740556	649	K	0.982*	0.982		sema6a	2.90563	0.0406338	737	S	0.975*	0.975		cxxc4	65.4263	7.2398e-25	319	-	0.991**	0.991
dnah5	2.73043	1.46678e-63	3614	F	0.992**	0.992		csde1	2.00893	0.00740556	655	K	0.959*	0.959		sema6a	2.90563	0.0406338	818	G	0.956*	0.956		cylda	3.0359	2.38077e-05	230	R	0.988*	0.988
dnah5	2.73043	1.46678e-63	3616	A	0.997**	0.997		csde1	2.00893	0.00740556	657	K	0.961*	0.961		sema6a	2.90563	0.0406338	873	G	0.981*	0.981		cylda	3.0359	2.38077e-05	549	C	0.982*	0.982
dnah5	2.73043	1.46678e-63	3617	Q	0.961*	0.961		csde1	2.00893	0.00740556	664	A	0.994**	0.994		sema6a	2.90563	0.0406338	958	G	0.961*	0.961		dcaf6	6.34392	0.0171812	881	S	0.999**	0.999
dnah5	2.73043	1.46678e-63	3618	T	0.954*	0.954		csde1	2.00893	0.00740556	679	P	0.991**	0.991		sema6a	2.90563	0.0406338	959	H	0.953*	0.953		dcaf6	6.34392	0.0171812	946	S	0.961*	0.961
dnah5	2.73043	1.46678e-63	3619	K	0.993**	0.993		csde1	2.00893	0.00740556	680	G	0.981*	0.981		sema6a	2.90563	0.0406338	985	R	0.963*	0.963		dcaf6	6.34392	0.0171812	948	P	0.962*	0.962
dnah5	2.73043	1.46678e-63	3627	L	0.991**	0.991		csde1	2.00893	0.00740556	681	R	0.958*	0.958		sema6a	2.90563	0.0406338	1004	S	0.970*	0.97		dcaf6	6.34392	0.0171812	964	E	0.996**	0.996
dnah5	2.73043	1.46678e-63	3630	A	0.994**	0.994		csde1	2.00893	0.00740556	682	R	0.965*	0.965		setd5	3.16195	0.0132282	1	P	0.975*	0.975		dcaf6	6.34392	0.0171812	975	E	0.951*	0.951
dnah5	2.73043	1.46678e-63	3632	L	0.991**	0.991		csde1	2.00893	0.00740556	701	S	0.982*	0.982		setd5	3.16195	0.0132282	4	Y	0.988*	0.988		dcc	10.6611	9.40482e-07	253	F	0.995**	0.995
dnah5	2.73043	1.46678e-63	3635	S	0.988*	0.988		csde1	2.00893	0.00740556	709	L	0.967*	0.967		setd5	3.16195	0.0132282	13	P	0.958*	0.958		dcc	10.6611	9.40482e-07	267	P	0.967*	0.967
dnah5	2.73043	1.46678e-63	3636	G	0.996**	0.996		csde1	2.00893	0.00740556	722	C	0.961*	0.961		setd5	3.16195	0.0132282	14	T	0.961*	0.961		dcc	10.6611	9.40482e-07	397	K	0.958*	0.958
dnah5	2.73043	1.46678e-63	3637	P	0.966*	0.966		csde1	2.00893	0.00740556	725	V	0.984*	0.984		setd5	3.16195	0.0132282	48	S	0.986*	0.986		dcc	10.6611	9.40482e-07	614	N	0.954*	0.954
dnah5	2.73043	1.46678e-63	3638	F	0.995**	0.995		csde1	2.00893	0.00740556	726	L	0.995**	0.995		setd5	3.16195	0.0132282	51	F	0.994**	0.994		dcp1b	3.05257	2.02436e-06	39	I	0.964*	0.964
dnah5	2.73043	1.46678e-63	3639	N	0.983*	0.983		csde1	2.00893	0.00740556	730	R	0.976*	0.976		setd5	3.16195	0.0132282	53	L	0.952*	0.952		dcp1b	3.05257	2.02436e-06	176	A	0.979*	0.979
dnah5	2.73043	1.46678e-63	3641	E	0.998**	0.998		csde1	2.00893	0.00740556	731	E	0.991**	0.991		setd5	3.16195	0.0132282	62	L	0.952*	0.952		dcp1b	3.05257	2.02436e-06	189	A	0.961*	0.961
dnah5	2.73043	1.46678e-63	3642	F	0.993**	0.993		csde1	2.00893	0.00740556	732	T	0.960*	0.96		setd5	3.16195	0.0132282	66	L	0.953*	0.953		dcp1b	3.05257	2.02436e-06	222	-	0.964*	0.964
dnah5	2.73043	1.46678e-63	3643	R	0.996**	0.996		csde1	2.00893	0.00740556	734	W	0.967*	0.967		setd5	3.16195	0.0132282	67	P	0.967*	0.967		dcp1b	3.05257	2.02436e-06	296	K	0.991**	0.991
dnah5	2.73043	1.46678e-63	3649	D	0.995**	0.995		csde1	2.00893	0.00740556	736	S	0.972*	0.972		setd5	3.16195	0.0132282	68	P	0.953*	0.953		dcp1b	3.05257	2.02436e-06	344	-	0.951*	0.951
dnah5	2.73043	1.46678e-63	3650	W	0.973*	0.973		csde1	2.00893	0.00740556	737	Q	0.967*	0.967		setd5	3.16195	0.0132282	976	S	0.990*	0.99		dcp1b	3.05257	2.02436e-06	375	S	0.976*	0.976
dnah5	2.73043	1.46678e-63	3656	T	0.968*	0.968		csde1	2.00893	0.00740556	738	S	0.979*	0.979		setd5	3.16195	0.0132282	1569	D	0.957*	0.957		dcp1b	3.05257	2.02436e-06	382	G	0.951*	0.951
dnah5	2.73043	1.46678e-63	3658	R	0.984*	0.984		csde1	2.00893	0.00740556	739	S	0.994**	0.994		slc41a2b	4.45237	0.0398078	179	E	0.973*	0.973		dcp1b	3.05257	2.02436e-06	383	P	0.966*	0.966
dnah5	2.73043	1.46678e-63	3659	I	0.995**	0.995		csde1	2.00893	0.00740556	740	S	0.983*	0.983		slc41a2b	4.45237	0.0398078	352	A	0.981*	0.981		dcp1b	3.05257	2.02436e-06	391	-	0.972*	0.972
dnah5	2.73043	1.46678e-63	3660	P	0.987*	0.987		csde1	2.00893	0.00740556	742	S	0.967*	0.967		slit2	4.08209	0.000108102	46	D	0.972*	0.972		dcp1b	3.05257	2.02436e-06	508	-	0.989*	0.989
dnah5	2.73043	1.46678e-63	3664	N	0.987*	0.987		csde1	2.00893	0.00740556	744	A	0.994**	0.994		slit2	4.08209	0.000108102	49	Q	0.967*	0.967		dcp1b	3.05257	2.02436e-06	515	T	0.998**	0.998
dnah5	2.73043	1.46678e-63	3665	L	0.995**	0.995		csde1	2.00893	0.00740556	745	P	0.991**	0.991		slit2	4.08209	0.000108102	50	Q	0.984*	0.984		dcp1b	3.05257	2.02436e-06	676	-	0.974*	0.974
dnah5	2.73043	1.46678e-63	3666	N	0.982*	0.982		csde1	2.00893	0.00740556	748	V	0.993**	0.993		slit2	4.08209	0.000108102	51	E	0.972*	0.972		dcp1b	3.05257	2.02436e-06	730	-	0.992**	0.992
dnah5	2.73043	1.46678e-63	3667	L	0.962*	0.962		csde1	2.00893	0.00740556	750	P	0.979*	0.979		slit2	4.08209	0.000108102	56	K	0.973*	0.973		dcp1b	3.05257	2.02436e-06	738	-	0.973*	0.973
dnah5	2.73043	1.46678e-63	3668	T	0.989*	0.989		csde1	2.00893	0.00740556	768	A	0.986*	0.986		slit2	4.08209	0.000108102	62	C	0.988*	0.988		dcp1b	3.05257	2.02436e-06	744	-	0.983*	0.983
dnah5	2.73043	1.46678e-63	3672	I	0.992**	0.992		csde1	2.00893	0.00740556	769	P	0.965*	0.965		slit2	4.08209	0.000108102	64	S	0.968*	0.968		dcp1b	3.05257	2.02436e-06	777	E	0.993**	0.993
dnah5	2.73043	1.46678e-63	3678	S	0.993**	0.993		csde1	2.00893	0.00740556	773	P	0.994**	0.994		slit2	4.08209	0.000108102	67	A	0.963*	0.963		dcp1b	3.05257	2.02436e-06	778	V	0.994**	0.994
dnah5	2.73043	1.46678e-63	3679	E	0.985*	0.985		csde1	2.00893	0.00740556	774	H	0.982*	0.982		slit2	4.08209	0.000108102	72	Y	0.968*	0.968		dcp1b	3.05257	2.02436e-06	779	G	0.995**	0.995
dnah5	2.73043	1.46678e-63	3680	W	0.998**	0.998		csde1	2.00893	0.00740556	775	P	0.993**	0.993		slit2	4.08209	0.000108102	74	Y	0.959*	0.959		dcp1b	3.05257	2.02436e-06	786	-	0.962*	0.962
dnah5	2.73043	1.46678e-63	3681	N	0.994**	0.994		csde1	2.00893	0.00740556	776	A	0.986*	0.986		slit2	4.08209	0.000108102	106	G	0.974*	0.974		dcp1b	3.05257	2.02436e-06	798	-	0.955*	0.955
dnah5	2.73043	1.46678e-63	3683	Q	0.992**	0.992		csde1	2.00893	0.00740556	795	R	0.980*	0.98		slit2	4.08209	0.000108102	107	T	0.987*	0.987		dcp1b	3.05257	2.02436e-06	802	-	0.992**	0.992
dnah5	2.73043	1.46678e-63	3684	G	0.992**	0.992		csde1	2.00893	0.00740556	803	P	0.990*	0.99		slit2	4.08209	0.000108102	111	G	0.983*	0.983		dcp1b	3.05257	2.02436e-06	804	-	0.983*	0.983
dnah5	2.73043	1.46678e-63	3685	L	0.986*	0.986		csde1	2.00893	0.00740556	804	V	0.953*	0.953		slit2	4.08209	0.000108102	121	C	0.995**	0.995		dcp1b	3.05257	2.02436e-06	810	-	0.955*	0.955
dnah5	2.73043	1.46678e-63	3689	D	0.994**	0.994		csde1	2.00893	0.00740556	918	I	0.980*	0.98		slit2	4.08209	0.000108102	129	S	0.995**	0.995		dcp1b	3.05257	2.02436e-06	822	-	0.952*	0.952
dnah5	2.73043	1.46678e-63	3691	S	0.985*	0.985		csde1	2.00893	0.00740556	919	Q	0.951*	0.951		slit2	4.08209	0.000108102	140	S	0.958*	0.958		dcp1b	3.05257	2.02436e-06	828	-	0.993**	0.993
dnah5	2.73043	1.46678e-63	3692	I	0.996**	0.996		csde1	2.00893	0.00740556	922	S	0.990*	0.99		slit2	4.08209	0.000108102	146	V	0.993**	0.993		dcp1b	3.05257	2.02436e-06	900	-	0.990**	0.99
dnah5	2.73043	1.46678e-63	3693	Q	0.991**	0.991		csde1	2.00893	0.00740556	925	R	0.985*	0.985		slit2	4.08209	0.000108102	147	T	0.953*	0.953		dcp1b	3.05257	2.02436e-06	916	-	0.971*	0.971
dnah5	2.73043	1.46678e-63	3694	N	0.989*	0.989		cx43	7.47103	4.6491e-08	116	G	0.996**	0.996		slit2	4.08209	0.000108102	502	R	0.985*	0.985		dcp1b	3.05257	2.02436e-06	1089	S	0.956*	0.956
dnah5	2.73043	1.46678e-63	3695	G	0.983*	0.983		dlg5a	3.89186	0.000636308	342	L	0.964*	0.964		slit2	4.08209	0.000108102	1250	G	0.995**	0.995		dctn2	4.34222	0.0138232	267	Q	0.974*	0.974
dnah5	2.73043	1.46678e-63	3698	V	0.974*	0.974		dlg5a	3.89186	0.000636308	360	R	0.992**	0.992		slit2	4.08209	0.000108102	1419	N	0.957*	0.957		dcun1d3	1.83745	0.0477789	150	N	0.962*	0.962
dnah5	2.73043	1.46678e-63	3699	T	0.954*	0.954		dlg5a	3.89186	0.000636308	599	A	0.983*	0.983		stim1a	3.05127	0.00394497	78	P	0.960*	0.96		dcun1d4	18.2259	0.00126426	17	C	0.997**	0.997
dnah5	2.73043	1.46678e-63	3700	K	0.995**	0.995		dlg5a	3.89186	0.000636308	1052	L	0.964*	0.964		stim1a	3.05127	0.00394497	80	L	0.984*	0.984		dip2a	38.8438	8.06838e-08	342	E	0.960*	0.96
dnah5	2.73043	1.46678e-63	3702	A	0.979*	0.979		dlg5a	3.89186	0.000636308	1062	R	0.978*	0.978		stim1a	3.05127	0.00394497	81	S	0.981*	0.981		dlc1	3.48227	0.000122133	118	-	0.952*	0.952
dnah5	2.73043	1.46678e-63	3704	F	0.983*	0.983		dlg5a	3.89186	0.000636308	1175	L	0.955*	0.955		stim1a	3.05127	0.00394497	82	C	0.992**	0.992		dlc1	3.48227	0.000122133	163	S	0.956*	0.956
dnah5	2.73043	1.46678e-63	3708	I	0.988*	0.988		dlg5a	3.89186	0.000636308	1232	G	0.964*	0.964		stim1a	3.05127	0.00394497	86	T	0.983*	0.983		dlc1	3.48227	0.000122133	228	S	0.961*	0.961
dnah5	2.73043	1.46678e-63	3709	D	0.990*	0.99		dlg5a	3.89186	0.000636308	1234	P	0.993**	0.993		stim1a	3.05127	0.00394497	88	E	0.961*	0.961		dlc1	3.48227	0.000122133	316	E	0.977*	0.977
dnah5	2.73043	1.46678e-63	3712	T	0.996**	0.996		dlg5a	3.89186	0.000636308	1429	Q	0.989*	0.989		stim1a	3.05127	0.00394497	90	R	0.990**	0.99		dlc1	3.48227	0.000122133	323	H	0.980*	0.98
dnah5	2.73043	1.46678e-63	3713	Q	0.994**	0.994		dlg5a	3.89186	0.000636308	1430	H	0.980*	0.98		stim1a	3.05127	0.00394497	110	P	0.984*	0.984		dlc1	3.48227	0.000122133	349	V	0.978*	0.978
dnah5	2.73043	1.46678e-63	3714	G	0.992**	0.992		dlgap3	3.1532	0.00231092	128	G	0.953*	0.953		stim1a	3.05127	0.00394497	112	P	0.984*	0.984		dlc1	3.48227	0.000122133	394	D	0.987*	0.987
dnah5	2.73043	1.46678e-63	3716	I	0.996**	0.996		dlgap3	3.1532	0.00231092	273	G	0.984*	0.984		stim1a	3.05127	0.00394497	172	S	0.991**	0.991		dlc1	3.48227	0.000122133	408	-	0.995**	0.995
dnah5	2.73043	1.46678e-63	3717	W	0.997**	0.997		dlgap3	3.1532	0.00231092	274	A	0.975*	0.975		stim1a	3.05127	0.00394497	201	L	0.985*	0.985		dlc1	3.48227	0.000122133	428	-	0.953*	0.953
dnah5	2.73043	1.46678e-63	3718	I	0.984*	0.984		dlgap3	3.1532	0.00231092	312	G	0.994**	0.994		stim1a	3.05127	0.00394497	204	S	0.963*	0.963		dlc1	3.48227	0.000122133	449	L	0.995**	0.995
dnah5	2.73043	1.46678e-63	3728	Q	0.998**	0.998		dlgap3	3.1532	0.00231092	376	P	0.979*	0.979		stim1a	3.05127	0.00394497	205	L	0.968*	0.968		dlc1	3.48227	0.000122133	481	T	0.962*	0.962
dnah5	2.73043	1.46678e-63	3732	L	0.999**	0.999		dlgap3	3.1532	0.00231092	814	E	0.992**	0.992		stim1a	3.05127	0.00394497	206	S	0.976*	0.976		dlc1	3.48227	0.000122133	492	K	0.988*	0.988
dnah5	2.73043	1.46678e-63	3734	H	0.977*	0.977		dlgap3	3.1532	0.00231092	883	Q	0.965*	0.965		stim1a	3.05127	0.00394497	208	T	0.971*	0.971		dlc1	3.48227	0.000122133	504	-	0.980*	0.98
dnah5	2.73043	1.46678e-63	3735	K	0.990**	0.99		dlgap3	3.1532	0.00231092	918	E	0.968*	0.968		stim1a	3.05127	0.00394497	209	T	0.954*	0.954		dlc1	3.48227	0.000122133	547	-	0.976*	0.976
dnah5	2.73043	1.46678e-63	3741	L	0.988*	0.988		dlgap3	3.1532	0.00231092	1078	S	0.966*	0.966		stim1a	3.05127	0.00394497	747	G	0.953*	0.953		dlc1	3.48227	0.000122133	548	-	0.990**	0.99
dnah5	2.73043	1.46678e-63	3743	D	0.989*	0.989		dnah5	3.46138	0.00268662	247	A	0.979*	0.979		strn3	3.75445	0.0039552	118	C	0.973*	0.973		dlc1	3.48227	0.000122133	665	Q	0.962*	0.962
dnah5	2.73043	1.46678e-63	3744	S	0.997**	0.997		dnah5	3.46138	0.00268662	510	A	0.990*	0.99		strn3	3.75445	0.0039552	145	T	0.962*	0.962		dlc1	3.48227	0.000122133	675	-	0.972*	0.972
dnah5	2.73043	1.46678e-63	3745	L	0.992**	0.992		dnah5	3.46138	0.00268662	671	L	0.966*	0.966		strn3	3.75445	0.0039552	151	S	0.954*	0.954		dlc1	3.48227	0.000122133	849	S	0.968*	0.968
dnah5	2.73043	1.46678e-63	3746	S	0.975*	0.975		dnah5	3.46138	0.00268662	710	T	0.977*	0.977		strn3	3.75445	0.0039552	152	G	0.988*	0.988		dlc1	3.48227	0.000122133	1075	N	0.985*	0.985
dnah5	2.73043	1.46678e-63	3747	L	0.996**	0.996		dnah5	3.46138	0.00268662	963	P	0.988*	0.988		strn3	3.75445	0.0039552	154	A	0.980*	0.98		dlc1	3.48227	0.000122133	1160	K	0.974*	0.974
dnah5	2.73043	1.46678e-63	3752	L	0.963*	0.963		dnah5	3.46138	0.00268662	1030	R	0.980*	0.98		strn3	3.75445	0.0039552	158	S	0.964*	0.964		dlc1	3.48227	0.000122133	1232	N	0.978*	0.978
dnah5	2.73043	1.46678e-63	3753	I	0.990*	0.99		dnah5	3.46138	0.00268662	1592	R	0.979*	0.979		strn3	3.75445	0.0039552	162	L	0.993**	0.993		dlc1	3.48227	0.000122133	1243	-	0.993**	0.993
dnah5	2.73043	1.46678e-63	3759	E	0.992**	0.992		dnah5	3.46138	0.00268662	2501	D	0.969*	0.969		strn3	3.75445	0.0039552	213	Y	0.966*	0.966		dlc1	3.48227	0.000122133	1245	-	0.999**	0.999
dnah5	2.73043	1.46678e-63	3760	L	0.998**	0.998		dnah5	3.46138	0.00268662	2583	C	0.955*	0.955		strn3	3.75445	0.0039552	217	S	0.982*	0.982		dlc1	3.48227	0.000122133	1265	-	0.984*	0.984
dnah5	2.73043	1.46678e-63	3761	D	0.995**	0.995		dnah5	3.46138	0.00268662	3105	R	0.977*	0.977		strn3	3.75445	0.0039552	245	V	0.990*	0.99		dlc1	3.48227	0.000122133	1268	N	0.966*	0.966
dnah5	2.73043	1.46678e-63	3763	A	0.974*	0.974		dnah5	3.46138	0.00268662	3257	R	0.981*	0.981		strn3	3.75445	0.0039552	247	C	0.959*	0.959		doc2b	6.98436	0.0201423	360	L	0.982*	0.982
dnah5	2.73043	1.46678e-63	3764	L	0.998**	0.998		dnah5	3.46138	0.00268662	3394	N	0.979*	0.979		strn3	3.75445	0.0039552	248	C	0.965*	0.965		doc2d	2.32753	0.0277621	440	K	0.976*	0.976
dnah5	2.73043	1.46678e-63	3766	Q	0.969*	0.969		dnah5	3.46138	0.00268662	3589	S	0.995**	0.995		strn3	3.75445	0.0039552	253	S	0.966*	0.966		dpysl3	13.2135	0.00191044	652	-	0.958*	0.958
dnah5	2.73043	1.46678e-63	3768	L	0.990*	0.99		dnah5	3.46138	0.00268662	3843	S	0.979*	0.979		strn3	3.75445	0.0039552	262	F	0.962*	0.962		dus4l	3.76091	5.40546e-21	332	-	0.994**	0.994
dnah5	2.73043	1.46678e-63	3771	N	0.987*	0.987		dnah5	3.46138	0.00268662	3854	R	0.982*	0.982		szt2	5.48428	0.0121983	1119	A	0.956*	0.956		dus4l	3.76091	5.40546e-21	334	-	0.997**	0.997
dnah5	2.73043	1.46678e-63	3773	I	0.978*	0.978		dnah5	3.46138	0.00268662	3868	S	0.982*	0.982		szt2	5.48428	0.0121983	1791	G	0.958*	0.958		dus4l	3.76091	5.40546e-21	335	-	0.998**	0.998
dnah5	2.73043	1.46678e-63	3775	T	0.991**	0.991		dnah5	3.46138	0.00268662	4172	S	0.958*	0.958		szt2	5.48428	0.0121983	1835	S	0.958*	0.958		dus4l	3.76091	5.40546e-21	337	-	0.962*	0.962
dnah5	2.73043	1.46678e-63	3778	T	0.989*	0.989		dock10	2.5387	7.83008e-25	679	Q	0.996**	0.996		szt2	5.48428	0.0121983	2962	C	0.980*	0.98		dus4l	3.76091	5.40546e-21	338	-	0.996**	0.996
dnah5	2.73043	1.46678e-63	3779	Y	0.989*	0.989		dock10	2.5387	7.83008e-25	1499	V	0.998**	0.998		szt2	5.48428	0.0121983	3236	C	0.996**	0.996		dus4l	3.76091	5.40546e-21	344	-	0.993**	0.993
dnah5	2.73043	1.46678e-63	3780	K	0.983*	0.983		dock10	2.5387	7.83008e-25	1500	C	0.982*	0.982		szt2	5.48428	0.0121983	3329	R	0.986*	0.986		dus4l	3.76091	5.40546e-21	345	-	0.968*	0.968
dnah5	2.73043	1.46678e-63	3781	V	0.988*	0.988		dock10	2.5387	7.83008e-25	1501	V	0.991**	0.991		tab2	4.84481	0.0243804	63	R	0.955*	0.955		dus4l	3.76091	5.40546e-21	346	-	0.996**	0.996
dnah5	2.73043	1.46678e-63	3785	D	0.971*	0.971		dock10	2.5387	7.83008e-25	1502	V	0.998**	0.998		tab2	4.84481	0.0243804	113	Q	0.987*	0.987		dus4l	3.76091	5.40546e-21	347	-	0.990**	0.99
dnah5	2.73043	1.46678e-63	3788	V	0.967*	0.967		dock10	2.5387	7.83008e-25	1503	T	0.983*	0.983		tab2	4.84481	0.0243804	140	A	0.974*	0.974		dus4l	3.76091	5.40546e-21	349	-	0.995**	0.995
dnah5	2.73043	1.46678e-63	3789	D	0.966*	0.966		dock10	2.5387	7.83008e-25	1504	S	0.993**	0.993		tab2	4.84481	0.0243804	236	S	0.968*	0.968		dus4l	3.76091	5.40546e-21	351	-	0.998**	0.998
dnah5	2.73043	1.46678e-63	3793	G	0.986*	0.986		dock10	2.5387	7.83008e-25	1505	A	0.985*	0.985		tab2	4.84481	0.0243804	312	N	0.966*	0.966		dus4l	3.76091	5.40546e-21	354	-	0.986*	0.986
dnah5	2.73043	1.46678e-63	3794	F	0.955*	0.955		dock10	2.5387	7.83008e-25	1507	I	0.995**	0.995		tab2	4.84481	0.0243804	553	R	0.971*	0.971		dus4l	3.76091	5.40546e-21	355	-	0.999**	0.999
dnah5	2.73043	1.46678e-63	3796	L	0.987*	0.987		dock10	2.5387	7.83008e-25	1508	G	0.992**	0.992		tanc1b	4.92933	0.0455907	368	R	0.967*	0.967		dus4l	3.76091	5.40546e-21	359	-	0.988*	0.988
dnah5	2.73043	1.46678e-63	3800	T	0.963*	0.963		dock10	2.5387	7.83008e-25	1509	S	0.977*	0.977		tanc1b	4.92933	0.0455907	732	R	0.971*	0.971		dus4l	3.76091	5.40546e-21	360	-	0.992**	0.992
dnah5	2.73043	1.46678e-63	3801	K	0.975*	0.975		dock10	2.5387	7.83008e-25	1512	L	0.995**	0.995		tanc1b	4.92933	0.0455907	932	R	0.974*	0.974		dus4l	3.76091	5.40546e-21	362	-	0.998**	0.998
dnah5	2.73043	1.46678e-63	3803	P	0.990**	0.99		dock10	2.5387	7.83008e-25	1513	N	0.983*	0.983		tanc1b	4.92933	0.0455907	1974	V	0.978*	0.978		dus4l	3.76091	5.40546e-21	366	-	0.994**	0.994
dnah5	2.73043	1.46678e-63	3804	N	0.993**	0.993		dock10	2.5387	7.83008e-25	1516	L	0.985*	0.985		tanc1b	4.92933	0.0455907	2100	S	0.980*	0.98		dus4l	3.76091	5.40546e-21	368	-	0.990*	0.99
dnah5	2.73043	1.46678e-63	3806	A	0.986*	0.986		dock10	2.5387	7.83008e-25	1520	V	0.989*	0.989		tcf7l2	2.47943	0.0128777	281	Q	0.982*	0.982		dus4l	3.76091	5.40546e-21	369	-	0.989*	0.989
dnah5	2.73043	1.46678e-63	3807	Y	0.991**	0.991		dock10	2.5387	7.83008e-25	1521	K	0.990*	0.99		tcf7l2	2.47943	0.0128777	306	E	0.987*	0.987		dus4l	3.76091	5.40546e-21	370	-	0.999**	0.999
dnah5	2.73043	1.46678e-63	3809	P	0.995**	0.995		dock10	2.5387	7.83008e-25	1522	L	0.996**	0.996		tcf7l2	2.47943	0.0128777	308	H	0.982*	0.982		dus4l	3.76091	5.40546e-21	372	-	0.995**	0.995
dnah5	2.73043	1.46678e-63	3810	E	0.997**	0.997		dock10	2.5387	7.83008e-25	1523	A	0.996**	0.996		tcf7l2	2.47943	0.0128777	319	L	0.979*	0.979		dus4l	3.76091	5.40546e-21	373	-	0.996**	0.996
dnah5	2.73043	1.46678e-63	3812	S	0.981*	0.981		dock10	2.5387	7.83008e-25	1526	T	0.996**	0.996		tcf7l2	2.47943	0.0128777	322	L	0.977*	0.977		dus4l	3.76091	5.40546e-21	375	-	0.996**	0.996
dnah5	2.73043	1.46678e-63	3813	A	0.987*	0.987		dock10	2.5387	7.83008e-25	1529	N	0.987*	0.987		tcf7l2	2.47943	0.0128777	323	C	0.979*	0.979		dus4l	3.76091	5.40546e-21	376	-	0.975*	0.975
dnah5	2.73043	1.46678e-63	3814	R	0.984*	0.984		dock10	2.5387	7.83008e-25	1530	G	0.975*	0.975		tcf7l2	2.47943	0.0128777	324	S	0.961*	0.961		dus4l	3.76091	5.40546e-21	386	-	0.998**	0.998
dnah5	2.73043	1.46678e-63	3816	S	0.981*	0.981		dock10	2.5387	7.83008e-25	1531	T	0.983*	0.983		tcf7l2	2.47943	0.0128777	349	S	0.987*	0.987		dus4l	3.76091	5.40546e-21	389	-	0.999**	0.999
dnah5	2.73043	1.46678e-63	3818	I	0.996**	0.996		dock10	2.5387	7.83008e-25	1532	L	0.989*	0.989		tcf7l2	2.47943	0.0128777	368	T	0.979*	0.979		dus4l	3.76091	5.40546e-21	390	-	0.993**	0.993
dnah5	2.73043	1.46678e-63	3819	D	0.991**	0.991		dock10	2.5387	7.83008e-25	1533	K	0.997**	0.997		tcf7l2	2.47943	0.0128777	458	G	0.971*	0.971		dus4l	3.76091	5.40546e-21	392	-	0.996**	0.996
dnah5	2.73043	1.46678e-63	3820	F	0.990*	0.99		dock10	2.5387	7.83008e-25	1534	G	0.990**	0.99		tcf7l2	2.47943	0.0128777	481	M	0.987*	0.987		dus4l	3.76091	5.40546e-21	394	-	0.995**	0.995
dnah5	2.73043	1.46678e-63	3821	T	0.984*	0.984		dock10	2.5387	7.83008e-25	1535	S	0.956*	0.956		tcf7l2	2.47943	0.0128777	482	E	0.993**	0.993		dus4l	3.76091	5.40546e-21	403	-	0.952*	0.952
dnah5	2.73043	1.46678e-63	3822	V	0.976*	0.976		dock10	2.5387	7.83008e-25	1548	S	0.961*	0.961		tcf7l2	2.47943	0.0128777	492	P	0.954*	0.954		dus4l	3.76091	5.40546e-21	404	-	0.998**	0.998
dnah5	2.73043	1.46678e-63	3826	G	0.990*	0.99		dock10	2.5387	7.83008e-25	1549	G	0.996**	0.996		tcf7l2	2.47943	0.0128777	627	A	0.957*	0.957		dus4l	3.76091	5.40546e-21	407	-	0.957*	0.957
dnah5	2.73043	1.46678e-63	3827	L	0.988*	0.988		dock10	2.5387	7.83008e-25	1553	Q	0.995**	0.995		tnrc18	1.37677	0.0199847	791	T	0.981*	0.981		dus4l	3.76091	5.40546e-21	409	-	0.992**	0.992
dnah5	2.73043	1.46678e-63	3829	D	0.977*	0.977		dock10	2.5387	7.83008e-25	1557	Q	0.994**	0.994		tnrc18	1.37677	0.0199847	863	L	0.971*	0.971		dus4l	3.76091	5.40546e-21	413	-	0.962*	0.962
dnah5	2.73043	1.46678e-63	3832	L	0.998**	0.998		dock10	2.5387	7.83008e-25	1562	G	0.997**	0.997		tnrc18	1.37677	0.0199847	1121	P	0.973*	0.973		dus4l	3.76091	5.40546e-21	414	-	0.999**	0.999
dnah5	2.73043	1.46678e-63	3834	R	0.997**	0.997		dock10	2.5387	7.83008e-25	1563	H	0.969*	0.969		tnrc18	1.37677	0.0199847	1919	P	0.964*	0.964		dus4l	3.76091	5.40546e-21	415	-	0.999**	0.999
dnah5	2.73043	1.46678e-63	3837	L	0.988*	0.988		dock10	2.5387	7.83008e-25	1564	R	0.968*	0.968		tnrc18	1.37677	0.0199847	1926	K	0.958*	0.958		dus4l	3.76091	5.40546e-21	417	-	0.999**	0.999
dnah5	2.73043	1.46678e-63	3838	T	0.982*	0.982		dock10	2.5387	7.83008e-25	1565	H	0.983*	0.983		tnrc18	1.37677	0.0199847	1941	P	0.981*	0.981		dus4l	3.76091	5.40546e-21	419	-	0.999**	0.999
dnah5	2.73043	1.46678e-63	3842	E	0.981*	0.981		dock10	2.5387	7.83008e-25	1566	A	0.987*	0.987		tnrc18	1.37677	0.0199847	1955	S	0.979*	0.979		dus4l	3.76091	5.40546e-21	420	-	0.996**	0.996
dnah5	2.73043	1.46678e-63	3843	L	0.988*	0.988		dock10	2.5387	7.83008e-25	1567	R	0.985*	0.985		tnrc18	1.37677	0.0199847	1957	D	0.958*	0.958		dus4l	3.76091	5.40546e-21	421	-	0.998**	0.998
dnah5	2.73043	1.46678e-63	3846	E	0.984*	0.984		dock10	2.5387	7.83008e-25	1568	S	0.997**	0.997		tnrc18	1.37677	0.0199847	1958	S	0.981*	0.981		dus4l	3.76091	5.40546e-21	422	-	0.981*	0.981
dnah5	2.73043	1.46678e-63	3847	R	0.956*	0.956		dock10	2.5387	7.83008e-25	1569	Q	0.998**	0.998		tnrc18	1.37677	0.0199847	1967	R	0.982*	0.982		dus4l	3.76091	5.40546e-21	423	-	0.991**	0.991
dnah5	2.73043	1.46678e-63	3848	T	0.983*	0.983		dock10	2.5387	7.83008e-25	1571	M	0.997**	0.997		tnrc18	1.37677	0.0199847	1968	F	0.958*	0.958		dus4l	3.76091	5.40546e-21	424	-	0.993**	0.993
dnah5	2.73043	1.46678e-63	3849	S	0.982*	0.982		dock10	2.5387	7.83008e-25	1572	P	0.981*	0.981		tnrc18	1.37677	0.0199847	2027	L	0.972*	0.972		dus4l	3.76091	5.40546e-21	425	-	0.994**	0.994
dnah5	2.73043	1.46678e-63	3851	L	0.991**	0.991		dock10	2.5387	7.83008e-25	1574	I	0.960*	0.96		tnrc18	1.37677	0.0199847	2031	L	0.986*	0.986		dus4l	3.76091	5.40546e-21	426	-	0.994**	0.994
dnah5	2.73043	1.46678e-63	3853	D	0.964*	0.964		dock10	2.5387	7.83008e-25	1576	G	0.992**	0.992		tnrc18	1.37677	0.0199847	2033	K	0.975*	0.975		dus4l	3.76091	5.40546e-21	427	-	0.995**	0.995
dnah5	2.73043	1.46678e-63	3856	S	0.994**	0.994		dock10	2.5387	7.83008e-25	1579	A	0.981*	0.981		tnrc18	1.37677	0.0199847	2039	K	0.977*	0.977		dus4l	3.76091	5.40546e-21	428	-	0.997**	0.997
dnah5	2.73043	1.46678e-63	3860	R	0.996**	0.996		dock10	2.5387	7.83008e-25	1582	N	0.991**	0.991		tnrc18	1.37677	0.0199847	2086	A	0.970*	0.97		dus4l	3.76091	5.40546e-21	429	-	0.996**	0.996
dnah5	2.73043	1.46678e-63	3863	E	0.985*	0.985		dock10	2.5387	7.83008e-25	1583	P	0.995**	0.995		tnrc18	1.37677	0.0199847	2094	A	0.957*	0.957		dus4l	3.76091	5.40546e-21	430	-	0.993**	0.993
dnah5	2.73043	1.46678e-63	3864	L	0.988*	0.988		dock10	2.5387	7.83008e-25	1584	K	0.988*	0.988		tnrc18	1.37677	0.0199847	2123	L	0.971*	0.971		dus4l	3.76091	5.40546e-21	431	-	0.997**	0.997
dnah5	2.73043	1.46678e-63	3867	S	0.987*	0.987		dock10	2.5387	7.83008e-25	1587	Q	0.994**	0.994		tnrc18	1.37677	0.0199847	2127	A	0.973*	0.973		dus4l	3.76091	5.40546e-21	434	-	0.997**	0.997
dnah5	2.73043	1.46678e-63	3869	L	0.954*	0.954		dock10	2.5387	7.83008e-25	1589	M	0.979*	0.979		tnrc18	1.37677	0.0199847	2139	S	0.978*	0.978		dus4l	3.76091	5.40546e-21	437	-	0.970*	0.97
dnah5	2.73043	1.46678e-63	3872	L	0.991**	0.991		dock10	2.5387	7.83008e-25	1608	L	0.973*	0.973		tnrc18	1.37677	0.0199847	2148	T	0.957*	0.957		dus4l	3.76091	5.40546e-21	440	-	0.997**	0.997
dnah5	2.73043	1.46678e-63	3875	T	0.975*	0.975		dock10	2.5387	7.83008e-25	1611	M	0.997**	0.997		tnrc18	1.37677	0.0199847	2150	S	0.977*	0.977		dus4l	3.76091	5.40546e-21	443	-	0.998**	0.998
dnah5	2.73043	1.46678e-63	3876	Q	0.990*	0.99		dock10	2.5387	7.83008e-25	1613	I	0.995**	0.995		tnrc18	1.37677	0.0199847	2160	S	0.958*	0.958		dus4l	3.76091	5.40546e-21	444	-	0.979*	0.979
dnah5	2.73043	1.46678e-63	3877	G	0.992**	0.992		dock10	2.5387	7.83008e-25	1615	A	0.994**	0.994		tnrc18	1.37677	0.0199847	2204	K	0.961*	0.961		dus4l	3.76091	5.40546e-21	446	-	0.989*	0.989
dnah5	2.73043	1.46678e-63	3880	V	0.967*	0.967		dock10	2.5387	7.83008e-25	1619	T	0.995**	0.995		tnrc18	1.37677	0.0199847	2213	K	0.956*	0.956		dus4l	3.76091	5.40546e-21	448	-	0.994**	0.994
dnah5	2.73043	1.46678e-63	3883	E	0.998**	0.998		dock10	2.5387	7.83008e-25	1622	A	0.981*	0.981		tnrc18	1.37677	0.0199847	2215	K	0.960*	0.96		dus4l	3.76091	5.40546e-21	457	-	0.997**	0.997
dnah5	2.73043	1.46678e-63	3884	S	0.993**	0.993		dock10	2.5387	7.83008e-25	1623	L	0.997**	0.997		tnrc18	1.37677	0.0199847	2238	F	0.973*	0.973		dus4l	3.76091	5.40546e-21	460	-	0.997**	0.997
dnah5	2.73043	1.46678e-63	3885	L	0.964*	0.964		dock10	2.5387	7.83008e-25	1624	T	0.992**	0.992		tnrc18	1.37677	0.0199847	2239	D	0.959*	0.959		dus4l	3.76091	5.40546e-21	461	-	0.998**	0.998
dnah5	2.73043	1.46678e-63	3892	T	0.962*	0.962		dock10	2.5387	7.83008e-25	1626	L	0.998**	0.998		tnrc18	1.37677	0.0199847	2266	S	0.956*	0.956		dus4l	3.76091	5.40546e-21	462	-	0.966*	0.966
dnah5	2.73043	1.46678e-63	3894	R	0.992**	0.992		dock10	2.5387	7.83008e-25	1630	G	0.990**	0.99		tnrc18	1.37677	0.0199847	2276	E	0.961*	0.961		dus4l	3.76091	5.40546e-21	463	-	0.973*	0.973
dnah5	2.73043	1.46678e-63	3896	A	0.964*	0.964		dock10	2.5387	7.83008e-25	1636	H	0.976*	0.976		tnrc18	1.37677	0.0199847	2279	L	0.968*	0.968		dus4l	3.76091	5.40546e-21	464	-	0.985*	0.985
dnah5	2.73043	1.46678e-63	3899	V	0.979*	0.979		dock10	2.5387	7.83008e-25	1645	G	0.994**	0.994		tnrc18	1.37677	0.0199847	2282	L	0.973*	0.973		dus4l	3.76091	5.40546e-21	465	-	0.995**	0.995
dnah5	2.73043	1.46678e-63	3900	T	0.976*	0.976		dock10	2.5387	7.83008e-25	1646	Q	0.989*	0.989		tnrc18	1.37677	0.0199847	2283	A	0.965*	0.965		dus4l	3.76091	5.40546e-21	466	-	0.985*	0.985
dnah5	2.73043	1.46678e-63	3902	K	0.985*	0.985		dock10	2.5387	7.83008e-25	1652	K	0.986*	0.986		tnrc18	1.37677	0.0199847	2284	R	0.984*	0.984		dus4l	3.76091	5.40546e-21	467	-	0.978*	0.978
dnah5	2.73043	1.46678e-63	3904	Q	0.970*	0.97		dock10	2.5387	7.83008e-25	1654	F	0.993**	0.993		tnrc18	1.37677	0.0199847	2287	A	0.954*	0.954		dus4l	3.76091	5.40546e-21	469	-	0.988*	0.988
dnah5	2.73043	1.46678e-63	3905	I	0.989*	0.989		dock10	2.5387	7.83008e-25	1655	D	0.987*	0.987		tnrc18	1.37677	0.0199847	2288	S	0.963*	0.963		dus4l	3.76091	5.40546e-21	471	-	0.995**	0.995
dnah5	2.73043	1.46678e-63	3907	A	0.962*	0.962		dock10	2.5387	7.83008e-25	1656	T	0.958*	0.958		tnrc18	1.37677	0.0199847	2297	S	0.951*	0.951		dus4l	3.76091	5.40546e-21	472	-	0.999**	0.999
dnah5	2.73043	1.46678e-63	3908	E	0.990**	0.99		dock10	2.5387	7.83008e-25	1661	F	0.997**	0.997		tnrc18	1.37677	0.0199847	2310	A	0.954*	0.954		dus4l	3.76091	5.40546e-21	473	-	0.993**	0.993
dnah5	2.73043	1.46678e-63	3909	T	0.995**	0.995		dock10	2.5387	7.83008e-25	1662	Q	0.998**	0.998		tnrc18	1.37677	0.0199847	2317	Q	0.952*	0.952		dus4l	3.76091	5.40546e-21	477	-	0.989*	0.989
dnah5	2.73043	1.46678e-63	3911	V	0.984*	0.984		dock10	2.5387	7.83008e-25	1664	N	0.982*	0.982		tnrc18	1.37677	0.0199847	2320	L	0.978*	0.978		dus4l	3.76091	5.40546e-21	479	-	0.997**	0.997
dnah5	2.73043	1.46678e-63	3912	Q	0.998**	0.998		dock10	2.5387	7.83008e-25	1665	Q	0.996**	0.996		tnrc18	1.37677	0.0199847	2323	P	0.972*	0.972		dus4l	3.76091	5.40546e-21	481	-	0.978*	0.978
dnah5	2.73043	1.46678e-63	3914	N	0.983*	0.983		dock10	2.5387	7.83008e-25	1669	T	0.982*	0.982		tnrc18	1.37677	0.0199847	2325	F	0.969*	0.969		dus4l	3.76091	5.40546e-21	482	-	0.995**	0.995
dnah5	2.73043	1.46678e-63	3916	A	0.977*	0.977		dock10	2.5387	7.83008e-25	1672	H	0.990**	0.99		tnrc18	1.37677	0.0199847	2329	D	0.958*	0.958		dus4l	3.76091	5.40546e-21	487	-	0.998**	0.998
dnah5	2.73043	1.46678e-63	3917	R	0.993**	0.993		dock10	2.5387	7.83008e-25	1676	A	0.981*	0.981		tnrc18	1.37677	0.0199847	2345	Q	0.973*	0.973		dus4l	3.76091	5.40546e-21	488	-	0.955*	0.955
dnah5	2.73043	1.46678e-63	3919	E	0.991**	0.991		dock10	2.5387	7.83008e-25	1683	K	0.998**	0.998		tnrc18	1.37677	0.0199847	2351	P	0.973*	0.973		dus4l	3.76091	5.40546e-21	489	-	0.988*	0.988
dnah5	2.73043	1.46678e-63	3920	Y	0.992**	0.992		dock10	2.5387	7.83008e-25	1684	F	0.987*	0.987		tnrc18	1.37677	0.0199847	2352	E	0.952*	0.952		dus4l	3.76091	5.40546e-21	490	-	0.998**	0.998
dnah5	2.73043	1.46678e-63	3921	R	0.989*	0.989		dock10	2.5387	7.83008e-25	1687	A	0.993**	0.993		tnrc18	1.37677	0.0199847	2380	K	0.962*	0.962		dus4l	3.76091	5.40546e-21	494	-	0.965*	0.965
dnah5	2.73043	1.46678e-63	3922	P	0.994**	0.994		dock10	2.5387	7.83008e-25	1689	F	0.998**	0.998		tnrc18	1.37677	0.0199847	2390	K	0.966*	0.966		dus4l	3.76091	5.40546e-21	495	-	0.997**	0.997
dnah5	2.73043	1.46678e-63	3929	I	0.956*	0.956		dock10	2.5387	7.83008e-25	1690	Q	0.995**	0.995		tnrc18	1.37677	0.0199847	2394	E	0.996**	0.996		dus4l	3.76091	5.40546e-21	497	-	0.989*	0.989
dnah5	2.73043	1.46678e-63	3930	L	0.997**	0.997		dock10	2.5387	7.83008e-25	1691	G	0.992**	0.992		tnrc18	1.37677	0.0199847	2397	L	0.986*	0.986		dus4l	3.76091	5.40546e-21	505	-	0.991**	0.991
dnah5	2.73043	1.46678e-63	3933	L	0.963*	0.963		dock10	2.5387	7.83008e-25	1692	K	0.991**	0.991		tnrc18	1.37677	0.0199847	2421	R	0.982*	0.982		dus4l	3.76091	5.40546e-21	506	-	0.964*	0.964
dnah5	2.73043	1.46678e-63	3935	T	0.976*	0.976		dock10	2.5387	7.83008e-25	1695	M	0.998**	0.998		tnrc18	1.37677	0.0199847	2476	K	0.960*	0.96		dus4l	3.76091	5.40546e-21	516	-	0.996**	0.996
dnah5	2.73043	1.46678e-63	3936	E	0.990**	0.99		dock10	2.5387	7.83008e-25	1698	C	0.986*	0.986		tnrc18	1.37677	0.0199847	2538	S	0.962*	0.962		dus4l	3.76091	5.40546e-21	517	-	0.996**	0.996
dnah5	2.73043	1.46678e-63	3940	V	0.998**	0.998		dock10	2.5387	7.83008e-25	1699	L	0.998**	0.998		tnrc18	1.37677	0.0199847	2547	V	0.961*	0.961		dus4l	3.76091	5.40546e-21	519	-	1.000**	1
dnah5	2.73043	1.46678e-63	3941	N	0.987*	0.987		dock10	2.5387	7.83008e-25	1701	Y	0.985*	0.985		tnrc18	1.37677	0.0199847	2549	P	0.976*	0.976		dus4l	3.76091	5.40546e-21	521	-	0.995**	0.995
dnah5	2.73043	1.46678e-63	3943	M	0.998**	0.998		dock10	2.5387	7.83008e-25	1702	E	0.998**	0.998		tnrc18	1.37677	0.0199847	2550	K	0.971*	0.971		dus4l	3.76091	5.40546e-21	522	-	0.999**	0.999
dnah5	2.73043	1.46678e-63	3944	Y	0.983*	0.983		dock10	2.5387	7.83008e-25	1704	L	0.990*	0.99		tnrc18	1.37677	0.0199847	2578	E	0.958*	0.958		dus4l	3.76091	5.40546e-21	526	-	0.969*	0.969
dnah5	2.73043	1.46678e-63	3945	Q	0.998**	0.998		dock10	2.5387	7.83008e-25	1705	K	0.999**	0.999		tnrc18	1.37677	0.0199847	2579	S	0.961*	0.961		dus4l	3.76091	5.40546e-21	529	-	0.988*	0.988
dnah5	2.73043	1.46678e-63	3947	S	0.953*	0.953		dock10	2.5387	7.83008e-25	1707	C	0.986*	0.986		tnrc18	1.37677	0.0199847	2580	M	0.957*	0.957		dus4l	3.76091	5.40546e-21	531	-	0.986*	0.986
dnah5	2.73043	1.46678e-63	3948	L	0.987*	0.987		dock10	2.5387	7.83008e-25	1710	R	0.976*	0.976		tnrc18	1.37677	0.0199847	2585	D	0.984*	0.984		dus4l	3.76091	5.40546e-21	533	-	0.994**	0.994
dnah5	2.73043	1.46678e-63	3950	Q	0.997**	0.997		dock10	2.5387	7.83008e-25	1711	S	0.992**	0.992		tnrc18	1.37677	0.0199847	2586	F	0.969*	0.969		dus4l	3.76091	5.40546e-21	534	-	0.996**	0.996
dnah5	2.73043	1.46678e-63	3952	L	0.996**	0.996		dock10	2.5387	7.83008e-25	1714	T	0.996**	0.996		tnrc18	1.37677	0.0199847	2587	E	0.975*	0.975		dus4l	3.76091	5.40546e-21	535	-	0.975*	0.975
dnah5	2.73043	1.46678e-63	3955	F	0.992**	0.992		dock10	2.5387	7.83008e-25	1715	Q	0.991**	0.991		tnrc18	1.37677	0.0199847	2590	Q	0.952*	0.952		dus4l	3.76091	5.40546e-21	536	-	0.989*	0.989
dnah5	2.73043	1.46678e-63	3957	L	0.980*	0.98		dock10	2.5387	7.83008e-25	1716	T	0.994**	0.994		tnrc18	1.37677	0.0199847	2593	S	0.987*	0.987		dus4l	3.76091	5.40546e-21	537	-	0.996**	0.996
dnah5	2.73043	1.46678e-63	3958	S	0.980*	0.98		dock10	2.5387	7.83008e-25	1720	A	0.984*	0.984		tnrc18	1.37677	0.0199847	2595	S	0.976*	0.976		dus4l	3.76091	5.40546e-21	539	-	0.996**	0.996
dnah5	2.73043	1.46678e-63	3960	A	0.959*	0.959		dock10	2.5387	7.83008e-25	1722	L	0.988*	0.988		tnrc18	1.37677	0.0199847	2619	N	0.978*	0.978		dus4l	3.76091	5.40546e-21	543	-	0.999**	0.999
dnah5	2.73043	1.46678e-63	3961	R	0.986*	0.986		dock10	2.5387	7.83008e-25	1725	F	0.991**	0.991		tnrc18	1.37677	0.0199847	2632	R	0.983*	0.983		dus4l	3.76091	5.40546e-21	547	-	0.998**	0.998
dnah5	2.73043	1.46678e-63	3965	S	0.987*	0.987		dock10	2.5387	7.83008e-25	1729	N	0.995**	0.995		tnrc18	1.37677	0.0199847	2636	P	0.987*	0.987		dus4l	3.76091	5.40546e-21	549	-	0.995**	0.995
dnah5	2.73043	1.46678e-63	3969	S	0.969*	0.969		dock10	2.5387	7.83008e-25	1730	F	0.998**	0.998		tnrc18	1.37677	0.0199847	2637	M	0.977*	0.977		dus4l	3.76091	5.40546e-21	553	-	0.956*	0.956
dnah5	2.73043	1.46678e-63	3970	K	0.992**	0.992		dock10	2.5387	7.83008e-25	1731	D	0.988*	0.988		tnrc18	1.37677	0.0199847	2649	T	0.966*	0.966		dus4l	3.76091	5.40546e-21	556	-	0.986*	0.986
dnah5	2.73043	1.46678e-63	3971	R	0.986*	0.986		dock10	2.5387	7.83008e-25	1732	F	0.991**	0.991		tnrc18	1.37677	0.0199847	2650	V	0.952*	0.952		dusp27	1.57724	0.0262064	592	R	0.973*	0.973
dnah5	2.73043	1.46678e-63	3978	H	0.998**	0.998		dock10	2.5387	7.83008e-25	1734	K	0.996**	0.996		tnrc18	1.37677	0.0199847	2653	P	0.984*	0.984		dusp27	1.57724	0.0262064	823	-	0.962*	0.962
dnah5	2.73043	1.46678e-63	3981	F	0.998**	0.998		dock10	2.5387	7.83008e-25	1735	G	0.993**	0.993		tnrc18	1.37677	0.0199847	2654	D	0.992**	0.992		dusp27	1.57724	0.0262064	928	P	0.956*	0.956
dnah5	2.73043	1.46678e-63	3985	K	0.990**	0.99		dock10	2.5387	7.83008e-25	1736	K	0.971*	0.971		tnrc18	1.37677	0.0199847	2655	I	0.977*	0.977		dusp27	1.57724	0.0262064	930	R	0.990**	0.99
dnah5	2.73043	1.46678e-63	3986	Y	0.995**	0.995		dock10	2.5387	7.83008e-25	1739	V	0.997**	0.997		tnrc18	1.37677	0.0199847	2665	G	0.990*	0.99		dusp27	1.57724	0.0262064	1308	R	0.967*	0.967
dnah5	2.73043	1.46678e-63	3988	A	0.985*	0.985		dock10	2.5387	7.83008e-25	1740	R	0.983*	0.983		tnrc18	1.37677	0.0199847	2669	H	0.963*	0.963		dusp27	1.57724	0.0262064	1342	-	0.964*	0.964
dnah5	2.73043	1.46678e-63	3990	G	0.992**	0.992		dock10	2.5387	7.83008e-25	1741	S	0.997**	0.997		tnrc18	1.37677	0.0199847	2673	L	0.966*	0.966		eci2	4.08902	0.0417241	183	E	0.971*	0.971
dnah5	2.73043	1.46678e-63	3992	Y	0.987*	0.987		dock10	2.5387	7.83008e-25	1746	I	0.960*	0.96		tnrc18	1.37677	0.0199847	2680	A	0.969*	0.969		ef1	1.5867	0.000240948	191	Q	0.983*	0.983
dnah5	2.73043	1.46678e-63	3994	E	0.994**	0.994		dock10	2.5387	7.83008e-25	1747	K	0.988*	0.988		tnrc18	1.37677	0.0199847	2682	I	0.961*	0.961		ef1	1.5867	0.000240948	417	P	0.957*	0.957
dnah5	2.73043	1.46678e-63	3995	H	0.976*	0.976		dock10	2.5387	7.83008e-25	1749	V	0.994**	0.994		tnrc18	1.37677	0.0199847	2688	S	0.969*	0.969		ef1	1.5867	0.000240948	555	D	0.977*	0.977
dnah5	2.73043	1.46678e-63	3996	K	0.998**	0.998		dock10	2.5387	7.83008e-25	1750	S	0.995**	0.995		tnrc18	1.37677	0.0199847	2695	G	0.976*	0.976		ef1	1.5867	0.000240948	566	Y	0.988*	0.988
dnah5	2.73043	1.46678e-63	3999	F	0.987*	0.987		dock10	2.5387	7.83008e-25	1753	I	0.994**	0.994		tnrc18	1.37677	0.0199847	2696	T	0.956*	0.956		ef1	1.5867	0.000240948	608	R	0.978*	0.978
dnah5	2.73043	1.46678e-63	4000	T	0.992**	0.992		dock10	2.5387	7.83008e-25	1757	G	0.984*	0.984		tnrc18	1.37677	0.0199847	2697	R	0.980*	0.98		ef1	1.5867	0.000240948	622	V	0.982*	0.982
dnah5	2.73043	1.46678e-63	4003	L	0.991**	0.991		dock10	2.5387	7.83008e-25	1758	I	0.993**	0.993		tnrc18	1.37677	0.0199847	2703	S	0.970*	0.97		ef1	1.5867	0.000240948	623	K	0.995**	0.995
dnah5	2.73043	1.46678e-63	4004	A	0.970*	0.97		dock10	2.5387	7.83008e-25	1760	G	0.982*	0.982		tnrc18	1.37677	0.0199847	2709	L	0.981*	0.981		ef1	1.5867	0.000240948	637	-	0.987*	0.987
dnah5	2.73043	1.46678e-63	4005	L	0.997**	0.997		dock10	2.5387	7.83008e-25	1761	S	0.988*	0.988		tnrc18	1.37677	0.0199847	2711	P	0.971*	0.971		ef1	1.5867	0.000240948	642	G	0.995**	0.995
dnah5	2.73043	1.46678e-63	4006	K	0.984*	0.984		dock10	2.5387	7.83008e-25	1762	R	0.980*	0.98		tnrc18	1.37677	0.0199847	2712	G	0.976*	0.976		ef1	1.5867	0.000240948	680	S	0.968*	0.968
dnah5	2.73043	1.46678e-63	4008	D	0.998**	0.998		dock10	2.5387	7.83008e-25	1763	F	0.997**	0.997		tnrc18	1.37677	0.0199847	2719	S	0.967*	0.967		ef1	1.5867	0.000240948	701	L	0.956*	0.956
dnah5	2.73043	1.46678e-63	4009	M	0.989*	0.989		dock10	2.5387	7.83008e-25	1765	Q	0.996**	0.996		tnrc18	1.37677	0.0199847	2726	N	0.955*	0.955		ef1	1.5867	0.000240948	710	V	0.992**	0.992
dnah5	2.73043	1.46678e-63	4010	Q	0.979*	0.979		dock10	2.5387	7.83008e-25	1768	A	0.981*	0.981		tnrc18	1.37677	0.0199847	2731	E	0.994**	0.994		ef1	1.5867	0.000240948	713	N	0.962*	0.962
dnah5	2.73043	1.46678e-63	4013	R	0.993**	0.993		dock10	2.5387	7.83008e-25	1772	N	0.992**	0.992		tnrc18	1.37677	0.0199847	2736	D	0.959*	0.959		ef1	1.5867	0.000240948	714	G	0.993**	0.993
dnah5	2.73043	1.46678e-63	4015	K	0.993**	0.993		dock10	2.5387	7.83008e-25	1773	F	0.987*	0.987		tnrc18	1.37677	0.0199847	2739	R	0.960*	0.96		ef1	1.5867	0.000240948	731	H	0.982*	0.982
dnah5	2.73043	1.46678e-63	4018	E	0.998**	0.998		dock10	2.5387	7.83008e-25	1774	S	0.997**	0.997		tnrc18	1.37677	0.0199847	2743	S	0.983*	0.983		ef1	1.5867	0.000240948	741	K	0.961*	0.961
dnah5	2.73043	1.46678e-63	4020	L	0.990*	0.99		dock10	2.5387	7.83008e-25	1775	N	0.994**	0.994		tnrc18	1.37677	0.0199847	2744	H	0.969*	0.969		ef1	1.5867	0.000240948	747	Q	0.980*	0.98
dnah5	2.73043	1.46678e-63	4021	T	0.981*	0.981		dock10	2.5387	7.83008e-25	1778	V	0.992**	0.992		tnrc18	1.37677	0.0199847	2750	P	0.961*	0.961		ef1	1.5867	0.000240948	761	-	0.962*	0.962
dnah5	2.73043	1.46678e-63	4023	I	0.966*	0.966		dock10	2.5387	7.83008e-25	1780	L	0.996**	0.996		tnrc18	1.37677	0.0199847	2753	K	0.952*	0.952		ef1	1.5867	0.000240948	764	-	0.981*	0.981
dnah5	2.73043	1.46678e-63	4024	K	0.964*	0.964		dock10	2.5387	7.83008e-25	1785	F	0.992**	0.992		tnrc18	1.37677	0.0199847	2755	Q	0.994**	0.994		ef1	1.5867	0.000240948	784	Q	0.999**	0.999
dnah5	2.73043	1.46678e-63	4029	L	0.998**	0.998		dock10	2.5387	7.83008e-25	1789	V	0.982*	0.982		tnrc18	1.37677	0.0199847	2756	C	0.964*	0.964		ef1	1.5867	0.000240948	793	S	0.959*	0.959
dnah5	2.73043	1.46678e-63	4030	D	0.994**	0.994		dock10	2.5387	7.83008e-25	1790	K	0.984*	0.984		tnrc18	1.37677	0.0199847	2758	E	0.963*	0.963		ef1	1.5867	0.000240948	801	-	0.984*	0.984
dnah5	2.73043	1.46678e-63	4031	L	0.990**	0.99		dock10	2.5387	7.83008e-25	1791	D	0.993**	0.993		tnrc18	1.37677	0.0199847	2766	A	0.951*	0.951		ef1	1.5867	0.000240948	848	Q	0.960*	0.96
dnah5	2.73043	1.46678e-63	4032	K	0.987*	0.987		dock10	2.5387	7.83008e-25	1792	L	0.997**	0.997		tnrc18	1.37677	0.0199847	2796	A	0.962*	0.962		ef1	1.5867	0.000240948	859	K	0.971*	0.971
dnah5	2.73043	1.46678e-63	4034	C	0.979*	0.979		dock10	2.5387	7.83008e-25	1795	R	0.994**	0.994		tnrc18	1.37677	0.0199847	2805	K	0.974*	0.974		ef1	1.5867	0.000240948	867	Q	0.990**	0.99
dnah5	2.73043	1.46678e-63	4036	P	0.995**	0.995		dock10	2.5387	7.83008e-25	1796	I	0.993**	0.993		tnrc18	1.37677	0.0199847	2806	P	0.970*	0.97		ef1	1.5867	0.000240948	874	D	0.998**	0.998
dnah5	2.73043	1.46678e-63	4039	A	0.996**	0.996		dock10	2.5387	7.83008e-25	1797	R	0.989*	0.989		tnrc18	1.37677	0.0199847	2807	K	0.974*	0.974		ef1	1.5867	0.000240948	878	F	0.994**	0.994
dnah5	2.73043	1.46678e-63	4040	K	0.981*	0.981		dock10	2.5387	7.83008e-25	1798	T	0.985*	0.985		tnrc18	1.37677	0.0199847	2808	P	0.970*	0.97		ef1	1.5867	0.000240948	883	N	0.999**	0.999
dnah5	2.73043	1.46678e-63	4041	W	0.998**	0.998		dock10	2.5387	7.83008e-25	1801	M	0.994**	0.994		tnrc18	1.37677	0.0199847	2856	G	0.955*	0.955		ef1	1.5867	0.000240948	910	A	1.000**	1
dnah5	2.73043	1.46678e-63	4043	L	0.998**	0.998		dock10	2.5387	7.83008e-25	1804	S	0.997**	0.997		tnrc18	1.37677	0.0199847	2865	P	0.964*	0.964		ef1	1.5867	0.000240948	921	T	0.991**	0.991
dnah5	2.73043	1.46678e-63	4044	D	0.973*	0.973		dock10	2.5387	7.83008e-25	1805	Q	0.994**	0.994		tnrc18	1.37677	0.0199847	2904	A	0.954*	0.954		ef1	1.5867	0.000240948	933	-	0.960*	0.96
dnah5	2.73043	1.46678e-63	4046	T	0.994**	0.994		dock10	2.5387	7.83008e-25	1808	E	0.990*	0.99		tnrc18	1.37677	0.0199847	2921	I	0.982*	0.982		ef1	1.5867	0.000240948	939	S	0.953*	0.953
dnah5	2.73043	1.46678e-63	4047	W	0.990**	0.99		dock10	2.5387	7.83008e-25	1809	H	0.973*	0.973		tnrc18	1.37677	0.0199847	2922	Y	0.973*	0.973		ef1	1.5867	0.000240948	945	G	0.968*	0.968
dnah5	2.73043	1.46678e-63	4048	L	0.993**	0.993		dock10	2.5387	7.83008e-25	1811	K	0.984*	0.984		tnrc18	1.37677	0.0199847	2924	K	0.984*	0.984		ef1	1.5867	0.000240948	949	L	0.983*	0.983
dnah5	2.73043	1.46678e-63	4049	N	0.995**	0.995		dock10	2.5387	7.83008e-25	1812	D	0.995**	0.995		tnrc18	1.37677	0.0199847	2927	S	0.976*	0.976		ef1	1.5867	0.000240948	952	-	0.959*	0.959
dnah5	2.73043	1.46678e-63	4052	E	0.997**	0.997		dock10	2.5387	7.83008e-25	1813	P	0.995**	0.995		tnrc18	1.37677	0.0199847	3103	L	0.984*	0.984		ef1	1.5867	0.000240948	973	G	0.998**	0.998
dnah5	2.73043	1.46678e-63	4054	S	0.965*	0.965		dock10	2.5387	7.83008e-25	1814	E	0.993**	0.993		tnrc18	1.37677	0.0199847	3111	P	0.972*	0.972		ef1	1.5867	0.000240948	974	E	0.995**	0.995
dnah5	2.73043	1.46678e-63	4055	K	0.978*	0.978		dock10	2.5387	7.83008e-25	1817	V	0.959*	0.959		tnrc18	1.37677	0.0199847	3117	K	0.974*	0.974		ef1	1.5867	0.000240948	975	V	0.995**	0.995
dnah5	2.73043	1.46678e-63	4056	L	0.990**	0.99		dock10	2.5387	7.83008e-25	1818	D	0.995**	0.995		tnrc18	1.37677	0.0199847	3192	P	0.974*	0.974		ef1	1.5867	0.000240948	976	A	0.988*	0.988
dnah5	2.73043	1.46678e-63	4057	W	0.973*	0.973		dock10	2.5387	7.83008e-25	1821	Y	0.993**	0.993		tnrc18	1.37677	0.0199847	3265	S	0.951*	0.951		ef1	1.5867	0.000240948	977	L	0.994**	0.994
dnah5	2.73043	1.46678e-63	4058	Q	0.997**	0.997		dock10	2.5387	7.83008e-25	1822	S	0.990**	0.99		tnrc18	1.37677	0.0199847	3266	S	0.979*	0.979		ef1	1.5867	0.000240948	1018	Q	0.998**	0.998
dnah5	2.73043	1.46678e-63	4060	S	0.988*	0.988		dock10	2.5387	7.83008e-25	1823	L	0.996**	0.996		tnrc18	1.37677	0.0199847	3267	E	0.962*	0.962		ef1	1.5867	0.000240948	1042	Q	0.979*	0.979
dnah5	2.73043	1.46678e-63	4061	D	0.971*	0.971		dock10	2.5387	7.83008e-25	1824	A	0.988*	0.988		tnrc18	1.37677	0.0199847	3349	E	0.974*	0.974		ef1	1.5867	0.000240948	1047	P	1.000**	1
dnah5	2.73043	1.46678e-63	4063	L	0.997**	0.997		dock10	2.5387	7.83008e-25	1825	N	0.989*	0.989		tnrc18	1.37677	0.0199847	3353	S	0.955*	0.955		eftud2	68.5735	3.1348e-06	391	V	0.999**	0.999
dnah5	2.73043	1.46678e-63	4065	Q	0.998**	0.998		dock10	2.5387	7.83008e-25	1827	Y	0.987*	0.987		tnrc18	1.37677	0.0199847	3354	S	0.984*	0.984		eif3g	5.15626	0.00139296	122	Q	0.977*	0.977
dnah5	2.73043	1.46678e-63	4069	N	0.964*	0.964		dock10	2.5387	7.83008e-25	1831	P	0.995**	0.995		tnrc18	1.37677	0.0199847	3426	E	0.969*	0.969		eif3g	5.15626	0.00139296	192	Q	0.999**	0.999
dnah5	2.73043	1.46678e-63	4072	Q	0.973*	0.973		dock10	2.5387	7.83008e-25	1832	E	0.980*	0.98		tnrc18	1.37677	0.0199847	3427	K	0.953*	0.953		ell2	3.77057	2.84562e-06	422	-	0.954*	0.954
dnah5	2.73043	1.46678e-63	4075	S	0.958*	0.958		dock10	2.5387	7.83008e-25	1835	R	0.985*	0.985		tnrc18	1.37677	0.0199847	3474	Q	0.969*	0.969		ell2	3.77057	2.84562e-06	505	P	0.996**	0.996
dnah5	2.73043	1.46678e-63	4076	W	0.972*	0.972		dock10	2.5387	7.83008e-25	1836	T	0.997**	0.997		tnrc18	1.37677	0.0199847	3480	P	0.975*	0.975		ell2	3.77057	2.84562e-06	538	T	0.997**	0.997
dnah5	2.73043	1.46678e-63	4077	F	0.992**	0.992		dock10	2.5387	7.83008e-25	1838	L	0.989*	0.989		tnrc18	1.37677	0.0199847	3486	T	0.964*	0.964		ell2	3.77057	2.84562e-06	539	V	0.997**	0.997
dnah5	2.73043	1.46678e-63	4082	P	0.991**	0.991		dock10	2.5387	7.83008e-25	1839	E	0.998**	0.998		tnrc18	1.37677	0.0199847	3494	L	0.964*	0.964		ell2	3.77057	2.84562e-06	624	-	0.951*	0.951
dnah5	2.73043	1.46678e-63	4087	V	0.994**	0.994		dock10	2.5387	7.83008e-25	1840	S	0.989*	0.989		tnrc18	1.37677	0.0199847	3495	A	0.954*	0.954		eml2	2.07422	0.0018022	80	R	0.992**	0.992
dnah5	2.73043	1.46678e-63	4088	P	0.991**	0.991		dock10	2.5387	7.83008e-25	1841	M	0.994**	0.994		tnrc18	1.37677	0.0199847	3504	E	0.975*	0.975		eml2	2.07422	0.0018022	85	G	0.990*	0.99
dnah5	2.73043	1.46678e-63	4090	A	0.987*	0.987		dock10	2.5387	7.83008e-25	1842	A	0.994**	0.994		tnrc18	1.37677	0.0199847	3507	P	0.973*	0.973		eml2	2.07422	0.0018022	100	Y	0.985*	0.985
dnah5	2.73043	1.46678e-63	4094	A	0.991**	0.991		dock10	2.5387	7.83008e-25	1844	I	0.994**	0.994		tnrc18	1.37677	0.0199847	3508	K	0.956*	0.956		eml2	2.07422	0.0018022	101	C	0.997**	0.997
dnah5	2.73043	1.46678e-63	4095	L	0.998**	0.998		dock10	2.5387	7.83008e-25	1845	H	0.990**	0.99		tnrc18	1.37677	0.0199847	3511	A	0.967*	0.967		eml2	2.07422	0.0018022	103	N	0.992**	0.992
dnah5	2.73043	1.46678e-63	4100	R	0.982*	0.982		dock10	2.5387	7.83008e-25	1846	V	0.989*	0.989		tnrc18	1.37677	0.0199847	3515	A	0.961*	0.961		eml2	2.07422	0.0018022	329	S	0.959*	0.959
dnah5	2.73043	1.46678e-63	4104	I	0.983*	0.983		dock10	2.5387	7.83008e-25	1847	R	0.985*	0.985		tnrc18	1.37677	0.0199847	3520	K	0.970*	0.97		eml2	2.07422	0.0018022	543	R	0.968*	0.968
dnah5	2.73043	1.46678e-63	4108	C	0.977*	0.977		dock10	2.5387	7.83008e-25	1850	D	0.988*	0.988		tnrc18	1.37677	0.0199847	3522	F	0.974*	0.974		eppk1	1.8403	1.98019e-06	489	N	0.994**	0.994
dnah5	2.73043	1.46678e-63	4109	P	0.986*	0.986		dock10	2.5387	7.83008e-25	1851	L	0.981*	0.981		tnrc18	1.37677	0.0199847	3524	K	0.970*	0.97		eppk1	1.8403	1.98019e-06	577	N	0.972*	0.972
dnah5	2.73043	1.46678e-63	4110	D	0.980*	0.98		dock10	2.5387	7.83008e-25	1852	S	0.997**	0.997		tnrc18	1.37677	0.0199847	3526	T	0.971*	0.971		eppk1	1.8403	1.98019e-06	768	D	0.992**	0.992
dnah5	2.73043	1.46678e-63	4113	I	0.992**	0.992		dock10	2.5387	7.83008e-25	1855	A	0.997**	0.997		tnrc18	1.37677	0.0199847	3530	G	0.976*	0.976		eppk1	1.8403	1.98019e-06	784	C	0.994**	0.994
dnah5	2.73043	1.46678e-63	4114	A	0.991**	0.991		dock10	2.5387	7.83008e-25	1856	M	0.999**	0.999		tnrc18	1.37677	0.0199847	3534	K	0.959*	0.959		eppk1	1.8403	1.98019e-06	2189	L	0.968*	0.968
dnah5	2.73043	1.46678e-63	4115	Q	0.997**	0.997		dock10	2.5387	7.83008e-25	1858	Y	0.994**	0.994		tnrc18	1.37677	0.0199847	3541	K	0.972*	0.972		eppk1	1.8403	1.98019e-06	2215	M	1.000**	1
dnah5	2.73043	1.46678e-63	4116	A	0.977*	0.977		dock10	2.5387	7.83008e-25	1859	I	0.994**	0.994		tnrc18	1.37677	0.0199847	3542	A	0.968*	0.968		eppk1	1.8403	1.98019e-06	2219	R	0.986*	0.986
dnah5	2.73043	1.46678e-63	4117	R	0.991**	0.991		dock10	2.5387	7.83008e-25	1860	H	0.994**	0.994		tnrc18	1.37677	0.0199847	3544	V	0.953*	0.953		eppk1	1.8403	1.98019e-06	2430	D	0.977*	0.977
dnah5	2.73043	1.46678e-63	4118	K	0.990**	0.99		dock10	2.5387	7.83008e-25	1863	A	0.985*	0.985		tnrc18	1.37677	0.0199847	3548	E	0.979*	0.979		eppk1	1.8403	1.98019e-06	2838	E	0.957*	0.957
dnah5	2.73043	1.46678e-63	4123	S	0.983*	0.983		dock10	2.5387	7.83008e-25	1865	I	0.990**	0.99		tnrc18	1.37677	0.0199847	3550	I	0.969*	0.969		eppk1	1.8403	1.98019e-06	2839	I	0.956*	0.956
dnah5	2.73043	1.46678e-63	4124	L	0.994**	0.994		dock10	2.5387	7.83008e-25	1868	S	0.976*	0.976		tnrc18	1.37677	0.0199847	3551	R	0.960*	0.96		eppk1	1.8403	1.98019e-06	3863	Q	0.985*	0.985
dnah5	2.73043	1.46678e-63	4127	R	0.965*	0.965		dock10	2.5387	7.83008e-25	1873	G	0.980*	0.98		tnrc18	1.37677	0.0199847	3552	I	0.956*	0.956		eppk1	1.8403	1.98019e-06	3933	-	0.967*	0.967
dnah5	2.73043	1.46678e-63	4129	T	0.969*	0.969		dock10	2.5387	7.83008e-25	1874	Y	0.981*	0.981		tnrc18	1.37677	0.0199847	3554	D	0.981*	0.981		eppk1	1.8403	1.98019e-06	3941	T	0.987*	0.987
dnah5	2.73043	1.46678e-63	4134	L	0.998**	0.998		dock10	2.5387	7.83008e-25	1880	A	0.996**	0.996		tnrc18	1.37677	0.0199847	3564	P	0.986*	0.986		eppk1	1.8403	1.98019e-06	3942	T	0.966*	0.966
dnah5	2.73043	1.46678e-63	4135	D	0.996**	0.996		dock10	2.5387	7.83008e-25	1882	M	0.991**	0.991		tnrc18	1.37677	0.0199847	3569	I	0.955*	0.955		eppk1	1.8403	1.98019e-06	4196	G	0.952*	0.952
dnah5	2.73043	1.46678e-63	4136	L	0.988*	0.988		dock10	2.5387	7.83008e-25	1884	S	0.994**	0.994		tnrc18	1.37677	0.0199847	3571	H	0.963*	0.963		eppk1	1.8403	1.98019e-06	4692	K	0.955*	0.955
dnah5	2.73043	1.46678e-63	4139	T	0.962*	0.962		dock10	2.5387	7.83008e-25	1887	P	0.996**	0.996		tnrc18	1.37677	0.0199847	3572	I	0.967*	0.967		eppk1	1.8403	1.98019e-06	4937	Q	0.992**	0.992
dnah5	2.73043	1.46678e-63	4142	E	0.992**	0.992		dock10	2.5387	7.83008e-25	1891	N	0.993**	0.993		tnrc18	1.37677	0.0199847	3573	Q	0.969*	0.969		eppk1	1.8403	1.98019e-06	4980	T	0.957*	0.957
dnah5	2.73043	1.46678e-63	4149	L	0.963*	0.963		dock10	2.5387	7.83008e-25	1897	P	0.971*	0.971		tnrc18	1.37677	0.0199847	3574	S	0.961*	0.961		eppk1	1.8403	1.98019e-06	5007	-	0.968*	0.968
dnah5	2.73043	1.46678e-63	4150	V	0.995**	0.995		dock10	2.5387	7.83008e-25	1899	L	0.991**	0.991		tnrc18	1.37677	0.0199847	3575	M	0.957*	0.957		eppk1	1.8403	1.98019e-06	5008	-	0.980*	0.98
dnah5	2.73043	1.46678e-63	4153	L	0.976*	0.976		dock10	2.5387	7.83008e-25	1903	R	0.994**	0.994		tnrc18	1.37677	0.0199847	3577	E	0.974*	0.974		eppk1	1.8403	1.98019e-06	5279	-	0.979*	0.979
dnah5	2.73043	1.46678e-63	4154	S	0.998**	0.998		dock10	2.5387	7.83008e-25	1910	C	0.980*	0.98		tnrc18	1.37677	0.0199847	3582	N	0.954*	0.954		eppk1	1.8403	1.98019e-06	5371	-	0.962*	0.962
dnah5	2.73043	1.46678e-63	4155	M	0.997**	0.997		dock10	2.5387	7.83008e-25	1911	M	0.997**	0.997		tnrc18	1.37677	0.0199847	3586	R	0.974*	0.974		eppk1	1.8403	1.98019e-06	5705	T	0.972*	0.972
dnah5	2.73043	1.46678e-63	4156	G	0.992**	0.992		dock10	2.5387	7.83008e-25	1913	W	0.987*	0.987		tnrc18	1.37677	0.0199847	3588	K	0.987*	0.987		eppk1	1.8403	1.98019e-06	6384	Q	0.995**	0.995
dnah5	2.73043	1.46678e-63	4157	S	0.991**	0.991		dock10	2.5387	7.83008e-25	1915	A	0.992**	0.992		tnrc18	1.37677	0.0199847	3593	P	0.956*	0.956		eppk1	1.8403	1.98019e-06	6427	T	0.971*	0.971
dnah5	2.73043	1.46678e-63	4158	D	0.991**	0.991		dock10	2.5387	7.83008e-25	1921	P	0.993**	0.993		tnrc18	1.37677	0.0199847	3595	E	0.988*	0.988		eppk1	1.8403	1.98019e-06	6448	-	0.953*	0.953
dnah5	2.73043	1.46678e-63	4161	D	0.989*	0.989		dock10	2.5387	7.83008e-25	1922	N	0.991**	0.991		tnrc18	1.37677	0.0199847	3598	P	0.977*	0.977		eppk1	1.8403	1.98019e-06	7862	I	0.955*	0.955
dnah5	2.73043	1.46678e-63	4162	S	0.981*	0.981		dock10	2.5387	7.83008e-25	1923	V	0.992**	0.992		tnrc18	1.37677	0.0199847	3599	G	0.952*	0.952		eppk1	1.8403	1.98019e-06	8182	Q	0.978*	0.978
dnah5	2.73043	1.46678e-63	4164	I	0.992**	0.992		dock10	2.5387	7.83008e-25	1928	A	0.997**	0.997		tnrc18	1.37677	0.0199847	3601	K	0.977*	0.977		ercc6	1.38743	0.00414537	17	S	0.998**	0.998
dnah5	2.73043	1.46678e-63	4165	A	0.988*	0.988		dock10	2.5387	7.83008e-25	1935	T	0.957*	0.957		tnrc18	1.37677	0.0199847	3607	N	0.989*	0.989		ercc6	1.38743	0.00414537	18	P	0.977*	0.977
dnah5	2.73043	1.46678e-63	4166	L	0.997**	0.997		dock10	2.5387	7.83008e-25	1936	Q	0.985*	0.985		tnrc18	1.37677	0.0199847	3608	W	0.973*	0.973		ercc6	1.38743	0.00414537	20	S	0.986*	0.986
dnah5	2.73043	1.46678e-63	4172	T	0.995**	0.995		dock10	2.5387	7.83008e-25	1937	D	0.994**	0.994		tnrc18	1.37677	0.0199847	3612	S	0.963*	0.963		ercc6	1.38743	0.00414537	66	A	0.990**	0.99
dnah5	2.73043	1.46678e-63	4173	Q	0.991**	0.991		dock10	2.5387	7.83008e-25	1939	P	0.980*	0.98		tnrc18	1.37677	0.0199847	3628	D	0.977*	0.977		ercc6	1.38743	0.00414537	134	E	0.976*	0.976
dnah5	2.73043	1.46678e-63	4176	Y	0.995**	0.995		dock10	2.5387	7.83008e-25	1941	T	0.994**	0.994		tnrc18	1.37677	0.0199847	3631	E	0.973*	0.973		ercc6	1.38743	0.00414537	159	T	0.977*	0.977
dnah5	2.73043	1.46678e-63	4177	V	0.983*	0.983		dock10	2.5387	7.83008e-25	1944	T	0.980*	0.98		tnrc18	1.37677	0.0199847	3632	R	0.964*	0.964		ercc6	1.38743	0.00414537	224	A	0.985*	0.985
dnah5	2.73043	1.46678e-63	4178	S	0.987*	0.987		dock10	2.5387	7.83008e-25	1951	L	0.998**	0.998		tnrc18	1.37677	0.0199847	3636	Q	0.959*	0.959		ercc6	1.38743	0.00414537	271	I	0.987*	0.987
dnah5	2.73043	1.46678e-63	4179	M	0.995**	0.995		dock10	2.5387	7.83008e-25	1952	C	0.993**	0.993		tnrc18	1.37677	0.0199847	3638	S	0.975*	0.975		ercc6	1.38743	0.00414537	278	K	0.987*	0.987
dnah5	2.73043	1.46678e-63	4180	G	0.994**	0.994		dock10	2.5387	7.83008e-25	1953	V	0.959*	0.959		tnrc18	1.37677	0.0199847	3640	I	0.961*	0.961		ercc6	1.38743	0.00414537	279	K	0.997**	0.997
dnah5	2.73043	1.46678e-63	4181	Q	0.993**	0.993		dock10	2.5387	7.83008e-25	1955	Y	0.982*	0.982		tnrc18	1.37677	0.0199847	3642	E	0.974*	0.974		ercc6	1.38743	0.00414537	280	E	0.960*	0.96
dnah5	2.73043	1.46678e-63	4182	G	0.995**	0.995		dock10	2.5387	7.83008e-25	1957	W	0.983*	0.983		tnrc18	1.37677	0.0199847	3645	V	0.966*	0.966		ercc6	1.38743	0.00414537	316	K	0.998**	0.998
dnah5	2.73043	1.46678e-63	4184	E	0.969*	0.969		dock10	2.5387	7.83008e-25	1958	K	0.996**	0.996		tnrc18	1.37677	0.0199847	3646	Q	0.990*	0.99		ercc6	1.38743	0.00414537	328	E	0.968*	0.968
dnah5	2.73043	1.46678e-63	4185	G	0.998**	0.998		dock10	2.5387	7.83008e-25	1959	S	0.996**	0.996		tnrc18	1.37677	0.0199847	3649	S	0.960*	0.96		ercc6	1.38743	0.00414537	350	K	0.974*	0.974
dnah5	2.73043	1.46678e-63	4186	H	0.983*	0.983		dock10	2.5387	7.83008e-25	1960	E	0.991**	0.991		tnrc18	1.37677	0.0199847	3651	K	0.996**	0.996		ercc6	1.38743	0.00414537	360	K	0.974*	0.974
dnah5	2.73043	1.46678e-63	4187	A	0.994**	0.994		dock10	2.5387	7.83008e-25	1962	Y	0.986*	0.986		tnrc18	1.37677	0.0199847	3659	Q	0.953*	0.953		ercc6	1.38743	0.00414537	371	K	0.967*	0.967
dnah5	2.73043	1.46678e-63	4188	R	0.993**	0.993		dock10	2.5387	7.83008e-25	1963	E	0.998**	0.998		tnrc18	1.37677	0.0199847	3662	Q	0.963*	0.963		ercc6	1.38743	0.00414537	375	K	0.964*	0.964
dnah5	2.73043	1.46678e-63	4189	K	0.995**	0.995		dock10	2.5387	7.83008e-25	1964	L	0.952*	0.952		tnrc18	1.37677	0.0199847	3668	K	0.969*	0.969		ercc6	1.38743	0.00414537	377	E	0.972*	0.972
dnah5	2.73043	1.46678e-63	4193	Q	0.969*	0.969		dock10	2.5387	7.83008e-25	1965	I	0.974*	0.974		tnrc18	1.37677	0.0199847	3670	Q	0.952*	0.952		ercc6	1.38743	0.00414537	402	S	0.971*	0.971
dnah5	2.73043	1.46678e-63	4194	T	0.954*	0.954		dock10	2.5387	7.83008e-25	1970	K	0.998**	0.998		tnrc18	1.37677	0.0199847	3672	S	0.956*	0.956		ercc6	1.38743	0.00414537	405	Y	0.999**	0.999
dnah5	2.73043	1.46678e-63	4196	A	0.988*	0.988		dock10	2.5387	7.83008e-25	1976	F	0.998**	0.998		tnrc18	1.37677	0.0199847	3674	D	0.954*	0.954		ercc6	1.38743	0.00414537	409	D	0.982*	0.982
dnah5	2.73043	1.46678e-63	4201	A	0.973*	0.973		dock10	2.5387	7.83008e-25	1980	R	0.996**	0.996		tnrc18	1.37677	0.0199847	3678	L	0.967*	0.967		ercc6	1.38743	0.00414537	413	D	0.992**	0.992
dnah5	2.73043	1.46678e-63	4203	L	0.951*	0.951		dock10	2.5387	7.83008e-25	1981	D	0.991**	0.991		tnrc18	1.37677	0.0199847	3681	T	0.971*	0.971		ercc6	1.38743	0.00414537	434	D	0.953*	0.953
dnah5	2.73043	1.46678e-63	4204	Q	0.991**	0.991		dock10	2.5387	7.83008e-25	1982	F	0.998**	0.998		tnrc18	1.37677	0.0199847	3683	E	0.975*	0.975		ercc6	1.38743	0.00414537	444	K	0.983*	0.983
dnah5	2.73043	1.46678e-63	4205	N	0.991**	0.991		dock10	2.5387	7.83008e-25	1985	L	0.961*	0.961		tnrc18	1.37677	0.0199847	3686	T	0.956*	0.956		ercc6	1.38743	0.00414537	454	-	0.982*	0.982
dnah5	2.73043	1.46678e-63	4206	C	0.981*	0.981		dock10	2.5387	7.83008e-25	1986	S	0.996**	0.996		tnrc18	1.37677	0.0199847	3687	G	0.983*	0.983		ercc6	1.38743	0.00414537	457	R	0.984*	0.984
dnah5	2.73043	1.46678e-63	4208	L	0.997**	0.997		dock10	2.5387	7.83008e-25	1987	E	0.976*	0.976		tnrc18	1.37677	0.0199847	3690	F	0.977*	0.977		ercc6	1.38743	0.00414537	474	S	0.998**	0.998
dnah5	2.73043	1.46678e-63	4209	G	0.991**	0.991		dock10	2.5387	7.83008e-25	1988	L	0.998**	0.998		tnrc18	1.37677	0.0199847	3692	T	0.961*	0.961		ercc6	1.38743	0.00414537	602	N	1.000**	1
dnah5	2.73043	1.46678e-63	4210	L	0.998**	0.998		dock10	2.5387	7.83008e-25	1991	D	0.988*	0.988		tnrc18	1.37677	0.0199847	3696	P	0.971*	0.971		ercc6	1.38743	0.00414537	865	P	0.994**	0.994
dnah5	2.73043	1.46678e-63	4211	G	0.986*	0.986		dock10	2.5387	7.83008e-25	1992	I	0.997**	0.997		tnrc18	1.37677	0.0199847	3698	I	0.975*	0.975		ercc6	1.38743	0.00414537	871	E	0.985*	0.985
dnah5	2.73043	1.46678e-63	4213	L	0.998**	0.998		dock10	2.5387	7.83008e-25	1994	R	0.984*	0.984		tpp2	3.16353	0.0457037	378	S	0.959*	0.959		ercc6	1.38743	0.00414537	934	I	0.985*	0.985
dnah5	2.73043	1.46678e-63	4215	E	0.986*	0.986		dock10	2.5387	7.83008e-25	1996	Y	0.990*	0.99		tpp2	3.16353	0.0457037	772	S	0.959*	0.959		ercc6	1.38743	0.00414537	1309	L	0.958*	0.958
dnah5	2.73043	1.46678e-63	4217	M	0.966*	0.966		dock10	2.5387	7.83008e-25	1997	L	0.989*	0.989		tpp2	3.16353	0.0457037	877	V	0.982*	0.982		ercc6	1.38743	0.00414537	1311	K	0.954*	0.954
dnah5	2.73043	1.46678e-63	4218	D	0.956*	0.956		dock10	2.5387	7.83008e-25	1998	K	0.983*	0.983		tpp2	3.16353	0.0457037	878	Q	0.975*	0.975		ercc6	1.38743	0.00414537	1317	K	0.975*	0.975
dnah5	2.73043	1.46678e-63	4220	L	0.989*	0.989		dock10	2.5387	7.83008e-25	1999	V	0.991**	0.991		tpp2	3.16353	0.0457037	901	S	0.966*	0.966		ercc6	1.38743	0.00414537	1389	C	1.000**	1
dnah5	2.73043	1.46678e-63	4221	T	0.989*	0.989		dock10	2.5387	7.83008e-25	2000	T	0.982*	0.982		tpp2	3.16353	0.0457037	904	A	0.973*	0.973		ercc6	1.38743	0.00414537	1453	K	0.996**	0.996
dnah5	2.73043	1.46678e-63	4222	E	0.988*	0.988		dock10	2.5387	7.83008e-25	2003	V	0.998**	0.998		ttc28	4.98087	2.35747e-05	98	W	0.972*	0.972		ercc6	1.38743	0.00414537	1545	N	0.998**	0.998
dnah5	2.73043	1.46678e-63	4226	V	0.999**	0.999		dock10	2.5387	7.83008e-25	2004	N	0.992**	0.992		ttc28	4.98087	2.35747e-05	100	S	0.995**	0.995		ercc6	1.38743	0.00414537	1580	E	0.962*	0.962
dnah5	2.73043	1.46678e-63	4229	G	0.986*	0.986		dock10	2.5387	7.83008e-25	2005	S	0.990**	0.99		ttc28	4.98087	2.35747e-05	101	L	0.965*	0.965		ercc6	1.38743	0.00414537	1587	E	0.968*	0.968
dnah5	2.73043	1.46678e-63	4230	F	0.975*	0.975		dock10	2.5387	7.83008e-25	2007	K	0.992**	0.992		ttc28	4.98087	2.35747e-05	210	R	0.980*	0.98		esco1	3.99073	0.000255419	74	P	0.965*	0.965
dnah5	2.73043	1.46678e-63	4231	R	0.958*	0.958		dock10	2.5387	7.83008e-25	2010	F	0.991**	0.991		ttc28	4.98087	2.35747e-05	228	S	0.989*	0.989		esco1	3.99073	0.000255419	2052	-	0.962*	0.962
dnah5	2.73043	1.46678e-63	4232	L	0.990**	0.99		dock10	2.5387	7.83008e-25	2012	R	0.982*	0.982		ttc28	4.98087	2.35747e-05	1691	Y	0.952*	0.952		esco1	3.99073	0.000255419	2778	-	0.994**	0.994
dnah5	2.73043	1.46678e-63	4236	T	0.995**	0.995		dock10	2.5387	7.83008e-25	2014	Y	0.978*	0.978		ttc28	4.98087	2.35747e-05	1869	K	0.954*	0.954		esco1	3.99073	0.000255419	3005	S	0.980*	0.98
dnah5	2.73043	1.46678e-63	4238	A	0.999**	0.999		dock10	2.5387	7.83008e-25	2015	R	0.995**	0.995		znf281b	4.2192	0.00397059	492	S	0.981*	0.981		esco1	3.99073	0.000255419	3103	E	0.987*	0.987
dnah5	2.73043	1.46678e-63	4241	H	0.974*	0.974		dock10	2.5387	7.83008e-25	2017	A	0.989*	0.989		znf281b	4.2192	0.00397059	526	S	0.955*	0.955		esco1	3.99073	0.000255419	3134	V	0.998**	0.998
dnah5	2.73043	1.46678e-63	4242	F	0.983*	0.983		dock10	2.5387	7.83008e-25	2019	Y	0.989*	0.989		znf281b	4.2192	0.00397059	964	P	0.986*	0.986		esco1	3.99073	0.000255419	3331	-	0.963*	0.963
dnah5	2.73043	1.46678e-63	4243	P	0.978*	0.978		dock10	2.5387	7.83008e-25	2020	G	0.994**	0.994										esco1	3.99073	0.000255419	3395	-	0.973*	0.973
dnah5	2.73043	1.46678e-63	4245	T	0.986*	0.986		dock10	2.5387	7.83008e-25	2026	Q	0.994**	0.994										ets1	67.5682	4.38833e-05	206	S	0.976*	0.976
dnah5	2.73043	1.46678e-63	4248	Q	0.992**	0.992		dock10	2.5387	7.83008e-25	2027	G	0.986*	0.986										fam124b	5.11949	0.0182939	364	P	0.964*	0.964
dnah5	2.73043	1.46678e-63	4250	A	0.975*	0.975		dock10	2.5387	7.83008e-25	2029	F	0.998**	0.998										fam124b	5.11949	0.0182939	372	T	0.978*	0.978
dnah5	2.73043	1.46678e-63	4251	I	0.983*	0.983		dock10	2.5387	7.83008e-25	2033	E	0.998**	0.998										fam124b	5.11949	0.0182939	476	G	0.974*	0.974
dnah5	2.73043	1.46678e-63	4252	K	0.998**	0.998		dock10	2.5387	7.83008e-25	2034	S	0.961*	0.961										fam171a1	2.30555	0.00126917	438	-	0.974*	0.974
dnah5	2.73043	1.46678e-63	4253	F	0.987*	0.987		dock10	2.5387	7.83008e-25	2036	E	0.998**	0.998										fam171a1	2.30555	0.00126917	455	-	0.995**	0.995
dnah5	2.73043	1.46678e-63	4255	N	0.971*	0.971		dock10	2.5387	7.83008e-25	2038	I	0.990*	0.99										fam171a1	2.30555	0.00126917	533	T	0.986*	0.986
dnah5	2.73043	1.46678e-63	4259	Q	0.995**	0.995		dock10	2.5387	7.83008e-25	2039	Y	0.986*	0.986										fam171a1	2.30555	0.00126917	777	Q	0.955*	0.955
dnah5	2.73043	1.46678e-63	4260	G	0.988*	0.988		dock10	2.5387	7.83008e-25	2041	E	0.998**	0.998										fam171a1	2.30555	0.00126917	1005	E	0.978*	0.978
dnah5	2.73043	1.46678e-63	4262	K	0.985*	0.985		dock10	2.5387	7.83008e-25	2042	P	0.995**	0.995										fam171a1	2.30555	0.00126917	1103	M	0.965*	0.965
dnah5	2.73043	1.46678e-63	4264	G	0.995**	0.995		dock10	2.5387	7.83008e-25	2043	K	0.984*	0.984										fam214b	2.99976	0.00461935	74	N	0.977*	0.977
dnah5	2.73043	1.46678e-63	4265	L	0.997**	0.997		dock10	2.5387	7.83008e-25	2044	L	0.991**	0.991										fam214b	2.99976	0.00461935	248	-	0.992**	0.992
dnah5	2.73043	1.46678e-63	4267	R	0.985*	0.985		dock10	2.5387	7.83008e-25	2045	T	0.994**	0.994										fam214b	2.99976	0.00461935	413	K	0.990**	0.99
dnah5	2.73043	1.46678e-63	4268	T	0.989*	0.989		dock10	2.5387	7.83008e-25	2046	G	0.989*	0.989										fam214b	2.99976	0.00461935	427	V	0.955*	0.955
dnah5	2.73043	1.46678e-63	4269	Y	0.986*	0.986		dock10	2.5387	7.83008e-25	2047	L	0.961*	0.961										fam214b	2.99976	0.00461935	456	P	0.963*	0.963
dnah5	2.73043	1.46678e-63	4271	G	0.989*	0.989		dock10	2.5387	7.83008e-25	2048	S	0.998**	0.998										fam214b	2.99976	0.00461935	509	L	0.985*	0.985
dnah5	2.73043	1.46678e-63	4273	S	0.993**	0.993		dock10	2.5387	7.83008e-25	2049	E	0.998**	0.998										fam50a	4.22334	0.0151277	145	E	0.953*	0.953
dnah5	2.73043	1.46678e-63	4274	Q	0.987*	0.987		dock10	2.5387	7.83008e-25	2050	I	0.985*	0.985										fam50a	4.22334	0.0151277	148	E	0.983*	0.983
dnah5	2.73043	1.46678e-63	4275	D	0.995**	0.995		dock10	2.5387	7.83008e-25	2051	S	0.997**	0.997										farsa	25.9833	0.00794238	375	E	0.956*	0.956
dnah5	2.73043	1.46678e-63	4277	L	0.979*	0.979		dock10	2.5387	7.83008e-25	2053	R	0.979*	0.979										fhod1	22.1403	2.24328e-14	607	N	0.971*	0.971
dnah5	2.73043	1.46678e-63	4279	V	0.998**	0.998		dock10	2.5387	7.83008e-25	2055	L	0.996**	0.996										fhod1	22.1403	2.24328e-14	1199	R	0.960*	0.96
dnah5	2.73043	1.46678e-63	4281	N	0.989*	0.989		dock10	2.5387	7.83008e-25	2056	K	0.997**	0.997										flii	70.7973	1.02579e-08	697	Q	0.986*	0.986
dnah5	2.73043	1.46678e-63	4283	S	0.995**	0.995		dock10	2.5387	7.83008e-25	2057	L	0.985*	0.985										flii	70.7973	1.02579e-08	829	C	0.999**	0.999
dnah5	2.73043	1.46678e-63	4284	Q	0.973*	0.973		dock10	2.5387	7.83008e-25	2059	S	0.990**	0.99										fnip1	3.10976	5.8225e-05	694	-	0.988*	0.988
dnah5	2.73043	1.46678e-63	4287	P	0.997**	0.997		dock10	2.5387	7.83008e-25	2060	D	0.972*	0.972										fnip1	3.10976	5.8225e-05	710	-	0.976*	0.976
dnah5	2.73043	1.46678e-63	4289	L	0.998**	0.998		dock10	2.5387	7.83008e-25	2061	K	0.998**	0.998										fnip1	3.10976	5.8225e-05	711	-	0.953*	0.953
dnah5	2.73043	1.46678e-63	4293	A	0.983*	0.983		dock10	2.5387	7.83008e-25	2062	F	0.997**	0.997										fnip1	3.10976	5.8225e-05	715	-	0.988*	0.988
dnah5	2.73043	1.46678e-63	4298	T	0.994**	0.994		dock10	2.5387	7.83008e-25	2066	N	0.994**	0.994										fnip1	3.10976	5.8225e-05	719	-	0.959*	0.959
dnah5	2.73043	1.46678e-63	4299	V	0.984*	0.984		dock10	2.5387	7.83008e-25	2067	V	0.995**	0.995										fnip1	3.10976	5.8225e-05	721	-	0.999**	0.999
dnah5	2.73043	1.46678e-63	4301	E	0.986*	0.986		dock10	2.5387	7.83008e-25	2070	I	0.997**	0.997										fnip1	3.10976	5.8225e-05	723	-	0.995**	0.995
dnah5	2.73043	1.46678e-63	4303	R	0.992**	0.992		dock10	2.5387	7.83008e-25	2071	Q	0.985*	0.985										fnip1	3.10976	5.8225e-05	1216	-	0.975*	0.975
dnah5	2.73043	1.46678e-63	4305	Y	0.996**	0.996		dock10	2.5387	7.83008e-25	2072	D	0.986*	0.986										fnip1	3.10976	5.8225e-05	1217	-	0.995**	0.995
dnah5	2.73043	1.46678e-63	4308	L	0.996**	0.996		dock10	2.5387	7.83008e-25	2073	S	0.993**	0.993										fnip1	3.10976	5.8225e-05	1269	-	0.976*	0.976
dnah5	2.73043	1.46678e-63	4310	W	0.998**	0.998		dock10	2.5387	7.83008e-25	2075	K	0.986*	0.986										fosb	4.50376	0.00152002	2	Q	0.998**	0.998
dnah5	2.73043	1.46678e-63	4312	I	0.987*	0.987		dock10	2.5387	7.83008e-25	2076	V	0.998**	0.998										fosb	4.50376	0.00152002	3	L	0.980*	0.98
dnah5	2.73043	1.46678e-63	4313	P	0.978*	0.978		dock10	2.5387	7.83008e-25	2077	N	0.993**	0.993										fosb	4.50376	0.00152002	10	W	0.967*	0.967
dnah5	2.73043	1.46678e-63	4314	Y	0.985*	0.985		dock10	2.5387	7.83008e-25	2078	P	0.994**	0.994										fosb	4.50376	0.00152002	11	K	1.000**	1
dnah5	2.73043	1.46678e-63	4315	E	0.998**	0.998		dock10	2.5387	7.83008e-25	2079	K	0.981*	0.981										fosb	4.50376	0.00152002	13	T	0.981*	0.981
dnah5	2.73043	1.46678e-63	4316	F	0.993**	0.993		dock10	2.5387	7.83008e-25	2080	D	0.997**	0.997										fosb	4.50376	0.00152002	14	K	0.999**	0.999
dnah5	2.73043	1.46678e-63	4317	N	0.975*	0.975		dock10	2.5387	7.83008e-25	2081	L	0.998**	0.998										fosb	4.50376	0.00152002	47	S	0.991**	0.991
dnah5	2.73043	1.46678e-63	4318	Q	0.995**	0.995		dock10	2.5387	7.83008e-25	2082	D	0.995**	0.995										fosb	4.50376	0.00152002	537	-	0.977*	0.977
dnah5	2.73043	1.46678e-63	4320	D	0.988*	0.988		dock10	2.5387	7.83008e-25	2085	Y	0.989*	0.989										fryl	1.36448	6.2971e-17	3	F	1.000**	1
dnah5	2.73043	1.46678e-63	4321	F	0.994**	0.994		dock10	2.5387	7.83008e-25	2086	A	0.987*	0.987										fryl	1.36448	6.2971e-17	5	K	0.989*	0.989
dnah5	2.73043	1.46678e-63	4322	N	0.979*	0.979		dock10	2.5387	7.83008e-25	2087	Y	0.989*	0.989										fryl	1.36448	6.2971e-17	6	S	0.999**	0.999
dnah5	2.73043	1.46678e-63	4325	I	0.997**	0.997		dock10	2.5387	7.83008e-25	2088	I	0.997**	0.997										fryl	1.36448	6.2971e-17	7	L	0.984*	0.984
dnah5	2.73043	1.46678e-63	4326	Q	0.997**	0.997		dock10	2.5387	7.83008e-25	2089	Q	0.993**	0.993										fryl	1.36448	6.2971e-17	9	P	1.000**	1
dnah5	2.73043	1.46678e-63	4328	V	0.991**	0.991		dock10	2.5387	7.83008e-25	2090	V	0.990*	0.99										fryl	1.36448	6.2971e-17	13	S	1.000**	1
dnah5	2.73043	1.46678e-63	4329	Q	0.990**	0.99		dock10	2.5387	7.83008e-25	2091	T	0.997**	0.997										fryl	1.36448	6.2971e-17	14	G	1.000**	1
dnah5	2.73043	1.46678e-63	4332	L	0.978*	0.978		dock10	2.5387	7.83008e-25	2092	Y	0.998**	0.998										fryl	1.36448	6.2971e-17	31	D	0.997**	0.997
dnah5	2.73043	1.46678e-63	4335	M	0.997**	0.997		dock10	2.5387	7.83008e-25	2094	V	0.996**	0.996										fryl	1.36448	6.2971e-17	47	M	0.951*	0.951
dnah5	2.73043	1.46678e-63	4336	D	0.987*	0.987		dock10	2.5387	7.83008e-25	2097	F	0.955*	0.955										fryl	1.36448	6.2971e-17	87	R	1.000**	1
dnah5	2.73043	1.46678e-63	4337	L	0.997**	0.997		dock10	2.5387	7.83008e-25	2106	R	0.970*	0.97										fryl	1.36448	6.2971e-17	88	V	0.983*	0.983
dnah5	2.73043	1.46678e-63	4339	K	0.995**	0.995		dock10	2.5387	7.83008e-25	2107	T	0.996**	0.996										fryl	1.36448	6.2971e-17	89	K	1.000**	1
dnah5	2.73043	1.46678e-63	4341	V	0.995**	0.995		dock10	2.5387	7.83008e-25	2108	D	0.992**	0.992										fryl	1.36448	6.2971e-17	112	A	0.994**	0.994
dnah5	2.73043	1.46678e-63	4343	W	0.974*	0.974		dock10	2.5387	7.83008e-25	2109	F	0.998**	0.998										fryl	1.36448	6.2971e-17	123	S	0.999**	0.999
dnah5	2.73043	1.46678e-63	4345	T	0.964*	0.964		dock10	2.5387	7.83008e-25	2117	R	0.987*	0.987										fryl	1.36448	6.2971e-17	127	R	0.979*	0.979
dnah5	2.73043	1.46678e-63	4347	R	0.964*	0.964		dock10	2.5387	7.83008e-25	2120	F	0.998**	0.998										fryl	1.36448	6.2971e-17	148	-	0.953*	0.953
dnah5	2.73043	1.46678e-63	4348	Y	0.999**	0.999		dock10	2.5387	7.83008e-25	2121	E	0.989*	0.989										fryl	1.36448	6.2971e-17	150	-	0.975*	0.975
dnah5	2.73043	1.46678e-63	4350	I	0.989*	0.989		dock10	2.5387	7.83008e-25	2123	P	0.988*	0.988										fryl	1.36448	6.2971e-17	151	-	0.985*	0.985
dnah5	2.73043	1.46678e-63	4352	E	0.997**	0.997		dock10	2.5387	7.83008e-25	2124	F	0.995**	0.995										fryl	1.36448	6.2971e-17	152	-	0.979*	0.979
dnah5	2.73043	1.46678e-63	4353	I	0.997**	0.997		dock10	2.5387	7.83008e-25	2125	T	0.957*	0.957										fryl	1.36448	6.2971e-17	153	-	0.975*	0.975
dnah5	2.73043	1.46678e-63	4354	Q	0.987*	0.987		dock10	2.5387	7.83008e-25	2127	S	0.987*	0.987										fryl	1.36448	6.2971e-17	156	-	0.980*	0.98
dnah5	2.73043	1.46678e-63	4355	Y	0.984*	0.984		dock10	2.5387	7.83008e-25	2128	G	0.970*	0.97										fryl	1.36448	6.2971e-17	160	-	0.975*	0.975
dnah5	2.73043	1.46678e-63	4358	R	0.984*	0.984		dock10	2.5387	7.83008e-25	2130	K	0.991**	0.991										fryl	1.36448	6.2971e-17	174	-	0.978*	0.978
dnah5	2.73043	1.46678e-63	4359	V	0.986*	0.986		dock10	2.5387	7.83008e-25	2131	H	0.992**	0.992										fryl	1.36448	6.2971e-17	188	S	0.991**	0.991
dnah5	2.73043	1.46678e-63	4360	T	0.995**	0.995		dock10	2.5387	7.83008e-25	2133	D	0.951*	0.951										fryl	1.36448	6.2971e-17	239	A	0.989*	0.989
dnah5	2.73043	1.46678e-63	4364	D	0.977*	0.977		dock10	2.5387	7.83008e-25	2137	Q	0.999**	0.999										fryl	1.36448	6.2971e-17	397	S	0.997**	0.997
dnah5	2.73043	1.46678e-63	4365	K	0.965*	0.965		dock10	2.5387	7.83008e-25	2138	C	0.996**	0.996										fryl	1.36448	6.2971e-17	583	R	0.985*	0.985
dnah5	2.73043	1.46678e-63	4368	L	0.993**	0.993		dock10	2.5387	7.83008e-25	2141	R	0.985*	0.985										fryl	1.36448	6.2971e-17	585	L	0.994**	0.994
dnah5	2.73043	1.46678e-63	4370	T	0.985*	0.985		dock10	2.5387	7.83008e-25	2143	I	0.951*	0.951										fryl	1.36448	6.2971e-17	587	I	0.994**	0.994
dnah5	2.73043	1.46678e-63	4371	F	0.984*	0.984		dock10	2.5387	7.83008e-25	2147	S	0.986*	0.986										fryl	1.36448	6.2971e-17	588	V	0.984*	0.984
dnah5	2.73043	1.46678e-63	4373	K	0.983*	0.983		dock10	2.5387	7.83008e-25	2150	F	0.987*	0.987										fryl	1.36448	6.2971e-17	777	Q	0.966*	0.966
dnah5	2.73043	1.46678e-63	4374	V	0.979*	0.979		dock10	2.5387	7.83008e-25	2153	L	0.990*	0.99										fryl	1.36448	6.2971e-17	855	Q	0.999**	0.999
dnah5	2.73043	1.46678e-63	4375	W	0.975*	0.975		dock10	2.5387	7.83008e-25	2155	K	0.991**	0.991										fryl	1.36448	6.2971e-17	861	H	0.992**	0.992
dnah5	2.73043	1.46678e-63	4376	F	0.960*	0.96		dock10	2.5387	7.83008e-25	2156	R	0.987*	0.987										fryl	1.36448	6.2971e-17	865	-	0.969*	0.969
dnah5	2.73043	1.46678e-63	4379	Q	0.992**	0.992		dock10	2.5387	7.83008e-25	2157	I	0.955*	0.955										fryl	1.36448	6.2971e-17	866	-	0.981*	0.981
dnah5	2.73043	1.46678e-63	4380	M	0.977*	0.977		dock10	2.5387	7.83008e-25	2158	Q	0.986*	0.986										fryl	1.36448	6.2971e-17	870	-	0.963*	0.963
dnah5	2.73043	1.46678e-63	4384	E	0.998**	0.998		dock10	2.5387	7.83008e-25	2163	Q	0.998**	0.998										fryl	1.36448	6.2971e-17	872	-	0.986*	0.986
dnah5	2.73043	1.46678e-63	4386	H	0.974*	0.974		dock10	2.5387	7.83008e-25	2165	T	0.975*	0.975										fryl	1.36448	6.2971e-17	873	D	0.973*	0.973
dnah5	2.73043	1.46678e-63	4389	K	0.996**	0.996		dock10	2.5387	7.83008e-25	2167	M	0.989*	0.989										fryl	1.36448	6.2971e-17	876	-	1.000**	1
dnah5	2.73043	1.46678e-63	4393	I	0.988*	0.988		dock10	2.5387	7.83008e-25	2168	N	0.994**	0.994										fryl	1.36448	6.2971e-17	887	S	0.993**	0.993
dnah5	2.73043	1.46678e-63	4395	R	0.983*	0.983		dock10	2.5387	7.83008e-25	2170	I	0.996**	0.996										fryl	1.36448	6.2971e-17	1042	V	0.974*	0.974
dnah5	2.73043	1.46678e-63	4406	I	0.964*	0.964		dock10	2.5387	7.83008e-25	2173	A	0.994**	0.994										fryl	1.36448	6.2971e-17	1391	D	0.995**	0.995
dnah5	2.73043	1.46678e-63	4407	Q	0.997**	0.997		dock10	2.5387	7.83008e-25	2174	I	0.989*	0.989										fryl	1.36448	6.2971e-17	1547	F	0.987*	0.987
dnah5	2.73043	1.46678e-63	4408	G	0.991**	0.991		dock10	2.5387	7.83008e-25	2176	E	0.993**	0.993										fryl	1.36448	6.2971e-17	1571	R	1.000**	1
dnah5	2.73043	1.46678e-63	4411	T	0.989*	0.989		dock10	2.5387	7.83008e-25	2178	S	0.987*	0.987										fryl	1.36448	6.2971e-17	1572	E	1.000**	1
dnah5	2.73043	1.46678e-63	4413	D	0.986*	0.986		dock10	2.5387	7.83008e-25	2179	R	0.989*	0.989										fryl	1.36448	6.2971e-17	1577	N	0.985*	0.985
dnah5	2.73043	1.46678e-63	4415	P	0.975*	0.975		dock10	2.5387	7.83008e-25	2180	K	0.984*	0.984										fryl	1.36448	6.2971e-17	1582	L	0.989*	0.989
dnah5	2.73043	1.46678e-63	4417	V	0.953*	0.953		dock10	2.5387	7.83008e-25	2181	V	0.992**	0.992										fryl	1.36448	6.2971e-17	1589	S	0.994**	0.994
dnah5	2.73043	1.46678e-63	4418	F	0.994**	0.994		dock10	2.5387	7.83008e-25	2182	S	0.997**	0.997										fryl	1.36448	6.2971e-17	1592	A	0.994**	0.994
dnah5	2.73043	1.46678e-63	4419	G	0.990*	0.99		dock10	2.5387	7.83008e-25	2183	E	0.997**	0.997										fryl	1.36448	6.2971e-17	1598	N	0.987*	0.987
dnah5	2.73043	1.46678e-63	4420	L	0.970*	0.97		dock10	2.5387	7.83008e-25	2187	L	0.991**	0.991										fryl	1.36448	6.2971e-17	1600	L	0.994**	0.994
dnah5	2.73043	1.46678e-63	4422	P	0.992**	0.992		dock10	2.5387	7.83008e-25	2189	G	0.998**	0.998										fryl	1.36448	6.2971e-17	1602	F	0.991**	0.991
dnah5	2.73043	1.46678e-63	4423	N	0.988*	0.988		dock10	2.5387	7.83008e-25	2193	V	0.960*	0.96										fryl	1.36448	6.2971e-17	1603	M	0.980*	0.98
dnah5	2.73043	1.46678e-63	4425	D	0.989*	0.989		dock10	2.5387	7.83008e-25	2194	D	0.999**	0.999										fryl	1.36448	6.2971e-17	1606	K	0.998**	0.998
dnah5	2.73043	1.46678e-63	4427	T	0.986*	0.986		dock10	2.5387	7.83008e-25	2196	I	0.997**	0.997										fryl	1.36448	6.2971e-17	1623	Y	0.979*	0.979
dnah5	2.73043	1.46678e-63	4428	Y	0.984*	0.984		dock10	2.5387	7.83008e-25	2200	L	0.997**	0.997										fryl	1.36448	6.2971e-17	1624	G	0.994**	0.994
dnah5	2.73043	1.46678e-63	4429	Q	0.999**	0.999		dock10	2.5387	7.83008e-25	2201	K	0.986*	0.986										fryl	1.36448	6.2971e-17	1625	D	0.951*	0.951
dnah5	2.73043	1.46678e-63	4430	S	0.965*	0.965		dock10	2.5387	7.83008e-25	2203	Q	0.997**	0.997										fryl	1.36448	6.2971e-17	1627	F	0.999**	0.999
dnah5	2.73043	1.46678e-63	4431	K	0.974*	0.974		dock10	2.5387	7.83008e-25	2205	S	0.987*	0.987										fryl	1.36448	6.2971e-17	1628	A	0.994**	0.994
dnah5	2.73043	1.46678e-63	4432	L	0.996**	0.996		dock10	2.5387	7.83008e-25	2206	V	0.990**	0.99										fryl	1.36448	6.2971e-17	1629	W	0.996**	0.996
dnah5	2.73043	1.46678e-63	4433	A	0.996**	0.996		dock10	2.5387	7.83008e-25	2208	V	0.995**	0.995										fryl	1.36448	6.2971e-17	1631	E	0.999**	0.999
dnah5	2.73043	1.46678e-63	4434	K	0.980*	0.98		dock10	2.5387	7.83008e-25	2209	K	0.993**	0.993										fryl	1.36448	6.2971e-17	1632	I	0.999**	0.999
dnah5	2.73043	1.46678e-63	4435	D	0.963*	0.963		dock10	2.5387	7.83008e-25	2210	V	0.999**	0.999										fryl	1.36448	6.2971e-17	1633	E	1.000**	1
dnah5	2.73043	1.46678e-63	4437	L	0.998**	0.998		dock10	2.5387	7.83008e-25	2211	N	0.994**	0.994										fryl	1.36448	6.2971e-17	1634	N	0.989*	0.989
dnah5	2.73043	1.46678e-63	4438	D	0.983*	0.983		dock10	2.5387	7.83008e-25	2213	G	0.993**	0.993										fryl	1.36448	6.2971e-17	1635	V	0.999**	0.999
dnah5	2.73043	1.46678e-63	4441	L	0.999**	0.999		dock10	2.5387	7.83008e-25	2214	P	0.987*	0.987										fryl	1.36448	6.2971e-17	1636	W	0.990**	0.99
dnah5	2.73043	1.46678e-63	4443	I	0.997**	0.997		dock10	2.5387	7.83008e-25	2215	M	0.993**	0.993										fryl	1.36448	6.2971e-17	1637	T	0.996**	0.996
dnah5	2.73043	1.46678e-63	4445	P	0.996**	0.996		dock10	2.5387	7.83008e-25	2216	A	0.997**	0.997										fryl	1.36448	6.2971e-17	1639	L	0.998**	0.998
dnah5	2.73043	1.46678e-63	4446	K	0.981*	0.981		dock10	2.5387	7.83008e-25	2217	Y	0.987*	0.987										fryl	1.36448	6.2971e-17	1640	A	0.994**	0.994
dnah5	2.73043	1.46678e-63	4447	D	0.986*	0.986		dock10	2.5387	7.83008e-25	2218	A	0.994**	0.994										fryl	1.36448	6.2971e-17	1642	S	0.994**	0.994
dnah5	2.73043	1.46678e-63	4454	E	0.997**	0.997		dock10	2.5387	7.83008e-25	2219	R	0.992**	0.992										fryl	1.36448	6.2971e-17	1643	W	0.988*	0.988
dnah5	2.73043	1.46678e-63	4456	R	0.969*	0.969		dock10	2.5387	7.83008e-25	2220	A	0.993**	0.993										fryl	1.36448	6.2971e-17	1644	P	0.997**	0.997
dnah5	2.73043	1.46678e-63	4457	E	0.967*	0.967		dock10	2.5387	7.83008e-25	2222	L	0.988*	0.988										fryl	1.36448	6.2971e-17	1645	K	0.998**	0.998
dnah5	2.73043	1.46678e-63	4461	A	0.958*	0.958		dock10	2.5387	7.83008e-25	2226	N	0.989*	0.989										fryl	1.36448	6.2971e-17	1647	L	0.994**	0.994
dnah5	2.73043	1.46678e-63	4462	R	0.980*	0.98		dock10	2.5387	7.83008e-25	2227	A	0.995**	0.995										fryl	1.36448	6.2971e-17	1648	K	0.999**	0.999
dnah5	2.73043	1.46678e-63	4463	L	0.995**	0.995		dock10	2.5387	7.83008e-25	2229	K	0.993**	0.993										fryl	1.36448	6.2971e-17	1649	I	0.991**	0.991
dnah5	2.73043	1.46678e-63	4466	D	0.998**	0.998		dock10	2.5387	7.83008e-25	2230	Y	0.995**	0.995										fryl	1.36448	6.2971e-17	1653	F	0.992**	0.992
dnah5	2.73043	1.46678e-63	4469	A	0.995**	0.995		dock10	2.5387	7.83008e-25	2231	P	0.996**	0.996										fryl	1.36448	6.2971e-17	1655	I	0.993**	0.993
dnah5	2.73043	1.46678e-63	4470	K	0.988*	0.988		dock10	2.5387	7.83008e-25	2233	N	0.982*	0.982										fryl	1.36448	6.2971e-17	1656	S	0.993**	0.993
dnah5	2.73043	1.46678e-63	4471	L	0.984*	0.984		dock10	2.5387	7.83008e-25	2234	Q	0.996**	0.996										fryl	1.36448	6.2971e-17	1657	M	0.980*	0.98
dnah5	2.73043	1.46678e-63	4476	V	0.994**	0.994		dock10	2.5387	7.83008e-25	2235	V	0.995**	0.995										fryl	1.36448	6.2971e-17	1659	G	0.990**	0.99
dnah5	2.73043	1.46678e-63	4478	F	0.998**	0.998		dock10	2.5387	7.83008e-25	2236	K	0.990*	0.99										fryl	1.36448	6.2971e-17	1661	N	0.986*	0.986
dnah5	2.73043	1.46678e-63	4481	R	0.969*	0.969		dock10	2.5387	7.83008e-25	2238	L	0.991**	0.991										fryl	1.36448	6.2971e-17	1664	P	0.993**	0.993
dnah5	2.73043	1.46678e-63	4482	E	0.991**	0.991		dock10	2.5387	7.83008e-25	2240	E	0.998**	0.998										fryl	1.36448	6.2971e-17	1665	S	0.994**	0.994
dnah5	2.73043	1.46678e-63	4487	M	0.992**	0.992		dock10	2.5387	7.83008e-25	2242	F	0.999**	0.999										fryl	1.36448	6.2971e-17	1666	L	0.995**	0.995
dnah5	2.73043	1.46678e-63	4491	Q	0.957*	0.957		dock10	2.5387	7.83008e-25	2244	Q	0.997**	0.997										fryl	1.36448	6.2971e-17	1669	Y	0.989*	0.989
dnah5	2.73043	1.46678e-63	4492	P	0.997**	0.997		dock10	2.5387	7.83008e-25	2245	F	0.996**	0.996										fryl	1.36448	6.2971e-17	1670	V	0.998**	0.998
dnah5	2.73043	1.46678e-63	4493	M	0.991**	0.991		dock10	2.5387	7.83008e-25	2248	A	0.996**	0.996										fryl	1.36448	6.2971e-17	1671	K	0.992**	0.992
dnah5	2.73043	1.46678e-63	4501	V	0.968*	0.968		dock10	2.5387	7.83008e-25	2251	Q	0.997**	0.997										fryl	1.36448	6.2971e-17	1673	V	0.996**	0.996
dnah5	2.73043	1.46678e-63	4502	E	0.991**	0.991		dock10	2.5387	7.83008e-25	2252	A	0.985*	0.985										fryl	1.36448	6.2971e-17	1676	Y	0.997**	0.997
dnah5	2.73043	1.46678e-63	4503	R	0.996**	0.996		dock10	2.5387	7.83008e-25	2255	V	0.998**	0.998										fryl	1.36448	6.2971e-17	1677	L	0.998**	0.998
dnah5	2.73043	1.46678e-63	4504	M	0.982*	0.982		dock10	2.5387	7.83008e-25	2256	N	0.972*	0.972										fryl	1.36448	6.2971e-17	1678	G	0.991**	0.991
dnah5	2.73043	1.46678e-63	4506	R	0.963*	0.963		dock10	2.5387	7.83008e-25	2257	E	0.997**	0.997										fryl	1.36448	6.2971e-17	1680	D	0.998**	0.998
dnah5	2.73043	1.46678e-63	4509	G	0.988*	0.988		dock10	2.5387	7.83008e-25	2263	D	0.980*	0.98										fryl	1.36448	6.2971e-17	1681	K	0.991**	0.991
dnah5	2.73043	1.46678e-63	4511	V	0.992**	0.992		dock10	2.5387	7.83008e-25	2265	L	0.988*	0.988										fryl	1.36448	6.2971e-17	1684	Q	0.995**	0.995
dnah5	2.73043	1.46678e-63	4513	H	0.996**	0.996		dock10	2.5387	7.83008e-25	2266	E	0.992**	0.992										fryl	1.36448	6.2971e-17	1687	E	0.997**	0.997
dnah5	2.73043	1.46678e-63	4514	T	0.984*	0.984		dock10	2.5387	7.83008e-25	2267	Y	0.980*	0.98										fryl	1.36448	6.2971e-17	1689	L	1.000**	1
dnah5	2.73043	1.46678e-63	4516	T	0.983*	0.983		dock10	2.5387	7.83008e-25	2270	E	0.993**	0.993										fryl	1.36448	6.2971e-17	1691	Y	0.999**	0.999
dnah5	2.73043	1.46678e-63	4517	D	0.988*	0.988		dock10	2.5387	7.83008e-25	2273	A	0.998**	0.998										fryl	1.36448	6.2971e-17	1692	E	0.999**	0.999
dnah5	2.73043	1.46678e-63	4518	L	0.997**	0.997		dock10	2.5387	7.83008e-25	2276	K	0.981*	0.981										fryl	1.36448	6.2971e-17	1693	L	0.999**	0.999
dnah5	2.73043	1.46678e-63	4519	K	0.983*	0.983		dock10	2.5387	7.83008e-25	2277	D	0.979*	0.979										fryl	1.36448	6.2971e-17	1694	E	0.989*	0.989
dnah5	2.73043	1.46678e-63	4520	L	0.996**	0.996		dock10	2.5387	7.83008e-25	2281	E	0.992**	0.992										fryl	1.36448	6.2971e-17	1695	L	0.998**	0.998
dnah5	2.73043	1.46678e-63	4521	A	0.975*	0.975		dock10	2.5387	7.83008e-25	2282	L	0.975*	0.975										fryl	1.36448	6.2971e-17	1696	T	0.988*	0.988
dnah5	2.73043	1.46678e-63	4522	I	0.987*	0.987		dock10	2.5387	7.83008e-25	2286	M	0.990*	0.99										fryl	1.36448	6.2971e-17	1697	D	1.000**	1
dnah5	2.73043	1.46678e-63	4524	G	0.979*	0.979		dock10	2.5387	7.83008e-25	2287	N	0.974*	0.974										fryl	1.36448	6.2971e-17	1698	P	0.992**	0.992
dnah5	2.73043	1.46678e-63	4528	M	0.992**	0.992		dock10	2.5387	7.83008e-25	2302	T	0.969*	0.969										fryl	1.36448	6.2971e-17	1699	V	0.993**	0.993
dnah5	2.73043	1.46678e-63	4530	Q	0.991**	0.991		dock10	2.5387	7.83008e-25	2303	L	0.974*	0.974										fryl	1.36448	6.2971e-17	1701	S	0.998**	0.998
dnah5	2.73043	1.46678e-63	4531	S	0.992**	0.992		dock10	2.5387	7.83008e-25	2307	S	0.962*	0.962										fryl	1.36448	6.2971e-17	1703	V	1.000**	1
dnah5	2.73043	1.46678e-63	4533	R	0.981*	0.981		dock10	2.5387	7.83008e-25	2312	S	0.994**	0.994										fryl	1.36448	6.2971e-17	1705	H	0.995**	0.995
dnah5	2.73043	1.46678e-63	4535	A	0.953*	0.953		dock10	2.5387	7.83008e-25	2328	A	0.996**	0.996										fryl	1.36448	6.2971e-17	1706	M	0.999**	0.999
dnah5	2.73043	1.46678e-63	4536	L	0.991**	0.991		dock10	2.5387	7.83008e-25	2337	L	0.963*	0.963										fryl	1.36448	6.2971e-17	1707	D	0.999**	0.999
dnah5	2.73043	1.46678e-63	4537	D	0.992**	0.992		dock10	2.5387	7.83008e-25	2339	S	0.991**	0.991										fryl	1.36448	6.2971e-17	1709	P	0.993**	0.993
dnah5	2.73043	1.46678e-63	4538	C	0.998**	0.998		ef1	7.59619	0.00288236	742	N	0.952*	0.952										fryl	1.36448	6.2971e-17	1711	Y	0.990*	0.99
dnah5	2.73043	1.46678e-63	4539	M	0.998**	0.998		ef1	7.59619	0.00288236	756	G	0.973*	0.973										fryl	1.36448	6.2971e-17	1713	R	0.983*	0.983
dnah5	2.73043	1.46678e-63	4542	A	0.992**	0.992		ef1	7.59619	0.00288236	937	I	0.978*	0.978										fryl	1.36448	6.2971e-17	1714	I	0.993**	0.993
dnah5	2.73043	1.46678e-63	4543	R	0.988*	0.988		ef1	7.59619	0.00288236	987	M	0.981*	0.981										fryl	1.36448	6.2971e-17	1715	T	0.985*	0.985
dnah5	2.73043	1.46678e-63	4544	I	0.992**	0.992		elmo1	4.40822	1.13856e-06	291	A	0.959*	0.959										fryl	1.36448	6.2971e-17	1718	Y	0.991**	0.991
dnah5	2.73043	1.46678e-63	4546	S	0.991**	0.991		ep400	4.94285	0.00213912	679	Q	0.975*	0.975										fryl	1.36448	6.2971e-17	1719	K	0.989*	0.989
dnah5	2.73043	1.46678e-63	4548	W	0.987*	0.987		ep400	4.94285	0.00213912	698	I	0.952*	0.952										fryl	1.36448	6.2971e-17	1720	I	0.993**	0.993
dnah5	2.73043	1.46678e-63	4558	L	0.996**	0.996		ep400	4.94285	0.00213912	1105	N	0.971*	0.971										fryl	1.36448	6.2971e-17	1721	P	0.993**	0.993
dnah5	2.73043	1.46678e-63	4559	G	0.986*	0.986		ep400	4.94285	0.00213912	1800	V	0.992**	0.992										fryl	1.36448	6.2971e-17	1723	V	0.987*	0.987
dnah5	2.73043	1.46678e-63	4560	F	0.967*	0.967		ep400	4.94285	0.00213912	1876	R	0.954*	0.954										fryl	1.36448	6.2971e-17	1724	T	0.999**	0.999
dnah5	2.73043	1.46678e-63	4561	W	0.974*	0.974		ep400	4.94285	0.00213912	2514	A	0.986*	0.986										fryl	1.36448	6.2971e-17	1725	S	0.985*	0.985
dnah5	2.73043	1.46678e-63	4562	F	0.995**	0.995		ep400	4.94285	0.00213912	3317	Q	0.989*	0.989										fryl	1.36448	6.2971e-17	1726	G	0.996**	0.996
dnah5	2.73043	1.46678e-63	4563	T	0.989*	0.989		epn3b	2.93553	0.0370638	637	S	0.997**	0.997										fryl	1.36448	6.2971e-17	1727	T	0.992**	0.992
dnah5	2.73043	1.46678e-63	4564	E	0.979*	0.979		epn3b	2.93553	0.0370638	644	C	0.965*	0.965										fryl	1.36448	6.2971e-17	1730	S	0.992**	0.992
dnah5	2.73043	1.46678e-63	4567	E	0.990*	0.99		epn3b	2.93553	0.0370638	653	L	0.986*	0.986										fryl	1.36448	6.2971e-17	1736	P	0.988*	0.988
dnah5	2.73043	1.46678e-63	4568	R	0.955*	0.955		epn3b	2.93553	0.0370638	662	S	0.965*	0.965										fryl	1.36448	6.2971e-17	1737	G	0.995**	0.995
dnah5	2.73043	1.46678e-63	4569	N	0.990**	0.99		epn3b	2.93553	0.0370638	663	T	0.958*	0.958										fryl	1.36448	6.2971e-17	1739	D	0.998**	0.998
dnah5	2.73043	1.46678e-63	4571	Q	0.997**	0.997		epn3b	2.93553	0.0370638	664	V	0.989*	0.989										fryl	1.36448	6.2971e-17	1740	G	1.000**	1
dnah5	2.73043	1.46678e-63	4574	A	0.964*	0.964		epn3b	2.93553	0.0370638	665	T	0.961*	0.961										fryl	1.36448	6.2971e-17	1746	K	0.991**	0.991
dnah5	2.73043	1.46678e-63	4577	F	0.998**	0.998		epn3b	2.93553	0.0370638	668	A	0.992**	0.992										fryl	1.36448	6.2971e-17	1748	L	0.952*	0.952
dnah5	2.73043	1.46678e-63	4582	N	0.991**	0.991		epn3b	2.93553	0.0370638	669	S	0.987*	0.987										fryl	1.36448	6.2971e-17	1750	D	0.993**	0.993
dnah5	2.73043	1.46678e-63	4584	F	0.967*	0.967		epn3b	2.93553	0.0370638	673	S	0.964*	0.964										fryl	1.36448	6.2971e-17	1752	N	0.985*	0.985
dnah5	2.73043	1.46678e-63	4585	W	0.991**	0.991		epn3b	2.93553	0.0370638	684	L	0.986*	0.986										fryl	1.36448	6.2971e-17	1753	I	0.956*	0.956
dnah5	2.73043	1.46678e-63	4587	T	0.991**	0.991		epn3b	2.93553	0.0370638	688	T	0.962*	0.962										fryl	1.36448	6.2971e-17	1754	E	0.996**	0.996
dnah5	2.73043	1.46678e-63	4588	G	0.986*	0.986		epn3b	2.93553	0.0370638	690	A	0.965*	0.965										fryl	1.36448	6.2971e-17	1756	S	0.963*	0.963
dnah5	2.73043	1.46678e-63	4590	F	0.994**	0.994		esyt3	4.21439	0.0456773	147	H	0.987*	0.987										fryl	1.36448	6.2971e-17	1758	T	0.955*	0.955
dnah5	2.73043	1.46678e-63	4591	N	0.998**	0.998		esyt3	4.21439	0.0456773	353	R	0.956*	0.956										fryl	1.36448	6.2971e-17	1759	H	0.979*	0.979
dnah5	2.73043	1.46678e-63	4593	Q	0.997**	0.997		esyt3	4.21439	0.0456773	432	K	0.984*	0.984										fryl	1.36448	6.2971e-17	1760	L	0.964*	0.964
dnah5	2.73043	1.46678e-63	4594	G	0.987*	0.987		esyt3	4.21439	0.0456773	796	T	0.966*	0.966										fryl	1.36448	6.2971e-17	1761	D	0.999**	0.999
dnah5	2.73043	1.46678e-63	4596	L	0.993**	0.993		fam43b	4.54315	0.0372765	130	R	0.991**	0.991										fryl	1.36448	6.2971e-17	1763	Y	0.991**	0.991
dnah5	2.73043	1.46678e-63	4598	A	0.977*	0.977		fam43b	4.54315	0.0372765	154	V	0.987*	0.987										fryl	1.36448	6.2971e-17	1766	L	0.977*	0.977
dnah5	2.73043	1.46678e-63	4600	R	0.975*	0.975		fam43b	4.54315	0.0372765	174	L	0.969*	0.969										fryl	1.36448	6.2971e-17	1767	N	0.994**	0.994
dnah5	2.73043	1.46678e-63	4602	E	0.997**	0.997		fam43b	4.54315	0.0372765	253	L	0.964*	0.964										fryl	1.36448	6.2971e-17	1770	L	0.997**	0.997
dnah5	2.73043	1.46678e-63	4604	T	0.979*	0.979		fam43b	4.54315	0.0372765	359	D	0.989*	0.989										fryl	1.36448	6.2971e-17	1772	R	0.980*	0.98
dnah5	2.73043	1.46678e-63	4605	R	0.994**	0.994		fam43b	4.54315	0.0372765	363	D	0.991**	0.991										fryl	1.36448	6.2971e-17	1778	E	0.997**	0.997
dnah5	2.73043	1.46678e-63	4608	K	0.996**	0.996		focad	2.58183	0.000626847	105	S	0.972*	0.972										fryl	1.36448	6.2971e-17	1779	S	0.999**	0.999
dnah5	2.73043	1.46678e-63	4610	W	0.996**	0.996		focad	2.58183	0.000626847	391	S	0.957*	0.957										fryl	1.36448	6.2971e-17	1780	R	0.985*	0.985
dnah5	2.73043	1.46678e-63	4611	A	0.989*	0.989		focad	2.58183	0.000626847	392	S	0.957*	0.957										fryl	1.36448	6.2971e-17	1781	Y	0.990*	0.99
dnah5	2.73043	1.46678e-63	4612	L	0.998**	0.998		focad	2.58183	0.000626847	449	S	0.962*	0.962										fryl	1.36448	6.2971e-17	1782	S	0.994**	0.994
dnah5	2.73043	1.46678e-63	4613	D	0.981*	0.981		focad	2.58183	0.000626847	464	Q	0.971*	0.971										fryl	1.36448	6.2971e-17	1785	S	0.998**	0.998
dnah5	2.73043	1.46678e-63	4614	R	0.996**	0.996		focad	2.58183	0.000626847	579	S	0.951*	0.951										fryl	1.36448	6.2971e-17	1786	G	0.996**	0.996
dnah5	2.73043	1.46678e-63	4617	L	0.983*	0.983		focad	2.58183	0.000626847	615	L	0.955*	0.955										fryl	1.36448	6.2971e-17	1788	S	0.994**	0.994
dnah5	2.73043	1.46678e-63	4618	C	0.987*	0.987		focad	2.58183	0.000626847	647	S	0.953*	0.953										fryl	1.36448	6.2971e-17	1790	E	0.992**	0.992
dnah5	2.73043	1.46678e-63	4619	N	0.968*	0.968		focad	2.58183	0.000626847	674	A	0.965*	0.965										fryl	1.36448	6.2971e-17	1794	S	0.990*	0.99
dnah5	2.73043	1.46678e-63	4621	V	0.980*	0.98		focad	2.58183	0.000626847	691	L	0.955*	0.955										fryl	1.36448	6.2971e-17	1795	D	0.993**	0.993
dnah5	2.73043	1.46678e-63	4624	W	0.991**	0.991		focad	2.58183	0.000626847	695	G	0.962*	0.962										fryl	1.36448	6.2971e-17	1796	S	0.995**	0.995
dnah5	2.73043	1.46678e-63	4630	T	0.976*	0.976		focad	2.58183	0.000626847	697	A	0.962*	0.962										fryl	1.36448	6.2971e-17	1797	M	0.996**	0.996
dnah5	2.73043	1.46678e-63	4631	Q	0.951*	0.951		focad	2.58183	0.000626847	698	S	0.980*	0.98										fryl	1.36448	6.2971e-17	1798	P	0.997**	0.997
dnah5	2.73043	1.46678e-63	4637	V	0.998**	0.998		focad	2.58183	0.000626847	699	A	0.973*	0.973										fryl	1.36448	6.2971e-17	1800	Y	0.982*	0.982
dnah5	2.73043	1.46678e-63	4640	Y	0.988*	0.988		focad	2.58183	0.000626847	701	P	0.965*	0.965										fryl	1.36448	6.2971e-17	1801	A	0.994**	0.994
dnah5	2.73043	1.46678e-63	4641	G	0.990**	0.99		focad	2.58183	0.000626847	706	T	0.965*	0.965										fryl	1.36448	6.2971e-17	1802	N	0.987*	0.987
dnah5	2.73043	1.46678e-63	4642	L	0.966*	0.966		focad	2.58183	0.000626847	707	H	0.988*	0.988										fryl	1.36448	6.2971e-17	1803	W	1.000**	1
dnah5	2.73043	1.46678e-63	4643	Y	0.992**	0.992		focad	2.58183	0.000626847	738	A	0.969*	0.969										fryl	1.36448	6.2971e-17	1806	K	0.992**	0.992
dnah5	2.73043	1.46678e-63	4644	L	0.988*	0.988		focad	2.58183	0.000626847	759	L	0.959*	0.959										fryl	1.36448	6.2971e-17	1807	V	0.995**	0.995
dnah5	2.73043	1.46678e-63	4649	W	0.998**	0.998		focad	2.58183	0.000626847	785	M	0.991**	0.991										fryl	1.36448	6.2971e-17	1809	D	0.999**	0.999
dnah5	2.73043	1.46678e-63	4650	D	0.977*	0.977		focad	2.58183	0.000626847	793	W	0.978*	0.978										fryl	1.36448	6.2971e-17	1812	R	1.000**	1
dnah5	2.73043	1.46678e-63	4653	N	0.991**	0.991		focad	2.58183	0.000626847	879	Q	0.972*	0.972										fryl	1.36448	6.2971e-17	1814	E	0.996**	0.996
dnah5	2.73043	1.46678e-63	4658	D	0.990*	0.99		focad	2.58183	0.000626847	885	C	0.974*	0.974										fryl	1.36448	6.2971e-17	1815	P	0.992**	0.992
dnah5	2.73043	1.46678e-63	4659	S	0.997**	0.997		focad	2.58183	0.000626847	888	C	0.974*	0.974										fryl	1.36448	6.2971e-17	1818	F	0.992**	0.992
dnah5	2.73043	1.46678e-63	4660	K	0.998**	0.998		focad	2.58183	0.000626847	892	R	0.964*	0.964										fryl	1.36448	6.2971e-17	1819	P	0.993**	0.993
dnah5	2.73043	1.46678e-63	4661	P	0.996**	0.996		focad	2.58183	0.000626847	895	A	0.973*	0.973										fryl	1.36448	6.2971e-17	1822	G	0.995**	0.995
dnah5	2.73043	1.46678e-63	4662	K	0.964*	0.964		focad	2.58183	0.000626847	918	F	0.961*	0.961										fryl	1.36448	6.2971e-17	1832	L	0.998**	0.998
dnah5	2.73043	1.46678e-63	4665	F	0.998**	0.998		focad	2.58183	0.000626847	923	V	0.955*	0.955										fryl	1.36448	6.2971e-17	1834	E	0.999**	0.999
dnah5	2.73043	1.46678e-63	4667	P	0.997**	0.997		focad	2.58183	0.000626847	956	Q	0.966*	0.966										fryl	1.36448	6.2971e-17	1835	T	0.995**	0.995
dnah5	2.73043	1.46678e-63	4668	M	0.995**	0.995		focad	2.58183	0.000626847	1333	V	0.968*	0.968										fryl	1.36448	6.2971e-17	1841	S	0.995**	0.995
dnah5	2.73043	1.46678e-63	4669	P	0.994**	0.994		focad	2.58183	0.000626847	1513	S	0.961*	0.961										fryl	1.36448	6.2971e-17	1842	L	0.990**	0.99
dnah5	2.73043	1.46678e-63	4673	M	0.998**	0.998		focad	2.58183	0.000626847	1700	T	0.952*	0.952										fryl	1.36448	6.2971e-17	1845	C	0.981*	0.981
dnah5	2.73043	1.46678e-63	4674	Y	0.987*	0.987		focad	2.58183	0.000626847	1904	L	0.964*	0.964										fryl	1.36448	6.2971e-17	1846	N	0.988*	0.988
dnah5	2.73043	1.46678e-63	4676	E	0.987*	0.987		focad	2.58183	0.000626847	1906	C	0.973*	0.973										fryl	1.36448	6.2971e-17	1848	A	0.994**	0.994
dnah5	2.73043	1.46678e-63	4678	N	0.983*	0.983		focad	2.58183	0.000626847	1911	A	0.963*	0.963										fryl	1.36448	6.2971e-17	1853	T	0.992**	0.992
dnah5	2.73043	1.46678e-63	4680	V	0.982*	0.982		gli1	4.99512	0.0159172	1212	A	0.951*	0.951										fryl	1.36448	6.2971e-17	1854	D	0.998**	0.998
dnah5	2.73043	1.46678e-63	4681	K	0.982*	0.982		gli1	4.99512	0.0159172	1350	Q	0.987*	0.987										fryl	1.36448	6.2971e-17	1855	L	0.994**	0.994
dnah5	2.73043	1.46678e-63	4685	L	0.995**	0.995		gli1	4.99512	0.0159172	1451	A	0.986*	0.986										fryl	1.36448	6.2971e-17	1860	G	0.982*	0.982
dnah5	2.73043	1.46678e-63	4688	C	0.992**	0.992		grik4	5.2422	1.41654e-06	50	Q	0.984*	0.984										fryl	1.36448	6.2971e-17	1862	K	0.997**	0.997
dnah5	2.73043	1.46678e-63	4690	I	0.989*	0.989		grik4	5.2422	1.41654e-06	176	I	0.977*	0.977										fryl	1.36448	6.2971e-17	1863	V	0.997**	0.997
dnah5	2.73043	1.46678e-63	4691	Y	0.989*	0.989		grik4	5.2422	1.41654e-06	179	F	0.998**	0.998										fryl	1.36448	6.2971e-17	1865	W	0.991**	0.991
dnah5	2.73043	1.46678e-63	4693	K	0.997**	0.997		grik4	5.2422	1.41654e-06	181	Y	0.988*	0.988										fryl	1.36448	6.2971e-17	1866	S	0.993**	0.993
dnah5	2.73043	1.46678e-63	4695	V	0.988*	0.988		grik4	5.2422	1.41654e-06	183	Q	0.957*	0.957										fryl	1.36448	6.2971e-17	1868	Y	0.991**	0.991
dnah5	2.73043	1.46678e-63	4697	T	0.996**	0.996		grik4	5.2422	1.41654e-06	184	A	0.971*	0.971										fryl	1.36448	6.2971e-17	1869	L	0.959*	0.959
dnah5	2.73043	1.46678e-63	4699	L	0.999**	0.999		grik4	5.2422	1.41654e-06	188	G	0.998**	0.998										fryl	1.36448	6.2971e-17	1871	L	0.975*	0.975
dnah5	2.73043	1.46678e-63	4701	Y	0.991**	0.991		grik4	5.2422	1.41654e-06	189	S	0.988*	0.988										fryl	1.36448	6.2971e-17	1875	S	0.989*	0.989
dnah5	2.73043	1.46678e-63	4702	I	0.992**	0.992		grik4	5.2422	1.41654e-06	190	I	0.996**	0.996										fryl	1.36448	6.2971e-17	1876	I	0.973*	0.973
dnah5	2.73043	1.46678e-63	4706	D	0.994**	0.994		grik4	5.2422	1.41654e-06	191	R	0.959*	0.959										fryl	1.36448	6.2971e-17	1879	G	0.990*	0.99
dnah5	2.73043	1.46678e-63	4708	R	0.990**	0.99		grik4	5.2422	1.41654e-06	196	E	0.995**	0.995										fryl	1.36448	6.2971e-17	1880	F	0.990**	0.99
dnah5	2.73043	1.46678e-63	4713	P	0.960*	0.96		grik4	5.2422	1.41654e-06	199	I	0.997**	0.997										fryl	1.36448	6.2971e-17	1881	D	0.994**	0.994
dnah5	2.73043	1.46678e-63	4715	Y	0.959*	0.959		grik4	5.2422	1.41654e-06	200	A	0.996**	0.996										fryl	1.36448	6.2971e-17	1886	E	0.993**	0.993
dnah5	2.73043	1.46678e-63	4716	W	0.997**	0.997		grik4	5.2422	1.41654e-06	201	L	0.983*	0.983										fryl	1.36448	6.2971e-17	1888	Y	0.983*	0.983
dnah5	2.73043	1.46678e-63	4717	T	0.977*	0.977		grik4	5.2422	1.41654e-06	203	E	0.997**	0.997										fryl	1.36448	6.2971e-17	1889	E	0.996**	0.996
dnah5	2.73043	1.46678e-63	4722	A	0.981*	0.981		grik4	5.2422	1.41654e-06	204	V	0.990*	0.99										fryl	1.36448	6.2971e-17	1890	H	0.978*	0.978
dnah5	2.73043	1.46678e-63	4724	L	0.988*	0.988		grik4	5.2422	1.41654e-06	209	T	0.994**	0.994										fryl	1.36448	6.2971e-17	1891	C	0.952*	0.952
dnah5	2.73043	1.46678e-63	4725	C	0.987*	0.987		grik4	5.2422	1.41654e-06	210	E	0.998**	0.998										fryl	1.36448	6.2971e-17	1892	K	0.999**	0.999
dnmbp	3.90806	0.0261374	70	L	0.990**	0.99		grik4	5.2422	1.41654e-06	211	F	0.997**	0.997										fryl	1.36448	6.2971e-17	1893	R	0.968*	0.968
dnmbp	3.90806	0.0261374	156	M	0.956*	0.956		grik4	5.2422	1.41654e-06	212	I	0.993**	0.993										fryl	1.36448	6.2971e-17	1898	L	0.975*	0.975
dnmbp	3.90806	0.0261374	1098	I	0.965*	0.965		grik4	5.2422	1.41654e-06	213	K	0.990*	0.99										fryl	1.36448	6.2971e-17	1902	Q	0.999**	0.999
dnmbp	3.90806	0.0261374	1196	R	0.992**	0.992		grik4	5.2422	1.41654e-06	214	S	0.999**	0.999										fryl	1.36448	6.2971e-17	1903	G	0.995**	0.995
dnmbp	3.90806	0.0261374	1225	T	0.971*	0.971		grik4	5.2422	1.41654e-06	215	E	0.997**	0.997										fryl	1.36448	6.2971e-17	1908	V	0.986*	0.986
dnmbp	3.90806	0.0261374	1532	R	0.993**	0.993		grik4	5.2422	1.41654e-06	216	I	0.993**	0.993										fryl	1.36448	6.2971e-17	1909	Q	0.997**	0.997
dnmbp	3.90806	0.0261374	1690	K	0.973*	0.973		grik4	5.2422	1.41654e-06	221	C	0.995**	0.995										fryl	1.36448	6.2971e-17	1910	S	0.997**	0.997
dnmt1	1.79752	0.000180208	649	A	0.977*	0.977		grik4	5.2422	1.41654e-06	223	L	0.996**	0.996										fryl	1.36448	6.2971e-17	1912	A	0.993**	0.993
dnmt1	1.79752	0.000180208	650	S	0.984*	0.984		grik4	5.2422	1.41654e-06	225	L	0.994**	0.994										fryl	1.36448	6.2971e-17	1914	V	0.989*	0.989
dnmt1	1.79752	0.000180208	673	V	0.954*	0.954		grik4	5.2422	1.41654e-06	226	T	0.961*	0.961										fryl	1.36448	6.2971e-17	1915	L	0.971*	0.971
dnmt1	1.79752	0.000180208	785	D	0.952*	0.952		grik4	5.2422	1.41654e-06	227	L	0.985*	0.985										fryl	1.36448	6.2971e-17	1918	N	0.986*	0.986
dnmt1	1.79752	0.000180208	1293	S	0.993**	0.993		grik4	5.2422	1.41654e-06	233	L	0.979*	0.979										fryl	1.36448	6.2971e-17	1919	R	0.985*	0.985
dock10	2.17508	0.0140052	60	C	0.959*	0.959		grik4	5.2422	1.41654e-06	234	S	0.997**	0.997										fryl	1.36448	6.2971e-17	1923	E	0.985*	0.985
dock10	2.17508	0.0140052	88	N	0.953*	0.953		grik4	5.2422	1.41654e-06	235	Q	0.997**	0.997										fryl	1.36448	6.2971e-17	1925	R	1.000**	1
dock10	2.17508	0.0140052	404	S	0.991**	0.991		grik4	5.2422	1.41654e-06	237	S	0.997**	0.997										fryl	1.36448	6.2971e-17	1926	V	0.995**	0.995
dock10	2.17508	0.0140052	553	Q	0.991**	0.991		grik4	5.2422	1.41654e-06	238	E	0.994**	0.994										fryl	1.36448	6.2971e-17	1928	T	0.994**	0.994
dock10	2.17508	0.0140052	761	S	0.994**	0.994		grik4	5.2422	1.41654e-06	239	L	0.997**	0.997										fryl	1.36448	6.2971e-17	1929	V	0.998**	0.998
dock10	2.17508	0.0140052	1031	R	0.958*	0.958		grik4	5.2422	1.41654e-06	240	G	0.994**	0.994										fryl	1.36448	6.2971e-17	1930	K	0.990*	0.99
dock10	2.17508	0.0140052	1112	S	0.962*	0.962		grik4	5.2422	1.41654e-06	242	L	0.980*	0.98										fryl	1.36448	6.2971e-17	1931	P	0.984*	0.984
dock10	2.17508	0.0140052	1699	R	0.953*	0.953		grik4	5.2422	1.41654e-06	244	V	0.994**	0.994										fryl	1.36448	6.2971e-17	1938	N	0.987*	0.987
dock10	2.17508	0.0140052	1757	S	0.969*	0.969		grik4	5.2422	1.41654e-06	246	Y	0.997**	0.997										fryl	1.36448	6.2971e-17	1939	L	0.994**	0.994
dock10	2.17508	0.0140052	2168	C	0.982*	0.982		grik4	5.2422	1.41654e-06	247	T	0.998**	0.998										fryl	1.36448	6.2971e-17	1940	T	0.993**	0.993
dock10	2.17508	0.0140052	2171	V	0.955*	0.955		grik4	5.2422	1.41654e-06	248	Y	0.995**	0.995										fryl	1.36448	6.2971e-17	1941	G	0.994**	0.994
dock10	2.17508	0.0140052	2172	S	0.972*	0.972		grik4	5.2422	1.41654e-06	250	F	0.995**	0.995										fryl	1.36448	6.2971e-17	1943	T	0.969*	0.969
dock10	2.17508	0.0140052	2189	T	0.963*	0.963		grik4	5.2422	1.41654e-06	252	S	0.976*	0.976										fryl	1.36448	6.2971e-17	1947	P	0.994**	0.994
dock10	2.17508	0.0140052	2190	S	0.957*	0.957		grik4	5.2422	1.41654e-06	253	L	0.998**	0.998										fryl	1.36448	6.2971e-17	1950	Q	0.995**	0.995
dot1l	4.3911	0.00226997	236	R	0.963*	0.963		grik4	5.2422	1.41654e-06	254	E	0.999**	0.999										fryl	1.36448	6.2971e-17	1954	M	0.993**	0.993
dot1l	4.3911	0.00226997	400	P	0.983*	0.983		grik4	5.2422	1.41654e-06	257	M	0.966*	0.966										fryl	1.36448	6.2971e-17	1956	D	0.992**	0.992
dot1l	4.3911	0.00226997	964	S	0.957*	0.957		grik4	5.2422	1.41654e-06	260	L	0.999**	0.999										fryl	1.36448	6.2971e-17	1957	S	0.995**	0.995
dot1l	4.3911	0.00226997	1172	T	0.976*	0.976		grik4	5.2422	1.41654e-06	264	V	0.980*	0.98										fryl	1.36448	6.2971e-17	1958	G	0.993**	0.993
dot1l	4.3911	0.00226997	1690	T	0.968*	0.968		grik4	5.2422	1.41654e-06	267	R	0.998**	0.998										fryl	1.36448	6.2971e-17	1959	L	0.998**	0.998
dot1l	4.3911	0.00226997	1831	S	0.973*	0.973		grik4	5.2422	1.41654e-06	268	V	0.994**	0.994										fryl	1.36448	6.2971e-17	1960	S	0.998**	0.998
dusp16	6.54746	0.00377465	4	S	0.992**	0.992		grik4	5.2422	1.41654e-06	269	N	0.961*	0.961										fryl	1.36448	6.2971e-17	1961	S	0.995**	0.995
dusp16	6.54746	0.00377465	605	S	0.972*	0.972		grik4	5.2422	1.41654e-06	271	L	0.998**	0.998										fryl	1.36448	6.2971e-17	1963	S	0.995**	0.995
dusp16	6.54746	0.00377465	812	N	0.974*	0.974		grik4	5.2422	1.41654e-06	272	G	0.997**	0.997										fryl	1.36448	6.2971e-17	1967	S	0.994**	0.994
dusp16	6.54746	0.00377465	875	L	0.995**	0.995		grik4	5.2422	1.41654e-06	274	S	0.995**	0.995										fryl	1.36448	6.2971e-17	1970	L	0.998**	0.998
dusp16	6.54746	0.00377465	877	M	0.998**	0.998		grik4	5.2422	1.41654e-06	276	F	0.963*	0.963										fryl	1.36448	6.2971e-17	1971	G	0.991**	0.991
ef1	5.98872	0.000331871	689	S	0.978*	0.978		grik4	5.2422	1.41654e-06	278	H	0.996**	0.996										fryl	1.36448	6.2971e-17	1979	L	0.976*	0.976
ef1	5.98872	0.000331871	729	T	0.991**	0.991		grik4	5.2422	1.41654e-06	279	T	0.999**	0.999										fryl	1.36448	6.2971e-17	1987	L	0.995**	0.995
ef1	5.98872	0.000331871	782	G	0.985*	0.985		grik4	5.2422	1.41654e-06	281	T	0.993**	0.993										fryl	1.36448	6.2971e-17	1989	E	0.986*	0.986
ef1	5.98872	0.000331871	809	G	0.957*	0.957		grik4	5.2422	1.41654e-06	283	F	0.998**	0.998										fryl	1.36448	6.2971e-17	1997	D	0.991**	0.991
ef1	5.98872	0.000331871	839	Q	0.957*	0.957		grik4	5.2422	1.41654e-06	284	Q	0.994**	0.994										fryl	1.36448	6.2971e-17	1999	K	0.999**	0.999
ef1	5.98872	0.000331871	880	S	0.991**	0.991		grik4	5.2422	1.41654e-06	285	D	0.996**	0.996										fryl	1.36448	6.2971e-17	2001	K	0.999**	0.999
ef1	5.98872	0.000331871	971	M	0.961*	0.961		grik4	5.2422	1.41654e-06	288	L	0.997**	0.997										fryl	1.36448	6.2971e-17	2003	L	0.995**	0.995
ef1	5.98872	0.000331871	975	E	0.955*	0.955		grik4	5.2422	1.41654e-06	289	S	0.995**	0.995										fryl	1.36448	6.2971e-17	2006	F	0.999**	0.999
ef1	5.98872	0.000331871	983	S	0.994**	0.994		grik4	5.2422	1.41654e-06	290	L	0.997**	0.997										fryl	1.36448	6.2971e-17	2007	I	0.992**	0.992
ef1	5.98872	0.000331871	1014	S	0.982*	0.982		grik4	5.2422	1.41654e-06	291	N	0.990*	0.99										fryl	1.36448	6.2971e-17	2010	R	0.990**	0.99
ehmt2	12.3465	6.76905e-09	92	N	0.979*	0.979		grik4	5.2422	1.41654e-06	292	R	0.991**	0.991										fryl	1.36448	6.2971e-17	2014	P	0.993**	0.993
ehmt2	12.3465	6.76905e-09	93	R	0.991**	0.991		grik4	5.2422	1.41654e-06	293	S	0.965*	0.965										fryl	1.36448	6.2971e-17	2016	W	0.981*	0.981
ehmt2	12.3465	6.76905e-09	94	K	0.960*	0.96		grik4	5.2422	1.41654e-06	294	W	0.996**	0.996										fryl	1.36448	6.2971e-17	2017	N	1.000**	1
ehmt2	12.3465	6.76905e-09	103	K	0.974*	0.974		grik4	5.2422	1.41654e-06	296	E	0.993**	0.993										fryl	1.36448	6.2971e-17	2019	E	0.997**	0.997
ehmt2	12.3465	6.76905e-09	167	T	0.983*	0.983		grik4	5.2422	1.41654e-06	297	N	0.996**	0.996										fryl	1.36448	6.2971e-17	2022	S	0.997**	0.997
ehmt2	12.3465	6.76905e-09	168	L	0.991**	0.991		grik4	5.2422	1.41654e-06	298	C	0.993**	0.993										fryl	1.36448	6.2971e-17	2024	K	0.992**	0.992
ehmt2	12.3465	6.76905e-09	169	F	0.986*	0.986		grik4	5.2422	1.41654e-06	300	H	0.997**	0.997										fryl	1.36448	6.2971e-17	2026	P	0.993**	0.993
ehmt2	12.3465	6.76905e-09	170	S	0.978*	0.978		grik4	5.2422	1.41654e-06	302	P	0.992**	0.992										fryl	1.36448	6.2971e-17	2027	N	0.958*	0.958
ehmt2	12.3465	6.76905e-09	171	T	0.970*	0.97		grik4	5.2422	1.41654e-06	303	F	0.995**	0.995										fryl	1.36448	6.2971e-17	2029	K	0.989*	0.989
ehmt2	12.3465	6.76905e-09	172	S	0.997**	0.997		grik4	5.2422	1.41654e-06	308	L	0.990*	0.99										fryl	1.36448	6.2971e-17	2030	S	0.995**	0.995
ehmt2	12.3465	6.76905e-09	175	S	0.995**	0.995		grik4	5.2422	1.41654e-06	311	A	0.987*	0.987										fryl	1.36448	6.2971e-17	2031	A	0.993**	0.993
ehmt2	12.3465	6.76905e-09	180	A	0.973*	0.973		grik4	5.2422	1.41654e-06	314	F	0.996**	0.996										fryl	1.36448	6.2971e-17	2032	D	0.998**	0.998
ehmt2	12.3465	6.76905e-09	196	S	0.979*	0.979		grik4	5.2422	1.41654e-06	315	D	0.962*	0.962										fryl	1.36448	6.2971e-17	2033	Q	0.995**	0.995
ehmt2	12.3465	6.76905e-09	227	K	0.988*	0.988		grik4	5.2422	1.41654e-06	317	V	0.991**	0.991										fryl	1.36448	6.2971e-17	2035	S	0.997**	0.997
ehmt2	12.3465	6.76905e-09	294	L	0.963*	0.963		grik4	5.2422	1.41654e-06	326	E	0.995**	0.995										fryl	1.36448	6.2971e-17	2036	V	0.998**	0.998
ehmt2	12.3465	6.76905e-09	354	L	0.969*	0.969		grik4	5.2422	1.41654e-06	327	L	0.999**	0.999										fryl	1.36448	6.2971e-17	2041	V	0.997**	0.997
ehmt2	12.3465	6.76905e-09	380	P	0.986*	0.986		grik4	5.2422	1.41654e-06	328	N	0.995**	0.995										fryl	1.36448	6.2971e-17	2042	V	0.995**	0.995
ehmt2	12.3465	6.76905e-09	386	E	0.988*	0.988		grik4	5.2422	1.41654e-06	330	S	0.997**	0.997										fryl	1.36448	6.2971e-17	2044	V	0.989*	0.989
ehmt2	12.3465	6.76905e-09	390	R	0.952*	0.952		grik4	5.2422	1.41654e-06	331	Q	0.994**	0.994										fryl	1.36448	6.2971e-17	2046	K	0.999**	0.999
ehmt2	12.3465	6.76905e-09	436	I	0.980*	0.98		grik4	5.2422	1.41654e-06	332	N	0.997**	0.997										fryl	1.36448	6.2971e-17	2048	T	0.986*	0.986
ehmt2	12.3465	6.76905e-09	483	S	0.974*	0.974		grik4	5.2422	1.41654e-06	333	V	0.966*	0.966										fryl	1.36448	6.2971e-17	2052	F	0.955*	0.955
ehmt2	12.3465	6.76905e-09	526	V	0.967*	0.967		grik4	5.2422	1.41654e-06	337	Q	0.976*	0.976										fryl	1.36448	6.2971e-17	2053	Q	0.999**	0.999
ehmt2	12.3465	6.76905e-09	527	C	0.988*	0.988		grik4	5.2422	1.41654e-06	338	L	0.990**	0.99										fryl	1.36448	6.2971e-17	2055	E	0.989*	0.989
ehmt2	12.3465	6.76905e-09	532	V	0.979*	0.979		grik4	5.2422	1.41654e-06	340	C	0.999**	0.999										fryl	1.36448	6.2971e-17	2059	S	0.998**	0.998
ehmt2	12.3465	6.76905e-09	661	G	0.956*	0.956		grik4	5.2422	1.41654e-06	343	S	0.999**	0.999										fryl	1.36448	6.2971e-17	2060	E	0.999**	0.999
ehmt2	12.3465	6.76905e-09	666	S	0.996**	0.996		grik4	5.2422	1.41654e-06	344	K	0.991**	0.991										fryl	1.36448	6.2971e-17	2063	L	0.998**	0.998
ehmt2	12.3465	6.76905e-09	722	A	0.955*	0.955		grik4	5.2422	1.41654e-06	345	I	0.998**	0.998										fryl	1.36448	6.2971e-17	2065	T	0.991**	0.991
ehmt2	12.3465	6.76905e-09	1001	I	0.963*	0.963		grik4	5.2422	1.41654e-06	346	W	0.994**	0.994										fryl	1.36448	6.2971e-17	2067	L	0.996**	0.996
ehmt2	12.3465	6.76905e-09	1059	T	0.987*	0.987		grik4	5.2422	1.41654e-06	347	E	0.995**	0.995										fryl	1.36448	6.2971e-17	2072	R	0.985*	0.985
ehmt2	12.3465	6.76905e-09	1149	A	0.996**	0.996		grik4	5.2422	1.41654e-06	348	H	0.989*	0.989										fryl	1.36448	6.2971e-17	2075	A	0.994**	0.994
elp1	3.64949	0.0303092	655	G	0.970*	0.97		grik4	5.2422	1.41654e-06	349	G	0.997**	0.997										fryl	1.36448	6.2971e-17	2078	S	0.994**	0.994
elp1	3.64949	0.0303092	759	V	0.982*	0.982		grik4	5.2422	1.41654e-06	351	S	0.991**	0.991										fryl	1.36448	6.2971e-17	2080	Q	0.999**	0.999
elp1	3.64949	0.0303092	924	T	0.968*	0.968		grik4	5.2422	1.41654e-06	352	L	0.972*	0.972										fryl	1.36448	6.2971e-17	2081	I	0.999**	0.999
eml2	5.62253	0.00801191	88	P	0.983*	0.983		grik4	5.2422	1.41654e-06	353	M	0.994**	0.994										fryl	1.36448	6.2971e-17	2083	R	0.998**	0.998
eml2	5.62253	0.00801191	95	S	0.969*	0.969		grik4	5.2422	1.41654e-06	355	Y	0.996**	0.996										fryl	1.36448	6.2971e-17	2084	A	0.994**	0.994
eml2	5.62253	0.00801191	97	P	0.977*	0.977		grik4	5.2422	1.41654e-06	356	L	0.987*	0.987										fryl	1.36448	6.2971e-17	2085	L	0.995**	0.995
eml2	5.62253	0.00801191	98	L	0.973*	0.973		grik4	5.2422	1.41654e-06	360	E	0.998**	0.998										fryl	1.36448	6.2971e-17	2086	K	0.999**	0.999
eml2	5.62253	0.00801191	542	K	0.987*	0.987		grik4	5.2422	1.41654e-06	361	L	0.998**	0.998										fryl	1.36448	6.2971e-17	2090	T	0.988*	0.988
emsy	2.88669	0.00703513	863	F	0.975*	0.975		grik4	5.2422	1.41654e-06	363	G	0.996**	0.996										fryl	1.36448	6.2971e-17	2094	L	0.992**	0.992
emsy	2.88669	0.00703513	866	S	0.985*	0.985		grik4	5.2422	1.41654e-06	364	L	0.995**	0.995										fryl	1.36448	6.2971e-17	2095	S	0.992**	0.992
emsy	2.88669	0.00703513	868	A	0.956*	0.956		grik4	5.2422	1.41654e-06	365	T	0.996**	0.996										fryl	1.36448	6.2971e-17	2096	D	0.993**	0.993
emsy	2.88669	0.00703513	870	A	0.964*	0.964		grik4	5.2422	1.41654e-06	366	G	0.994**	0.994										fryl	1.36448	6.2971e-17	2099	S	0.992**	0.992
emsy	2.88669	0.00703513	872	A	0.979*	0.979		grik4	5.2422	1.41654e-06	367	H	0.996**	0.996										fryl	1.36448	6.2971e-17	2100	R	0.988*	0.988
emsy	2.88669	0.00703513	877	V	0.964*	0.964		grik4	5.2422	1.41654e-06	368	I	0.998**	0.998										fryl	1.36448	6.2971e-17	2104	T	0.992**	0.992
emsy	2.88669	0.00703513	1356	S	0.977*	0.977		grik4	5.2422	1.41654e-06	369	E	0.999**	0.999										fryl	1.36448	6.2971e-17	2105	V	0.992**	0.992
eppk1	2.65221	0.0109341	369	V	0.958*	0.958		grik4	5.2422	1.41654e-06	370	F	0.998**	0.998										fryl	1.36448	6.2971e-17	2108	P	0.996**	0.996
eppk1	2.65221	0.0109341	573	G	0.976*	0.976		grik4	5.2422	1.41654e-06	372	S	0.988*	0.988										fryl	1.36448	6.2971e-17	2109	G	0.992**	0.992
eppk1	2.65221	0.0109341	1534	D	0.981*	0.981		grik4	5.2422	1.41654e-06	373	K	0.995**	0.995										fryl	1.36448	6.2971e-17	2113	Q	0.999**	0.999
fam160a2	6.39123	0.00699654	11	G	0.961*	0.961		grik4	5.2422	1.41654e-06	374	G	0.997**	0.997										fryl	1.36448	6.2971e-17	2114	G	0.995**	0.995
fam160a2	6.39123	0.00699654	321	N	0.953*	0.953		grik4	5.2422	1.41654e-06	376	R	0.991**	0.991										fryl	1.36448	6.2971e-17	2115	F	0.993**	0.993
fam160a2	6.39123	0.00699654	539	S	0.951*	0.951		grik4	5.2422	1.41654e-06	377	S	0.996**	0.996										fryl	1.36448	6.2971e-17	2118	E	0.998**	0.998
fam160a2	6.39123	0.00699654	880	S	0.955*	0.955		grik4	5.2422	1.41654e-06	380	A	0.995**	0.995										fryl	1.36448	6.2971e-17	2119	L	0.986*	0.986
fam160a2	6.39123	0.00699654	1037	S	0.975*	0.975		grik4	5.2422	1.41654e-06	381	L	0.994**	0.994										fryl	1.36448	6.2971e-17	2122	T	0.994**	0.994
fam160a2	6.39123	0.00699654	1310	S	0.986*	0.986		grik4	5.2422	1.41654e-06	382	R	0.995**	0.995										fryl	1.36448	6.2971e-17	2123	L	0.998**	0.998
fam160a2	6.39123	0.00699654	1373	T	0.987*	0.987		grik4	5.2422	1.41654e-06	384	M	0.994**	0.994										fryl	1.36448	6.2971e-17	2124	E	0.997**	0.997
fam46c	5.89695	0.0371119	86	R	0.992**	0.992		grik4	5.2422	1.41654e-06	385	Q	0.994**	0.994										fryl	1.36448	6.2971e-17	2127	I	0.991**	0.991
fam46c	5.89695	0.0371119	172	R	0.992**	0.992		grik4	5.2422	1.41654e-06	390	G	0.996**	0.996										fryl	1.36448	6.2971e-17	2128	D	0.992**	0.992
fam46c	5.89695	0.0371119	249	A	0.985*	0.985		grik4	5.2422	1.41654e-06	391	L	0.988*	0.988										fryl	1.36448	6.2971e-17	2129	T	0.996**	0.996
fam46c	5.89695	0.0371119	258	C	0.985*	0.985		grik4	5.2422	1.41654e-06	392	R	0.958*	0.958										fryl	1.36448	6.2971e-17	2130	L	0.996**	0.996
fancd2	4.76053	0.0130445	350	Q	0.974*	0.974		grik4	5.2422	1.41654e-06	393	Q	0.999**	0.999										fryl	1.36448	6.2971e-17	2131	A	0.993**	0.993
fancd2	4.76053	0.0130445	352	S	0.959*	0.959		grik4	5.2422	1.41654e-06	394	I	0.995**	0.995										fryl	1.36448	6.2971e-17	2133	T	0.982*	0.982
fancd2	4.76053	0.0130445	1283	S	0.961*	0.961		grik4	5.2422	1.41654e-06	395	G	0.966*	0.966										fryl	1.36448	6.2971e-17	2139	L	0.999**	0.999
farp2	6.11199	0.0273405	402	S	0.989*	0.989		grik4	5.2422	1.41654e-06	396	Q	0.990**	0.99										fryl	1.36448	6.2971e-17	2143	I	0.995**	0.995
farp2	6.11199	0.0273405	420	S	0.991**	0.991		grik4	5.2422	1.41654e-06	397	W	0.999**	0.999										fryl	1.36448	6.2971e-17	2144	S	0.970*	0.97
farp2	6.11199	0.0273405	529	S	0.992**	0.992		grik4	5.2422	1.41654e-06	398	H	0.987*	0.987										fryl	1.36448	6.2971e-17	2145	Q	1.000**	1
farp2	6.11199	0.0273405	973	S	0.991**	0.991		grik4	5.2422	1.41654e-06	399	S	0.997**	0.997										fryl	1.36448	6.2971e-17	2154	G	0.996**	0.996
fbrsl1	6.46487	0.00291916	1003	S	0.983*	0.983		grik4	5.2422	1.41654e-06	401	Q	0.994**	0.994										fryl	1.36448	6.2971e-17	2157	F	1.000**	1
fbrsl1	6.46487	0.00291916	1021	S	0.980*	0.98		grik4	5.2422	1.41654e-06	402	G	0.990*	0.99										fryl	1.36448	6.2971e-17	2158	A	0.994**	0.994
fbrsl1	6.46487	0.00291916	1298	A	0.990*	0.99		grik4	5.2422	1.41654e-06	404	S	0.998**	0.998										fryl	1.36448	6.2971e-17	2161	R	0.998**	0.998
fbxl5	4.46695	0.00529157	181	F	0.961*	0.961		grik4	5.2422	1.41654e-06	405	M	0.992**	0.992										fryl	1.36448	6.2971e-17	2162	K	0.986*	0.986
fbxl5	4.46695	0.00529157	604	V	0.979*	0.979		grik4	5.2422	1.41654e-06	408	K	0.998**	0.998										fryl	1.36448	6.2971e-17	2163	S	0.993**	0.993
fbxl5	4.46695	0.00529157	808	V	0.996**	0.996		grik4	5.2422	1.41654e-06	412	L	0.999**	0.999										fryl	1.36448	6.2971e-17	2165	G	0.992**	0.992
fbxl5	4.46695	0.00529157	812	H	0.968*	0.968		grik4	5.2422	1.41654e-06	413	N	0.966*	0.966										fryl	1.36448	6.2971e-17	2166	Q	0.999**	0.999
fbxl5	4.46695	0.00529157	852	I	0.980*	0.98		grik4	5.2422	1.41654e-06	415	T	0.956*	0.956										fryl	1.36448	6.2971e-17	2168	N	1.000**	1
fbxl5	4.46695	0.00529157	854	E	0.981*	0.981		grik4	5.2422	1.41654e-06	416	D	0.994**	0.994										fryl	1.36448	6.2971e-17	2169	L	0.999**	0.999
fbxl5	4.46695	0.00529157	857	Q	0.993**	0.993		grik4	5.2422	1.41654e-06	417	T	0.995**	0.995										fryl	1.36448	6.2971e-17	2173	-	0.988*	0.988
fbxl5	4.46695	0.00529157	859	W	0.957*	0.957		grik4	5.2422	1.41654e-06	419	F	0.996**	0.996										fryl	1.36448	6.2971e-17	2175	F	0.975*	0.975
fbxl5	4.46695	0.00529157	864	A	0.979*	0.979		grik4	5.2422	1.41654e-06	422	T	0.996**	0.996										fryl	1.36448	6.2971e-17	2192	H	0.975*	0.975
fbxl5	4.46695	0.00529157	867	K	0.992**	0.992		grik4	5.2422	1.41654e-06	423	L	0.995**	0.995										fryl	1.36448	6.2971e-17	2196	H	0.979*	0.979
fndc1	2.39723	0.0373575	998	E	0.976*	0.976		grik4	5.2422	1.41654e-06	424	S	0.957*	0.957										fryl	1.36448	6.2971e-17	2198	R	0.985*	0.985
fndc1	2.39723	0.0373575	1065	S	0.975*	0.975		grik4	5.2422	1.41654e-06	428	I	0.982*	0.982										fryl	1.36448	6.2971e-17	2199	S	1.000**	1
fndc1	2.39723	0.0373575	1105	S	0.959*	0.959		grik4	5.2422	1.41654e-06	429	L	0.998**	0.998										fryl	1.36448	6.2971e-17	2200	N	0.986*	0.986
fndc1	2.39723	0.0373575	1417	N	0.958*	0.958		grik4	5.2422	1.41654e-06	430	E	0.991**	0.991										fryl	1.36448	6.2971e-17	2201	S	0.997**	0.997
fndc1	2.39723	0.0373575	1568	D	0.952*	0.952		grik4	5.2422	1.41654e-06	431	N	0.998**	0.998										fryl	1.36448	6.2971e-17	2204	A	0.990*	0.99
fndc1	2.39723	0.0373575	2178	P	0.954*	0.954		grik4	5.2422	1.41654e-06	432	P	0.993**	0.993										fryl	1.36448	6.2971e-17	2206	L	0.963*	0.963
fndc1	2.39723	0.0373575	2181	S	0.997**	0.997		grik4	5.2422	1.41654e-06	433	Y	0.985*	0.985										fryl	1.36448	6.2971e-17	2208	G	0.999**	0.999
foxo4	4.60114	0.0202947	201	S	0.956*	0.956		grik4	5.2422	1.41654e-06	438	P	0.998**	0.998										fryl	1.36448	6.2971e-17	2209	E	0.959*	0.959
foxo4	4.60114	0.0202947	219	M	0.951*	0.951		grik4	5.2422	1.41654e-06	443	M	0.992**	0.992										fryl	1.36448	6.2971e-17	2210	R	0.993**	0.993
foxo4	4.60114	0.0202947	230	G	0.966*	0.966		grik4	5.2422	1.41654e-06	445	G	0.997**	0.997										fryl	1.36448	6.2971e-17	2212	M	0.985*	0.985
foxo4	4.60114	0.0202947	309	G	0.952*	0.952		grik4	5.2422	1.41654e-06	447	D	0.993**	0.993										fryl	1.36448	6.2971e-17	2215	R	0.986*	0.986
foxo4	4.60114	0.0202947	310	G	0.955*	0.955		grik4	5.2422	1.41654e-06	448	R	0.996**	0.996										fryl	1.36448	6.2971e-17	2221	L	0.990*	0.99
foxo4	4.60114	0.0202947	313	S	0.958*	0.958		grik4	5.2422	1.41654e-06	450	E	0.966*	0.966										fryl	1.36448	6.2971e-17	2222	D	0.998**	0.998
foxo4	4.60114	0.0202947	545	G	0.973*	0.973		grik4	5.2422	1.41654e-06	451	G	0.996**	0.996										fryl	1.36448	6.2971e-17	2225	D	1.000**	1
foxo4	4.60114	0.0202947	625	G	0.965*	0.965		grik4	5.2422	1.41654e-06	453	C	0.998**	0.998										fryl	1.36448	6.2971e-17	2226	R	0.985*	0.985
fryl	3.96695	9.39647e-45	2	S	0.990*	0.99		grik4	5.2422	1.41654e-06	454	V	0.980*	0.98										fryl	1.36448	6.2971e-17	2227	L	0.998**	0.998
fryl	3.96695	9.39647e-45	8	F	0.995**	0.995		grik4	5.2422	1.41654e-06	455	D	0.999**	0.999										fryl	1.36448	6.2971e-17	2228	G	0.980*	0.98
fryl	3.96695	9.39647e-45	12	S	0.983*	0.983		grik4	5.2422	1.41654e-06	457	L	0.970*	0.97										fryl	1.36448	6.2971e-17	2231	H	0.961*	0.961
fryl	3.96695	9.39647e-45	80	S	0.984*	0.984		grik4	5.2422	1.41654e-06	458	R	0.989*	0.989										fryl	1.36448	6.2971e-17	2232	G	0.989*	0.989
fryl	3.96695	9.39647e-45	843	T	0.996**	0.996		grik4	5.2422	1.41654e-06	459	E	0.990**	0.99										fryl	1.36448	6.2971e-17	2233	N	0.985*	0.985
fryl	3.96695	9.39647e-45	1985	R	0.994**	0.994		grik4	5.2422	1.41654e-06	460	L	0.967*	0.967										fryl	1.36448	6.2971e-17	2235	L	0.999**	0.999
fryl	3.96695	9.39647e-45	2028	T	0.991**	0.991		grik4	5.2422	1.41654e-06	462	D	0.996**	0.996										fryl	1.36448	6.2971e-17	2236	A	0.991**	0.991
fryl	3.96695	9.39647e-45	2184	S	0.987*	0.987		grik4	5.2422	1.41654e-06	464	L	0.999**	0.999										fryl	1.36448	6.2971e-17	2238	T	0.989*	0.989
fryl	3.96695	9.39647e-45	3002	G	0.985*	0.985		grik4	5.2422	1.41654e-06	465	K	0.999**	0.999										fryl	1.36448	6.2971e-17	2239	R	0.996**	0.996
fryl	3.96695	9.39647e-45	3022	L	0.996**	0.996		grik4	5.2422	1.41654e-06	466	F	0.989*	0.989										fryl	1.36448	6.2971e-17	2241	L	0.999**	0.999
fryl	3.96695	9.39647e-45	3025	P	0.953*	0.953		grik4	5.2422	1.41654e-06	467	K	0.995**	0.995										fryl	1.36448	6.2971e-17	2244	L	0.965*	0.965
fryl	3.96695	9.39647e-45	3030	C	0.996**	0.996		grik4	5.2422	1.41654e-06	469	R	0.994**	0.994										fryl	1.36448	6.2971e-17	2246	E	0.992**	0.992
fryl	3.96695	9.39647e-45	3034	V	0.989*	0.989		grik4	5.2422	1.41654e-06	470	I	0.973*	0.973										fryl	1.36448	6.2971e-17	2268	G	1.000**	1
fryl	3.96695	9.39647e-45	3036	L	0.995**	0.995		grik4	5.2422	1.41654e-06	477	V	0.995**	0.995										fryl	1.36448	6.2971e-17	2274	G	0.981*	0.981
fryl	3.96695	9.39647e-45	3037	A	0.978*	0.978		grik4	5.2422	1.41654e-06	478	Y	0.998**	0.998										fryl	1.36448	6.2971e-17	2278	G	0.985*	0.985
fryl	3.96695	9.39647e-45	3040	E	0.974*	0.974		grik4	5.2422	1.41654e-06	480	V	0.998**	0.998										fryl	1.36448	6.2971e-17	2287	P	0.993**	0.993
fryl	3.96695	9.39647e-45	3041	L	0.998**	0.998		grik4	5.2422	1.41654e-06	483	A	0.995**	0.995										fryl	1.36448	6.2971e-17	2290	L	0.999**	0.999
fryl	3.96695	9.39647e-45	3043	E	0.993**	0.993		grik4	5.2422	1.41654e-06	484	N	0.995**	0.995										fryl	1.36448	6.2971e-17	2292	A	0.990**	0.99
fryl	3.96695	9.39647e-45	3046	C	0.996**	0.996		grik4	5.2422	1.41654e-06	485	G	0.996**	0.996										fryl	1.36448	6.2971e-17	2294	V	0.986*	0.986
fryl	3.96695	9.39647e-45	3056	V	0.990*	0.99		grik4	5.2422	1.41654e-06	486	T	0.998**	0.998										fryl	1.36448	6.2971e-17	2296	W	0.989*	0.989
fryl	3.96695	9.39647e-45	3057	S	0.994**	0.994		grik4	5.2422	1.41654e-06	487	W	0.998**	0.998										fryl	1.36448	6.2971e-17	2297	I	1.000**	1
fryl	3.96695	9.39647e-45	3058	S	0.998**	0.998		grik4	5.2422	1.41654e-06	488	T	0.996**	0.996										fryl	1.36448	6.2971e-17	2298	A	0.991**	0.991
fryl	3.96695	9.39647e-45	3059	Q	0.965*	0.965		grik4	5.2422	1.41654e-06	489	G	0.998**	0.998										fryl	1.36448	6.2971e-17	2301	L	0.977*	0.977
fryl	3.96695	9.39647e-45	3066	G	0.988*	0.988		grik4	5.2422	1.41654e-06	491	V	0.952*	0.952										fryl	1.36448	6.2971e-17	2303	E	0.997**	0.997
fryl	3.96695	9.39647e-45	3067	F	0.989*	0.989		grik4	5.2422	1.41654e-06	492	G	0.965*	0.965										fryl	1.36448	6.2971e-17	2304	S	0.995**	0.995
fryl	3.96695	9.39647e-45	3071	C	0.994**	0.994		grik4	5.2422	1.41654e-06	493	E	0.998**	0.998										fryl	1.36448	6.2971e-17	2305	D	0.996**	0.996
fryl	3.96695	9.39647e-45	3079	P	0.979*	0.979		grik4	5.2422	1.41654e-06	496	T	0.967*	0.967										fryl	1.36448	6.2971e-17	2307	E	0.996**	0.996
fryl	3.96695	9.39647e-45	3083	A	0.977*	0.977		grik4	5.2422	1.41654e-06	497	R	0.971*	0.971										fryl	1.36448	6.2971e-17	2308	F	0.999**	0.999
fryl	3.96695	9.39647e-45	3084	I	0.959*	0.959		grik4	5.2422	1.41654e-06	498	K	0.996**	0.996										fryl	1.36448	6.2971e-17	2309	E	0.999**	0.999
fryl	3.96695	9.39647e-45	3085	L	0.989*	0.989		grik4	5.2422	1.41654e-06	499	A	0.961*	0.961										fryl	1.36448	6.2971e-17	2310	Y	0.990**	0.99
fryl	3.96695	9.39647e-45	3087	A	0.985*	0.985		grik4	5.2422	1.41654e-06	500	D	0.997**	0.997										fryl	1.36448	6.2971e-17	2311	L	0.998**	0.998
fryl	3.96695	9.39647e-45	3088	F	0.997**	0.997		grik4	5.2422	1.41654e-06	501	L	0.993**	0.993										fryl	1.36448	6.2971e-17	2313	A	0.975*	0.975
fryl	3.96695	9.39647e-45	3090	P	0.987*	0.987		grik4	5.2422	1.41654e-06	505	G	0.996**	0.996										fryl	1.36448	6.2971e-17	2314	L	0.997**	0.997
fryl	3.96695	9.39647e-45	3093	C	0.975*	0.975		grik4	5.2422	1.41654e-06	506	L	0.994**	0.994										fryl	1.36448	6.2971e-17	2318	N	0.987*	0.987
fryl	3.96695	9.39647e-45	3099	A	0.996**	0.996		grik4	5.2422	1.41654e-06	511	E	0.995**	0.995										fryl	1.36448	6.2971e-17	2319	R	0.985*	0.985
fryl	3.96695	9.39647e-45	3102	C	0.978*	0.978		grik4	5.2422	1.41654e-06	512	R	0.990**	0.99										fryl	1.36448	6.2971e-17	2322	A	0.988*	0.988
fryl	3.96695	9.39647e-45	3103	H	0.989*	0.989		grik4	5.2422	1.41654e-06	514	K	0.999**	0.999										fryl	1.36448	6.2971e-17	2323	Q	0.999**	0.999
fryl	3.96695	9.39647e-45	3104	V	0.987*	0.987		grik4	5.2422	1.41654e-06	516	I	0.997**	0.997										fryl	1.36448	6.2971e-17	2327	E	0.996**	0.996
fryl	3.96695	9.39647e-45	3105	N	0.970*	0.97		grik4	5.2422	1.41654e-06	517	D	0.997**	0.997										fryl	1.36448	6.2971e-17	2330	D	0.990**	0.99
fryl	3.96695	9.39647e-45	3106	Q	0.993**	0.993		grik4	5.2422	1.41654e-06	519	S	0.999**	0.999										fryl	1.36448	6.2971e-17	2331	S	0.999**	0.999
fryl	3.96695	9.39647e-45	3109	S	0.998**	0.998		grik4	5.2422	1.41654e-06	520	K	0.999**	0.999										fryl	1.36448	6.2971e-17	2333	E	0.999**	0.999
fryl	3.96695	9.39647e-45	3111	T	0.990*	0.99		grik4	5.2422	1.41654e-06	522	F	0.995**	0.995										fryl	1.36448	6.2971e-17	2336	E	0.997**	0.997
fryl	3.96695	9.39647e-45	3113	G	0.982*	0.982		grik4	5.2422	1.41654e-06	523	M	0.968*	0.968										fryl	1.36448	6.2971e-17	2338	V	0.993**	0.993
fryl	3.96695	9.39647e-45	3117	V	0.988*	0.988		grik4	5.2422	1.41654e-06	524	T	0.989*	0.989										fryl	1.36448	6.2971e-17	2339	Q	0.979*	0.979
fryl	3.96695	9.39647e-45	3118	Y	0.997**	0.997		grik4	5.2422	1.41654e-06	525	L	0.998**	0.998										fryl	1.36448	6.2971e-17	2340	G	0.954*	0.954
fryl	3.96695	9.39647e-45	3119	T	0.984*	0.984		grik4	5.2422	1.41654e-06	526	G	0.997**	0.997										fryl	1.36448	6.2971e-17	2341	K	0.998**	0.998
fryl	3.96695	9.39647e-45	3120	F	0.989*	0.989		grik4	5.2422	1.41654e-06	530	M	0.999**	0.999										fryl	1.36448	6.2971e-17	2342	L	0.999**	0.999
fryl	3.96695	9.39647e-45	3121	H	0.997**	0.997		grik4	5.2422	1.41654e-06	531	Y	0.985*	0.985										fryl	1.36448	6.2971e-17	2343	K	0.999**	0.999
fryl	3.96695	9.39647e-45	3125	R	0.988*	0.988		grik4	5.2422	1.41654e-06	532	R	0.998**	0.998										fryl	1.36448	6.2971e-17	2344	W	0.989*	0.989
fryl	3.96695	9.39647e-45	3127	F	0.960*	0.96		grik4	5.2422	1.41654e-06	533	V	0.999**	0.999										fryl	1.36448	6.2971e-17	2345	Y	0.990*	0.99
fryl	3.96695	9.39647e-45	3130	I	0.997**	0.997		grik4	5.2422	1.41654e-06	535	I	0.988*	0.988										fryl	1.36448	6.2971e-17	2348	P	0.993**	0.993
fryl	3.96695	9.39647e-45	3131	Q	0.957*	0.957		grik4	5.2422	1.41654e-06	538	R	0.966*	0.966										fryl	1.36448	6.2971e-17	2349	G	0.990**	0.99
fryl	3.96695	9.39647e-45	3133	K	0.999**	0.999		grik4	5.2422	1.41654e-06	539	P	0.993**	0.993										fryl	1.36448	6.2971e-17	2350	L	0.997**	0.997
fryl	3.96695	9.39647e-45	3141	S	0.992**	0.992		grik4	5.2422	1.41654e-06	540	G	0.994**	0.994										fryl	1.36448	6.2971e-17	2356	K	0.999**	0.999
fryl	3.96695	9.39647e-45	3143	R	0.981*	0.981		grik4	5.2422	1.41654e-06	545	L	0.999**	0.999										fryl	1.36448	6.2971e-17	2357	G	0.998**	0.998
fryl	3.96695	9.39647e-45	3145	L	0.993**	0.993		grik4	5.2422	1.41654e-06	546	D	0.996**	0.996										fryl	1.36448	6.2971e-17	2358	F	0.992**	0.992
fryl	3.96695	9.39647e-45	3151	R	0.957*	0.957		grik4	5.2422	1.41654e-06	547	P	0.992**	0.992										fryl	1.36448	6.2971e-17	2359	T	0.990*	0.99
fryl	3.96695	9.39647e-45	3152	M	0.993**	0.993		grik4	5.2422	1.41654e-06	550	P	0.996**	0.996										fryl	1.36448	6.2971e-17	2364	Q	1.000**	1
fryl	3.96695	9.39647e-45	3155	Q	0.998**	0.998		grik4	5.2422	1.41654e-06	552	V	0.994**	0.994										fryl	1.36448	6.2971e-17	2365	E	0.999**	0.999
fryl	3.96695	9.39647e-45	3157	L	0.987*	0.987		grik4	5.2422	1.41654e-06	553	W	0.994**	0.994										fryl	1.36448	6.2971e-17	2366	L	0.998**	0.998
fryl	3.96695	9.39647e-45	3158	S	0.985*	0.985		grik4	5.2422	1.41654e-06	554	L	0.952*	0.952										fryl	1.36448	6.2971e-17	2367	T	0.990**	0.99
fryl	3.96695	9.39647e-45	3159	S	0.975*	0.975		grik4	5.2422	1.41654e-06	555	F	0.995**	0.995										fryl	1.36448	6.2971e-17	2369	H	0.980*	0.98
fryl	3.96695	9.39647e-45	3168	Q	0.999**	0.999		grik4	5.2422	1.41654e-06	556	M	0.961*	0.961										fryl	1.36448	6.2971e-17	2372	S	0.990**	0.99
fryl	3.96695	9.39647e-45	3169	C	0.973*	0.973		grik4	5.2422	1.41654e-06	558	L	0.997**	0.997										fryl	1.36448	6.2971e-17	2373	K	0.991**	0.991
fryl	3.96695	9.39647e-45	3171	T	0.988*	0.988		grik4	5.2422	1.41654e-06	559	A	0.994**	0.994										fryl	1.36448	6.2971e-17	2374	L	0.999**	0.999
fryl	3.96695	9.39647e-45	3174	L	0.998**	0.998		grik4	5.2422	1.41654e-06	560	Y	0.992**	0.992										fryl	1.36448	6.2971e-17	2377	V	0.989*	0.989
fryl	3.96695	9.39647e-45	3177	E	0.987*	0.987		grik4	5.2422	1.41654e-06	561	L	0.997**	0.997										fryl	1.36448	6.2971e-17	2378	S	0.993**	0.993
fryl	3.96695	9.39647e-45	3178	T	0.957*	0.957		grik4	5.2422	1.41654e-06	563	V	0.994**	0.994										fryl	1.36448	6.2971e-17	2379	R	0.990**	0.99
fryl	3.96695	9.39647e-45	3180	V	0.993**	0.993		grik4	5.2422	1.41654e-06	565	C	0.958*	0.958										fryl	1.36448	6.2971e-17	2381	T	0.959*	0.959
fryl	3.96695	9.39647e-45	3183	G	0.969*	0.969		grik4	5.2422	1.41654e-06	571	A	0.997**	0.997										fryl	1.36448	6.2971e-17	2382	L	0.997**	0.997
fryl	3.96695	9.39647e-45	3185	L	0.988*	0.988		grik4	5.2422	1.41654e-06	572	R	0.990**	0.99										fryl	1.36448	6.2971e-17	2385	P	0.993**	0.993
fryl	3.96695	9.39647e-45	3186	E	0.985*	0.985		grik4	5.2422	1.41654e-06	573	L	0.992**	0.992										fryl	1.36448	6.2971e-17	2391	F	0.993**	0.993
fryl	3.96695	9.39647e-45	3187	T	0.982*	0.982		grik4	5.2422	1.41654e-06	575	P	0.997**	0.997										fryl	1.36448	6.2971e-17	2392	P	0.994**	0.994
fryl	3.96695	9.39647e-45	3188	L	0.992**	0.992		grik4	5.2422	1.41654e-06	576	Y	0.994**	0.994										fryl	1.36448	6.2971e-17	2394	N	0.998**	0.998
fryl	3.96695	9.39647e-45	3189	K	0.999**	0.999		grik4	5.2422	1.41654e-06	577	E	0.995**	0.995										fryl	1.36448	6.2971e-17	2396	L	0.976*	0.976
fryl	3.96695	9.39647e-45	3190	F	0.993**	0.993		grik4	5.2422	1.41654e-06	578	W	0.991**	0.991										fryl	1.36448	6.2971e-17	2397	C	0.988*	0.988
fryl	3.96695	9.39647e-45	3191	S	0.995**	0.995		grik4	5.2422	1.41654e-06	580	N	0.996**	0.996										fryl	1.36448	6.2971e-17	2398	L	0.998**	0.998
fryl	3.96695	9.39647e-45	3193	L	0.988*	0.988		grik4	5.2422	1.41654e-06	583	P	0.995**	0.995										fryl	1.36448	6.2971e-17	2402	L	0.970*	0.97
fryl	3.96695	9.39647e-45	3194	E	0.988*	0.988		grik4	5.2422	1.41654e-06	585	L	0.998**	0.998										fryl	1.36448	6.2971e-17	2403	I	0.998**	0.998
fryl	3.96695	9.39647e-45	3197	E	0.988*	0.988		grik4	5.2422	1.41654e-06	586	K	0.996**	0.996										fryl	1.36448	6.2971e-17	2404	Q	0.995**	0.995
fryl	3.96695	9.39647e-45	3199	L	0.989*	0.989		grik4	5.2422	1.41654e-06	589	C	0.963*	0.963										fryl	1.36448	6.2971e-17	2406	F	0.993**	0.993
fryl	3.96695	9.39647e-45	3200	D	0.986*	0.986		grik4	5.2422	1.41654e-06	590	S	0.995**	0.995										fryl	1.36448	6.2971e-17	2407	D	0.993**	0.993
fryl	3.96695	9.39647e-45	3201	T	0.988*	0.988		grik4	5.2422	1.41654e-06	592	L	0.980*	0.98										fryl	1.36448	6.2971e-17	2409	P	0.992**	0.992
fryl	3.96695	9.39647e-45	3204	G	0.996**	0.996		grik4	5.2422	1.41654e-06	594	N	0.993**	0.993										fryl	1.36448	6.2971e-17	2412	F	0.992**	0.992
fryl	3.96695	9.39647e-45	3206	R	0.970*	0.97		grik4	5.2422	1.41654e-06	595	Q	0.994**	0.994										fryl	1.36448	6.2971e-17	2414	K	1.000**	1
fryl	3.96695	9.39647e-45	3211	Q	0.982*	0.982		grik4	5.2422	1.41654e-06	597	S	0.986*	0.986										fryl	1.36448	6.2971e-17	2416	T	0.988*	0.988
fryl	3.96695	9.39647e-45	3215	N	0.989*	0.989		grik4	5.2422	1.41654e-06	598	L	0.999**	0.999										fryl	1.36448	6.2971e-17	2420	I	0.994**	0.994
fryl	3.96695	9.39647e-45	3219	T	0.996**	0.996		grik4	5.2422	1.41654e-06	599	G	0.991**	0.991										fryl	1.36448	6.2971e-17	2421	A	0.988*	0.988
fryl	3.96695	9.39647e-45	3220	F	0.997**	0.997		grik4	5.2422	1.41654e-06	601	S	0.995**	0.995										fryl	1.36448	6.2971e-17	2422	K	1.000**	1
fryl	3.96695	9.39647e-45	3226	S	0.997**	0.997		grik4	5.2422	1.41654e-06	602	F	0.992**	0.992										fryl	1.36448	6.2971e-17	2423	V	0.995**	0.995
fryl	3.96695	9.39647e-45	3229	P	0.991**	0.991		grik4	5.2422	1.41654e-06	603	W	0.993**	0.993										fryl	1.36448	6.2971e-17	2424	C	0.989*	0.989
fryl	3.96695	9.39647e-45	3232	Q	0.997**	0.997		grik4	5.2422	1.41654e-06	604	F	0.988*	0.988										fryl	1.36448	6.2971e-17	2429	S	0.995**	0.995
fryl	3.96695	9.39647e-45	3233	A	0.996**	0.996		grik4	5.2422	1.41654e-06	605	P	0.991**	0.991										fryl	1.36448	6.2971e-17	2432	L	0.998**	0.998
fryl	3.96695	9.39647e-45	3241	E	0.978*	0.978		grik4	5.2422	1.41654e-06	606	V	0.953*	0.953										fryl	1.36448	6.2971e-17	2434	N	0.987*	0.987
fryl	3.96695	9.39647e-45	3242	L	0.988*	0.988		grik4	5.2422	1.41654e-06	608	G	0.998**	0.998										fryl	1.36448	6.2971e-17	2435	L	0.999**	0.999
fryl	3.96695	9.39647e-45	3243	E	0.990*	0.99		grik4	5.2422	1.41654e-06	609	F	0.995**	0.995										fryl	1.36448	6.2971e-17	2436	A	0.977*	0.977
fryl	3.96695	9.39647e-45	3244	L	0.997**	0.997		grik4	5.2422	1.41654e-06	610	M	0.994**	0.994										fryl	1.36448	6.2971e-17	2437	H	0.994**	0.994
fryl	3.96695	9.39647e-45	3248	L	0.989*	0.989		grik4	5.2422	1.41654e-06	612	Q	0.994**	0.994										fryl	1.36448	6.2971e-17	2438	M	0.999**	0.999
fryl	3.96695	9.39647e-45	3249	Y	0.987*	0.987		grik4	5.2422	1.41654e-06	613	G	0.995**	0.995										fryl	1.36448	6.2971e-17	2440	S	0.993**	0.993
fryl	3.96695	9.39647e-45	3250	K	0.983*	0.983		grik4	5.2422	1.41654e-06	616	I	0.994**	0.994										fryl	1.36448	6.2971e-17	2441	L	0.998**	0.998
fryl	3.96695	9.39647e-45	3252	H	0.982*	0.982		grik4	5.2422	1.41654e-06	618	P	0.989*	0.989										fryl	1.36448	6.2971e-17	2442	Y	0.996**	0.996
fryl	3.96695	9.39647e-45	3253	F	0.997**	0.997		grik4	5.2422	1.41654e-06	619	R	0.995**	0.995										fryl	1.36448	6.2971e-17	2444	T	0.993**	0.993
fryl	3.96695	9.39647e-45	3259	F	0.997**	0.997		grik4	5.2422	1.41654e-06	620	A	0.995**	0.995										fryl	1.36448	6.2971e-17	2445	H	0.999**	0.999
fryl	3.96695	9.39647e-45	3260	Q	0.996**	0.996		grik4	5.2422	1.41654e-06	621	L	0.990**	0.99										fryl	1.36448	6.2971e-17	2446	S	0.992**	0.992
fryl	3.96695	9.39647e-45	3261	A	0.988*	0.988		grik4	5.2422	1.41654e-06	623	T	0.996**	0.996										fryl	1.36448	6.2971e-17	2449	R	0.989*	0.989
fryl	3.96695	9.39647e-45	3263	C	0.997**	0.997		grik4	5.2422	1.41654e-06	624	R	0.987*	0.987										fryl	1.36448	6.2971e-17	2450	D	0.992**	0.992
fryl	3.96695	9.39647e-45	3264	K	0.997**	0.997		grik4	5.2422	1.41654e-06	625	C	0.998**	0.998										fryl	1.36448	6.2971e-17	2451	S	0.992**	0.992
fryl	3.96695	9.39647e-45	3268	R	0.985*	0.985		grik4	5.2422	1.41654e-06	626	V	0.995**	0.995										fryl	1.36448	6.2971e-17	2454	W	1.000**	1
fryl	3.96695	9.39647e-45	3272	I	0.980*	0.98		grik4	5.2422	1.41654e-06	629	V	0.996**	0.996										fryl	1.36448	6.2971e-17	2455	I	1.000**	1
fryl	3.96695	9.39647e-45	3280	N	0.986*	0.986		grik4	5.2422	1.41654e-06	631	W	0.998**	0.998										fryl	1.36448	6.2971e-17	2457	V	0.999**	0.999
fryl	3.96695	9.39647e-45	3281	M	0.979*	0.979		grik4	5.2422	1.41654e-06	632	A	0.997**	0.997										fryl	1.36448	6.2971e-17	2459	C	0.989*	0.989
fryl	3.96695	9.39647e-45	3284	E	0.981*	0.981		grik4	5.2422	1.41654e-06	633	F	0.997**	0.997										fryl	1.36448	6.2971e-17	2461	Y	0.990*	0.99
fryl	3.96695	9.39647e-45	3288	L	0.988*	0.988		grik4	5.2422	1.41654e-06	634	T	0.996**	0.996										fryl	1.36448	6.2971e-17	2462	L	0.993**	0.993
fryl	3.96695	9.39647e-45	3291	C	0.987*	0.987		grik4	5.2422	1.41654e-06	635	L	0.980*	0.98										fryl	1.36448	6.2971e-17	2466	F	0.992**	0.992
fryl	3.96695	9.39647e-45	3292	L	0.992**	0.992		grik4	5.2422	1.41654e-06	638	I	0.996**	0.996										fryl	1.36448	6.2971e-17	2467	A	0.990**	0.99
fryl	3.96695	9.39647e-45	3329	S	0.996**	0.996		grik4	5.2422	1.41654e-06	641	Y	0.995**	0.995										fryl	1.36448	6.2971e-17	2469	I	0.993**	0.993
fryl	3.96695	9.39647e-45	3333	P	0.996**	0.996		grik4	5.2422	1.41654e-06	643	A	0.994**	0.994										fryl	1.36448	6.2971e-17	2472	N	0.987*	0.987
fryl	3.96695	9.39647e-45	3338	H	0.990*	0.99		grik4	5.2422	1.41654e-06	644	N	0.996**	0.996										fryl	1.36448	6.2971e-17	2473	L	0.995**	0.995
fryl	3.96695	9.39647e-45	3339	A	0.980*	0.98		grik4	5.2422	1.41654e-06	645	L	0.998**	0.998										fryl	1.36448	6.2971e-17	2475	T	0.986*	0.986
fryl	3.96695	9.39647e-45	3341	I	0.997**	0.997		grik4	5.2422	1.41654e-06	647	A	0.994**	0.994										fryl	1.36448	6.2971e-17	2476	Y	0.991**	0.991
fryl	3.96695	9.39647e-45	3343	S	0.993**	0.993		grik4	5.2422	1.41654e-06	649	L	0.997**	0.997										fryl	1.36448	6.2971e-17	2477	L	0.999**	0.999
fryl	3.96695	9.39647e-45	3344	L	0.995**	0.995		grik4	5.2422	1.41654e-06	650	T	0.992**	0.992										fryl	1.36448	6.2971e-17	2478	A	0.994**	0.994
fryl	3.96695	9.39647e-45	3347	R	0.977*	0.977		grik4	5.2422	1.41654e-06	651	V	0.993**	0.993										fryl	1.36448	6.2971e-17	2479	E	0.956*	0.956
fryl	3.96695	9.39647e-45	3348	H	0.982*	0.982		grik4	5.2422	1.41654e-06	652	Q	0.962*	0.962										fryl	1.36448	6.2971e-17	2480	L	1.000**	1
fryl	3.96695	9.39647e-45	3351	Q	0.995**	0.995		grik4	5.2422	1.41654e-06	653	R	0.996**	0.996										fryl	1.36448	6.2971e-17	2482	E	0.997**	0.997
fryl	3.96695	9.39647e-45	3355	Q	0.998**	0.998		grik4	5.2422	1.41654e-06	654	M	0.992**	0.992										fryl	1.36448	6.2971e-17	2484	G	0.990*	0.99
fryl	3.96695	9.39647e-45	3356	V	0.996**	0.996		grik4	5.2422	1.41654e-06	656	V	0.996**	0.996										fryl	1.36448	6.2971e-17	2485	L	0.994**	0.994
fryl	3.96695	9.39647e-45	3358	A	0.985*	0.985		grik4	5.2422	1.41654e-06	657	P	0.996**	0.996										fryl	1.36448	6.2971e-17	2487	S	0.994**	0.994
fryl	3.96695	9.39647e-45	3359	F	0.999**	0.999		grik4	5.2422	1.41654e-06	658	I	0.997**	0.997										fryl	1.36448	6.2971e-17	2488	M	0.980*	0.98
fryl	3.96695	9.39647e-45	3362	L	0.956*	0.956		grik4	5.2422	1.41654e-06	659	E	0.998**	0.998										fryl	1.36448	6.2971e-17	2489	Q	0.995**	0.995
fryl	3.96695	9.39647e-45	3363	W	0.994**	0.994		grik4	5.2422	1.41654e-06	660	S	0.997**	0.997										fryl	1.36448	6.2971e-17	2491	S	0.998**	0.998
fryl	3.96695	9.39647e-45	3366	D	0.985*	0.985		grik4	5.2422	1.41654e-06	663	D	0.996**	0.996										fryl	1.36448	6.2971e-17	2492	L	0.999**	0.999
fryl	3.96695	9.39647e-45	3368	F	0.990**	0.99		grik4	5.2422	1.41654e-06	664	L	0.996**	0.996										fryl	1.36448	6.2971e-17	2498	S	0.994**	0.994
fryl	3.96695	9.39647e-45	3372	K	0.975*	0.975		grik4	5.2422	1.41654e-06	666	D	0.992**	0.992										fryl	1.36448	6.2971e-17	2499	L	0.999**	0.999
fryl	3.96695	9.39647e-45	3376	V	0.985*	0.985		grik4	5.2422	1.41654e-06	667	Q	0.995**	0.995										fryl	1.36448	6.2971e-17	2501	S	0.998**	0.998
fryl	3.96695	9.39647e-45	3377	Q	0.993**	0.993		grik4	5.2422	1.41654e-06	669	A	0.995**	0.995										fryl	1.36448	6.2971e-17	2502	H	0.980*	0.98
fryl	3.96695	9.39647e-45	3378	T	0.970*	0.97		grik4	5.2422	1.41654e-06	670	I	0.998**	0.998										fryl	1.36448	6.2971e-17	2503	I	0.992**	0.992
fryl	3.96695	9.39647e-45	3380	L	0.959*	0.959		grik4	5.2422	1.41654e-06	671	E	0.997**	0.997										fryl	1.36448	6.2971e-17	2504	D	0.992**	0.992
fryl	3.96695	9.39647e-45	3381	H	0.987*	0.987		grik4	5.2422	1.41654e-06	672	Y	0.991**	0.991										fryl	1.36448	6.2971e-17	2505	L	0.999**	0.999
fryl	3.96695	9.39647e-45	3384	F	0.979*	0.979		grik4	5.2422	1.41654e-06	673	G	0.993**	0.993										fryl	1.36448	6.2971e-17	2510	V	0.986*	0.986
fryl	3.96695	9.39647e-45	3387	Q	0.987*	0.987		grik4	5.2422	1.41654e-06	674	T	0.968*	0.968										fryl	1.36448	6.2971e-17	2511	K	0.999**	0.999
fryl	3.96695	9.39647e-45	3388	T	0.967*	0.967		grik4	5.2422	1.41654e-06	675	M	0.993**	0.993										fryl	1.36448	6.2971e-17	2513	F	0.998**	0.998
fryl	3.96695	9.39647e-45	3389	L	0.993**	0.993		grik4	5.2422	1.41654e-06	676	H	0.995**	0.995										fryl	1.36448	6.2971e-17	2514	N	0.987*	0.987
fryl	3.96695	9.39647e-45	3390	G	0.995**	0.995		grik4	5.2422	1.41654e-06	678	G	0.995**	0.995										fryl	1.36448	6.2971e-17	2515	L	0.999**	0.999
fryl	3.96695	9.39647e-45	3391	Q	0.987*	0.987		grik4	5.2422	1.41654e-06	680	T	0.968*	0.968										fryl	1.36448	6.2971e-17	2516	E	0.989*	0.989
fryl	3.96695	9.39647e-45	3392	T	0.994**	0.994		grik4	5.2422	1.41654e-06	681	M	0.968*	0.968										fryl	1.36448	6.2971e-17	2517	I	0.999**	0.999
fryl	3.96695	9.39647e-45	3395	L	0.993**	0.993		grik4	5.2422	1.41654e-06	682	T	0.993**	0.993										fryl	1.36448	6.2971e-17	2520	I	0.976*	0.976
fryl	3.96695	9.39647e-45	3400	P	0.985*	0.985		grik4	5.2422	1.41654e-06	684	F	0.998**	0.998										fryl	1.36448	6.2971e-17	2522	G	0.990**	0.99
fryl	3.96695	9.39647e-45	3402	R	0.995**	0.995		grik4	5.2422	1.41654e-06	685	Q	0.994**	0.994										fryl	1.36448	6.2971e-17	2523	K	0.998**	0.998
fryl	3.96695	9.39647e-45	3403	D	0.987*	0.987		grik4	5.2422	1.41654e-06	686	N	0.997**	0.997										fryl	1.36448	6.2971e-17	2524	Y	0.988*	0.988
fryl	3.96695	9.39647e-45	3406	Q	0.998**	0.998		grik4	5.2422	1.41654e-06	687	S	0.995**	0.995										fryl	1.36448	6.2971e-17	2525	V	0.995**	0.995
fryl	3.96695	9.39647e-45	3412	M	0.974*	0.974		grik4	5.2422	1.41654e-06	688	R	0.986*	0.986										fryl	1.36448	6.2971e-17	2526	Q	0.996**	0.996
fryl	3.96695	9.39647e-45	3413	E	0.997**	0.997		grik4	5.2422	1.41654e-06	689	Y	0.993**	0.993										fryl	1.36448	6.2971e-17	2552	S	0.999**	0.999
fryl	3.96695	9.39647e-45	3414	L	0.993**	0.993		grik4	5.2422	1.41654e-06	690	Q	0.998**	0.998										fryl	1.36448	6.2971e-17	2553	P	0.987*	0.987
fryl	3.96695	9.39647e-45	3415	N	0.994**	0.994		grik4	5.2422	1.41654e-06	691	T	0.998**	0.998										fryl	1.36448	6.2971e-17	2555	W	0.988*	0.988
fryl	3.96695	9.39647e-45	3417	Q	0.998**	0.998		grik4	5.2422	1.41654e-06	692	Y	0.993**	0.993										fryl	1.36448	6.2971e-17	2556	K	0.992**	0.992
fryl	3.96695	9.39647e-45	3418	I	0.984*	0.984		grik4	5.2422	1.41654e-06	694	R	0.996**	0.996										fryl	1.36448	6.2971e-17	2559	Q	0.999**	0.999
fryl	3.96695	9.39647e-45	3421	A	0.968*	0.968		grik4	5.2422	1.41654e-06	695	M	0.994**	0.994										fryl	1.36448	6.2971e-17	2560	N	1.000**	1
fryl	3.96695	9.39647e-45	3425	A	0.996**	0.996		grik4	5.2422	1.41654e-06	696	W	0.999**	0.999										fryl	1.36448	6.2971e-17	2562	L	0.976*	0.976
fryl	3.96695	9.39647e-45	3516	L	0.988*	0.988		grik4	5.2422	1.41654e-06	697	N	0.996**	0.996										fryl	1.36448	6.2971e-17	2563	K	0.992**	0.992
fryl	3.96695	9.39647e-45	3518	T	0.992**	0.992		grik4	5.2422	1.41654e-06	698	F	0.995**	0.995										fryl	1.36448	6.2971e-17	2564	L	0.999**	0.999
fryl	3.96695	9.39647e-45	3519	G	0.989*	0.989		grik4	5.2422	1.41654e-06	700	H	0.996**	0.996										fryl	1.36448	6.2971e-17	2567	S	0.995**	0.995
gabra6b	4.36494	0.0134828	379	M	0.976*	0.976		grik4	5.2422	1.41654e-06	701	S	0.999**	0.999										fryl	1.36448	6.2971e-17	2568	R	0.989*	0.989
gabra6b	4.36494	0.0134828	409	R	0.982*	0.982		grik4	5.2422	1.41654e-06	703	Q	0.967*	0.967										fryl	1.36448	6.2971e-17	2569	S	0.996**	0.996
gak	5.29408	0.0344483	1098	S	0.988*	0.988		grik4	5.2422	1.41654e-06	704	P	0.996**	0.996										fryl	1.36448	6.2971e-17	2571	S	0.994**	0.994
gak	5.29408	0.0344483	1204	S	0.966*	0.966		grik4	5.2422	1.41654e-06	705	S	0.997**	0.997										fryl	1.36448	6.2971e-17	2572	L	0.999**	0.999
gak	5.29408	0.0344483	1222	G	0.974*	0.974		grik4	5.2422	1.41654e-06	706	V	0.977*	0.977										fryl	1.36448	6.2971e-17	2575	P	0.988*	0.988
gareml	4.28901	0.0248618	180	R	0.992**	0.992		grik4	5.2422	1.41654e-06	707	F	0.976*	0.976										fryl	1.36448	6.2971e-17	2576	D	0.990**	0.99
gareml	4.28901	0.0248618	248	A	0.978*	0.978		grik4	5.2422	1.41654e-06	708	V	0.995**	0.995										fryl	1.36448	6.2971e-17	2579	Q	0.996**	0.996
glceb	8.55792	0.00872177	510	R	0.986*	0.986		grik4	5.2422	1.41654e-06	709	K	0.991**	0.991										fryl	1.36448	6.2971e-17	2581	S	0.995**	0.995
glceb	8.55792	0.00872177	522	S	0.994**	0.994		grik4	5.2422	1.41654e-06	710	S	0.955*	0.955										fryl	1.36448	6.2971e-17	2583	S	0.994**	0.994
glceb	8.55792	0.00872177	558	A	0.975*	0.975		grik4	5.2422	1.41654e-06	711	T	0.990*	0.99										fryl	1.36448	6.2971e-17	2585	E	0.999**	0.999
gli1	3.51231	0.0314953	1592	G	0.982*	0.982		grik4	5.2422	1.41654e-06	714	G	0.994**	0.994										fryl	1.36448	6.2971e-17	2586	S	0.995**	0.995
gpatch8	2.31977	0.00240395	153	T	0.962*	0.962		grik4	5.2422	1.41654e-06	715	I	0.991**	0.991										fryl	1.36448	6.2971e-17	2588	G	0.990**	0.99
gpatch8	2.31977	0.00240395	380	P	0.978*	0.978		grik4	5.2422	1.41654e-06	716	A	0.996**	0.996										fryl	1.36448	6.2971e-17	2589	S	0.996**	0.996
gpatch8	2.31977	0.00240395	404	A	0.978*	0.978		grik4	5.2422	1.41654e-06	717	R	0.995**	0.995										fryl	1.36448	6.2971e-17	2591	E	0.999**	0.999
gpatch8	2.31977	0.00240395	407	F	0.988*	0.988		grik4	5.2422	1.41654e-06	718	V	0.953*	0.953										fryl	1.36448	6.2971e-17	2592	I	0.997**	0.997
gpatch8	2.31977	0.00240395	502	Q	0.976*	0.976		grik4	5.2422	1.41654e-06	719	L	0.957*	0.957										fryl	1.36448	6.2971e-17	2593	A	0.994**	0.994
gpatch8	2.31977	0.00240395	555	P	0.976*	0.976		grik4	5.2422	1.41654e-06	720	N	0.995**	0.995										fryl	1.36448	6.2971e-17	2594	F	0.992**	0.992
gpatch8	2.31977	0.00240395	751	C	0.968*	0.968		grik4	5.2422	1.41654e-06	721	S	0.996**	0.996										fryl	1.36448	6.2971e-17	2595	T	0.992**	0.992
gpatch8	2.31977	0.00240395	824	P	0.977*	0.977		grik4	5.2422	1.41654e-06	723	Y	0.994**	0.994										fryl	1.36448	6.2971e-17	2597	I	0.994**	0.994
gpatch8	2.31977	0.00240395	1099	S	0.958*	0.958		grik4	5.2422	1.41654e-06	725	Y	0.992**	0.992										fryl	1.36448	6.2971e-17	2599	N	0.987*	0.987
gpatch8	2.31977	0.00240395	1309	S	0.978*	0.978		grik4	5.2422	1.41654e-06	727	L	0.995**	0.995										fryl	1.36448	6.2971e-17	2603	K	0.999**	0.999
gpatch8	2.31977	0.00240395	1317	R	0.962*	0.962		grik4	5.2422	1.41654e-06	728	E	0.999**	0.999										fryl	1.36448	6.2971e-17	2605	L	0.997**	0.997
gpatch8	2.31977	0.00240395	1791	A	0.987*	0.987		grik4	5.2422	1.41654e-06	730	T	0.968*	0.968										fryl	1.36448	6.2971e-17	2607	G	0.991**	0.991
gpatch8	2.31977	0.00240395	1793	A	0.987*	0.987		grik4	5.2422	1.41654e-06	731	M	0.995**	0.995										fryl	1.36448	6.2971e-17	2608	K	0.999**	0.999
gpr20	6.30722	0.0214669	40	F	0.995**	0.995		grik4	5.2422	1.41654e-06	732	N	0.989*	0.989										fryl	1.36448	6.2971e-17	2610	L	0.997**	0.997
gpr20	6.30722	0.0214669	128	E	0.981*	0.981		grik4	5.2422	1.41654e-06	733	E	0.996**	0.996										fryl	1.36448	6.2971e-17	2611	D	0.998**	0.998
gpr20	6.30722	0.0214669	207	C	0.995**	0.995		grik4	5.2422	1.41654e-06	735	Y	0.989*	0.989										fryl	1.36448	6.2971e-17	2612	F	0.992**	0.992
gpr63	10.3773	0.00421225	31	V	0.998**	0.998		grik4	5.2422	1.41654e-06	737	Q	0.959*	0.959										fryl	1.36448	6.2971e-17	2613	H	0.980*	0.98
gpr63	10.3773	0.00421225	33	N	0.991**	0.991		grik4	5.2422	1.41654e-06	738	R	0.992**	0.992										fryl	1.36448	6.2971e-17	2614	F	0.992**	0.992
gpr63	10.3773	0.00421225	84	P	0.996**	0.996		grik4	5.2422	1.41654e-06	739	N	0.994**	0.994										fryl	1.36448	6.2971e-17	2615	D	0.992**	0.992
gpr63	10.3773	0.00421225	200	T	0.966*	0.966		grik4	5.2422	1.41654e-06	740	C	0.992**	0.992										fryl	1.36448	6.2971e-17	2616	I	0.993**	0.993
gpr63	10.3773	0.00421225	313	V	0.969*	0.969		grik4	5.2422	1.41654e-06	741	N	0.998**	0.998										fryl	1.36448	6.2971e-17	2617	S	0.997**	0.997
gpr63	10.3773	0.00421225	327	V	0.972*	0.972		grik4	5.2422	1.41654e-06	742	L	0.996**	0.996										fryl	1.36448	6.2971e-17	2618	E	0.997**	0.997
hcn4	3.81104	0.000314543	58	V	0.962*	0.962		grik4	5.2422	1.41654e-06	743	T	0.992**	0.992										fryl	1.36448	6.2971e-17	2619	T	0.992**	0.992
hcn4	3.81104	0.000314543	739	A	0.964*	0.964		grik4	5.2422	1.41654e-06	744	Q	0.999**	0.999										fryl	1.36448	6.2971e-17	2621	I	0.993**	0.993
hcn4	3.81104	0.000314543	1048	S	0.961*	0.961		grik4	5.2422	1.41654e-06	745	I	0.997**	0.997										fryl	1.36448	6.2971e-17	2623	G	0.989*	0.989
hcn4	3.81104	0.000314543	1065	T	0.962*	0.962		grik4	5.2422	1.41654e-06	747	G	0.996**	0.996										fryl	1.36448	6.2971e-17	2624	H	0.996**	0.996
hcn4	3.81104	0.000314543	1403	C	0.951*	0.951		grik4	5.2422	1.41654e-06	749	L	0.997**	0.997										fryl	1.36448	6.2971e-17	2625	K	0.991**	0.991
hcn4	3.81104	0.000314543	1443	T	0.974*	0.974		grik4	5.2422	1.41654e-06	750	D	0.993**	0.993										fryl	1.36448	6.2971e-17	2626	Y	0.987*	0.987
hcn4	3.81104	0.000314543	1651	S	0.986*	0.986		grik4	5.2422	1.41654e-06	751	T	0.972*	0.972										fryl	1.36448	6.2971e-17	2627	G	0.993**	0.993
hip1rb	6.41189	0.0169177	141	I	0.986*	0.986		grik4	5.2422	1.41654e-06	752	K	0.996**	0.996										fryl	1.36448	6.2971e-17	2629	Q	0.995**	0.995
hip1rb	6.41189	0.0169177	517	R	0.965*	0.965		grik4	5.2422	1.41654e-06	753	G	0.993**	0.993										fryl	1.36448	6.2971e-17	2633	A	0.986*	0.986
hip1rb	6.41189	0.0169177	628	A	0.979*	0.979		grik4	5.2422	1.41654e-06	754	Y	0.991**	0.991										fryl	1.36448	6.2971e-17	2636	N	0.986*	0.986
hip1rb	6.41189	0.0169177	1076	S	0.968*	0.968		grik4	5.2422	1.41654e-06	755	G	0.994**	0.994										fryl	1.36448	6.2971e-17	2637	G	0.990*	0.99
hmcn1	3.28255	0.00383295	356	K	0.965*	0.965		grik4	5.2422	1.41654e-06	756	I	0.994**	0.994										fryl	1.36448	6.2971e-17	2638	K	0.999**	0.999
hmcn1	3.28255	0.00383295	456	S	0.959*	0.959		grik4	5.2422	1.41654e-06	757	G	0.998**	0.998										fryl	1.36448	6.2971e-17	2639	P	0.979*	0.979
hmcn1	3.28255	0.00383295	1006	V	0.954*	0.954		grik4	5.2422	1.41654e-06	758	M	0.996**	0.996										fryl	1.36448	6.2971e-17	2641	V	0.995**	0.995
hmcn1	3.28255	0.00383295	1592	L	0.977*	0.977		grik4	5.2422	1.41654e-06	760	L	0.996**	0.996										fryl	1.36448	6.2971e-17	2643	A	0.993**	0.993
hmcn1	3.28255	0.00383295	1924	Q	0.988*	0.988		grik4	5.2422	1.41654e-06	761	G	0.996**	0.996										fryl	1.36448	6.2971e-17	2645	T	0.991**	0.991
hmcn1	3.28255	0.00383295	2388	T	0.965*	0.965		grik4	5.2422	1.41654e-06	762	S	0.992**	0.992										fryl	1.36448	6.2971e-17	2654	G	0.992**	0.992
hmcn1	3.28255	0.00383295	2418	R	0.965*	0.965		grik4	5.2422	1.41654e-06	763	V	0.999**	0.999										fryl	1.36448	6.2971e-17	2655	S	0.995**	0.995
hmcn1	3.28255	0.00383295	3604	V	0.957*	0.957		grik4	5.2422	1.41654e-06	764	Y	0.991**	0.991										fryl	1.36448	6.2971e-17	2656	N	0.987*	0.987
hmcn1	3.28255	0.00383295	3873	R	0.961*	0.961		grik4	5.2422	1.41654e-06	765	R	0.997**	0.997										fryl	1.36448	6.2971e-17	2657	S	0.995**	0.995
hmcn1	3.28255	0.00383295	4507	S	0.954*	0.954		grik4	5.2422	1.41654e-06	767	E	0.999**	0.999										fryl	1.36448	6.2971e-17	2658	N	0.988*	0.988
hspg2	2.18997	0.0259265	1398	V	0.966*	0.966		grik4	5.2422	1.41654e-06	768	F	0.998**	0.998										fryl	1.36448	6.2971e-17	2659	G	0.987*	0.987
hspg2	2.18997	0.0259265	1795	S	0.967*	0.967		grik4	5.2422	1.41654e-06	769	D	0.996**	0.996										fryl	1.36448	6.2971e-17	2660	L	0.997**	0.997
hspg2	2.18997	0.0259265	1866	Q	0.971*	0.971		grik4	5.2422	1.41654e-06	770	L	0.998**	0.998										fryl	1.36448	6.2971e-17	2662	P	0.994**	0.994
hspg2	2.18997	0.0259265	1883	S	0.958*	0.958		grik4	5.2422	1.41654e-06	771	A	0.992**	0.992										fryl	1.36448	6.2971e-17	2663	V	0.986*	0.986
hspg2	2.18997	0.0259265	1969	R	0.969*	0.969		grik4	5.2422	1.41654e-06	773	L	0.982*	0.982										fryl	1.36448	6.2971e-17	2664	S	0.994**	0.994
hspg2	2.18997	0.0259265	2045	H	0.975*	0.975		grik4	5.2422	1.41654e-06	778	E	0.992**	0.992										fryl	1.36448	6.2971e-17	2665	W	0.988*	0.988
hspg2	2.18997	0.0259265	2688	L	0.964*	0.964		grik4	5.2422	1.41654e-06	779	N	0.995**	0.995										fryl	1.36448	6.2971e-17	2666	K	0.992**	0.992
hspg2	2.18997	0.0259265	3058	R	0.967*	0.967		grik4	5.2422	1.41654e-06	780	R	0.985*	0.985										fryl	1.36448	6.2971e-17	2671	S	0.981*	0.981
hspg2	2.18997	0.0259265	3575	V	0.955*	0.955		grik4	5.2422	1.41654e-06	781	L	0.995**	0.995										fryl	1.36448	6.2971e-17	2672	Q	0.999**	0.999
hspg2	2.18997	0.0259265	3579	M	0.985*	0.985		grik4	5.2422	1.41654e-06	782	E	0.998**	0.998										fryl	1.36448	6.2971e-17	2677	E	0.996**	0.996
hspg2	2.18997	0.0259265	3752	S	0.966*	0.966		grik4	5.2422	1.41654e-06	784	L	0.999**	0.999										fryl	1.36448	6.2971e-17	2679	L	0.997**	0.997
ift81	2.1534	0.000260337	487	S	0.963*	0.963		grik4	5.2422	1.41654e-06	786	R	0.956*	0.956										fryl	1.36448	6.2971e-17	2681	N	0.983*	0.983
ift81	2.1534	0.000260337	497	A	0.967*	0.967		grik4	5.2422	1.41654e-06	787	K	0.993**	0.993										fryl	1.36448	6.2971e-17	2682	V	0.985*	0.985
ift81	2.1534	0.000260337	504	A	0.956*	0.956		grik4	5.2422	1.41654e-06	792	G	0.997**	0.997										fryl	1.36448	6.2971e-17	2684	S	0.975*	0.975
ift81	2.1534	0.000260337	511	E	0.973*	0.973		grik4	5.2422	1.41654e-06	793	K	0.999**	0.999										fryl	1.36448	6.2971e-17	2685	L	0.972*	0.972
ift81	2.1534	0.000260337	512	L	0.977*	0.977		grik4	5.2422	1.41654e-06	794	C	0.996**	0.996										fryl	1.36448	6.2971e-17	2686	C	0.990**	0.99
ift81	2.1534	0.000260337	531	G	0.973*	0.973		grik4	5.2422	1.41654e-06	795	P	0.997**	0.997										fryl	1.36448	6.2971e-17	2688	P	0.992**	0.992
ift81	2.1534	0.000260337	535	T	0.959*	0.959		grik4	5.2422	1.41654e-06	801	R	0.996**	0.996										fryl	1.36448	6.2971e-17	2689	E	0.999**	0.999
ift81	2.1534	0.000260337	540	L	0.954*	0.954		grik4	5.2422	1.41654e-06	802	A	0.998**	0.998										fryl	1.36448	6.2971e-17	2690	S	0.998**	0.998
ift81	2.1534	0.000260337	541	E	0.989*	0.989		grik4	5.2422	1.41654e-06	803	K	0.996**	0.996										fryl	1.36448	6.2971e-17	2691	G	0.992**	0.992
ift81	2.1534	0.000260337	546	K	0.973*	0.973		grik4	5.2422	1.41654e-06	804	G	0.990*	0.99										fryl	1.36448	6.2971e-17	2692	M	0.990*	0.99
ift81	2.1534	0.000260337	547	L	0.960*	0.96		grik4	5.2422	1.41654e-06	805	L	0.998**	0.998										fryl	1.36448	6.2971e-17	2694	K	0.999**	0.999
ift81	2.1534	0.000260337	554	L	0.957*	0.957		grik4	5.2422	1.41654e-06	806	G	0.998**	0.998										fryl	1.36448	6.2971e-17	2696	P	0.993**	0.993
ift81	2.1534	0.000260337	564	R	0.956*	0.956		grik4	5.2422	1.41654e-06	807	M	0.992**	0.992										fryl	1.36448	6.2971e-17	2710	V	0.995**	0.995
ift81	2.1534	0.000260337	575	I	0.977*	0.977		grik4	5.2422	1.41654e-06	808	E	0.993**	0.993										fryl	1.36448	6.2971e-17	2716	E	0.997**	0.997
ift81	2.1534	0.000260337	577	V	0.976*	0.976		grik4	5.2422	1.41654e-06	810	I	0.996**	0.996										fryl	1.36448	6.2971e-17	2718	L	0.999**	0.999
ift81	2.1534	0.000260337	592	S	0.985*	0.985		grik4	5.2422	1.41654e-06	812	G	0.997**	0.997										fryl	1.36448	6.2971e-17	2719	D	0.996**	0.996
ift81	2.1534	0.000260337	615	L	0.989*	0.989		grik4	5.2422	1.41654e-06	814	F	0.978*	0.978										fryl	1.36448	6.2971e-17	2723	Q	0.995**	0.995
ift81	2.1534	0.000260337	616	G	0.971*	0.971		grik4	5.2422	1.41654e-06	818	V	0.999**	0.999										fryl	1.36448	6.2971e-17	2725	T	0.971*	0.971
ift81	2.1534	0.000260337	619	L	0.959*	0.959		grik4	5.2422	1.41654e-06	820	G	0.996**	0.996										fryl	1.36448	6.2971e-17	2727	L	0.999**	0.999
ift81	2.1534	0.000260337	625	C	0.985*	0.985		grik4	5.2422	1.41654e-06	824	A	0.991**	0.991										fryl	1.36448	6.2971e-17	2729	P	0.989*	0.989
ift81	2.1534	0.000260337	627	R	0.976*	0.976		grik4	5.2422	1.41654e-06	826	F	0.995**	0.995										fryl	1.36448	6.2971e-17	2737	E	0.996**	0.996
ift81	2.1534	0.000260337	642	D	0.981*	0.981		grik4	5.2422	1.41654e-06	827	M	0.993**	0.993										fryl	1.36448	6.2971e-17	2741	Q	0.970*	0.97
ift81	2.1534	0.000260337	643	L	0.955*	0.955		grik4	5.2422	1.41654e-06	830	L	0.995**	0.995										fryl	1.36448	6.2971e-17	2748	E	1.000**	1
ift81	2.1534	0.000260337	648	E	0.996**	0.996		grik4	5.2422	1.41654e-06	831	E	0.999**	0.999										fryl	1.36448	6.2971e-17	2751	F	0.998**	0.998
ift81	2.1534	0.000260337	649	C	0.982*	0.982		grik4	5.2422	1.41654e-06	833	V	0.994**	0.994										fryl	1.36448	6.2971e-17	2752	G	0.993**	0.993
ift81	2.1534	0.000260337	652	Q	0.993**	0.993		grik4	5.2422	1.41654e-06	834	W	0.996**	0.996										fryl	1.36448	6.2971e-17	2755	K	1.000**	1
ift81	2.1534	0.000260337	656	R	0.965*	0.965		grik4	5.2422	1.41654e-06	836	L	0.987*	0.987										fryl	1.36448	6.2971e-17	2756	D	0.991**	0.991
ift81	2.1534	0.000260337	657	S	0.977*	0.977		grik4	5.2422	1.41654e-06	838	R	0.974*	0.974										fryl	1.36448	6.2971e-17	2757	F	0.994**	0.994
ift81	2.1534	0.000260337	660	Q	0.958*	0.958		grik4	5.2422	1.41654e-06	839	M	0.996**	0.996										fryl	1.36448	6.2971e-17	2758	D	0.993**	0.993
ift81	2.1534	0.000260337	663	I	0.970*	0.97		grik4	5.2422	1.41654e-06	842	T	0.996**	0.996										fryl	1.36448	6.2971e-17	2759	F	0.992**	0.992
ift81	2.1534	0.000260337	665	Q	0.992**	0.992		grik4	5.2422	1.41654e-06	846	V	0.998**	0.998										fryl	1.36448	6.2971e-17	2761	D	0.999**	0.999
ilf3b	5.18509	0.0411954	14	M	0.976*	0.976		grik4	5.2422	1.41654e-06	847	C	0.996**	0.996										fryl	1.36448	6.2971e-17	2764	L	0.998**	0.998
ilf3b	5.18509	0.0411954	72	R	0.976*	0.976		grik4	5.2422	1.41654e-06	849	E	0.993**	0.993										fryl	1.36448	6.2971e-17	2765	E	0.992**	0.992
ilf3b	5.18509	0.0411954	529	V	0.976*	0.976		grik4	5.2422	1.41654e-06	851	L	0.955*	0.955										fryl	1.36448	6.2971e-17	2774	S	0.999**	0.999
ilf3b	5.18509	0.0411954	800	S	0.959*	0.959		grik4	5.2422	1.41654e-06	852	R	0.994**	0.994										fryl	1.36448	6.2971e-17	2775	M	0.980*	0.98
itgbl1	4.79088	0.022637	42	Q	0.964*	0.964		grik4	5.2422	1.41654e-06	853	E	0.996**	0.996										fryl	1.36448	6.2971e-17	2776	D	0.999**	0.999
itgbl1	4.79088	0.022637	58	G	0.960*	0.96		grik4	5.2422	1.41654e-06	855	Q	0.991**	0.991										fryl	1.36448	6.2971e-17	2778	F	0.992**	0.992
itgbl1	4.79088	0.022637	68	A	0.966*	0.966		grik4	5.2422	1.41654e-06	859	L	0.998**	0.998										fryl	1.36448	6.2971e-17	2779	N	0.987*	0.987
jmjd1cb	4.14415	2.31932e-06	352	G	0.970*	0.97		grik4	5.2422	1.41654e-06	861	R	0.957*	0.957										fryl	1.36448	6.2971e-17	2780	W	1.000**	1
jmjd1cb	4.14415	2.31932e-06	442	G	0.962*	0.962		grik4	5.2422	1.41654e-06	863	S	0.995**	0.995										fryl	1.36448	6.2971e-17	2783	R	0.984*	0.984
jmjd1cb	4.14415	2.31932e-06	677	G	0.968*	0.968		grik4	5.2422	1.41654e-06	867	L	0.994**	0.994										fryl	1.36448	6.2971e-17	2786	S	0.996**	0.996
jmjd1cb	4.14415	2.31932e-06	1114	R	0.964*	0.964		grik4	5.2422	1.41654e-06	876	L	0.953*	0.953										fryl	1.36448	6.2971e-17	2787	L	0.975*	0.975
jmjd1cb	4.14415	2.31932e-06	1653	A	0.955*	0.955		grik4	5.2422	1.41654e-06	885	E	0.996**	0.996										fryl	1.36448	6.2971e-17	2789	S	0.994**	0.994
jmjd1cb	4.14415	2.31932e-06	2120	A	0.991**	0.991		grik4	5.2422	1.41654e-06	887	R	0.993**	0.993										fryl	1.36448	6.2971e-17	2790	I	0.958*	0.958
jmjd1cb	4.14415	2.31932e-06	2290	S	0.980*	0.98		grik4	5.2422	1.41654e-06	888	A	0.991**	0.991										fryl	1.36448	6.2971e-17	2791	D	0.999**	0.999
jmjd1cb	4.14415	2.31932e-06	2407	P	0.970*	0.97		grik4	5.2422	1.41654e-06	898	A	0.992**	0.992										fryl	1.36448	6.2971e-17	2792	K	0.994**	0.994
jmjd1cb	4.14415	2.31932e-06	2589	R	0.968*	0.968		grik4	5.2422	1.41654e-06	899	S	0.992**	0.992										fryl	1.36448	6.2971e-17	2795	G	0.994**	0.994
jph3	6.97426	9.53585e-08	190	P	0.978*	0.978		grik4	5.2422	1.41654e-06	900	L	0.999**	0.999										fryl	1.36448	6.2971e-17	2797	T	0.994**	0.994
jph3	6.97426	9.53585e-08	197	G	0.963*	0.963		grik4	5.2422	1.41654e-06	902	N	0.984*	0.984										fryl	1.36448	6.2971e-17	2800	L	0.957*	0.957
jph3	6.97426	9.53585e-08	198	G	0.954*	0.954		grik4	5.2422	1.41654e-06	903	G	0.996**	0.996										fryl	1.36448	6.2971e-17	2803	C	0.995**	0.995
jph3	6.97426	9.53585e-08	205	A	0.970*	0.97		grik4	5.2422	1.41654e-06	905	L	0.999**	0.999										fryl	1.36448	6.2971e-17	2804	Q	1.000**	1
jph3	6.97426	9.53585e-08	249	A	0.997**	0.997		grik4	5.2422	1.41654e-06	908	G	0.991**	0.991										fryl	1.36448	6.2971e-17	2805	Y	0.990*	0.99
jph3	6.97426	9.53585e-08	251	R	0.980*	0.98		grik4	5.2422	1.41654e-06	909	T	0.990*	0.99										fryl	1.36448	6.2971e-17	2807	G	0.993**	0.993
jph3	6.97426	9.53585e-08	275	S	0.991**	0.991		grik4	5.2422	1.41654e-06	910	G	0.995**	0.995										fryl	1.36448	6.2971e-17	2811	S	0.994**	0.994
jph3	6.97426	9.53585e-08	350	K	0.985*	0.985		grik4	5.2422	1.41654e-06	912	P	0.996**	0.996										fryl	1.36448	6.2971e-17	2812	-	0.994**	0.994
jph3	6.97426	9.53585e-08	356	C	0.958*	0.958		grik4	5.2422	1.41654e-06	916	L	0.990**	0.99										fryl	1.36448	6.2971e-17	2813	-	0.987*	0.987
jph3	6.97426	9.53585e-08	466	S	0.986*	0.986		grik4	5.2422	1.41654e-06	917	S	0.994**	0.994										fryl	1.36448	6.2971e-17	2814	L	0.994**	0.994
jph3	6.97426	9.53585e-08	483	T	0.970*	0.97		grik4	5.2422	1.41654e-06	918	H	0.988*	0.988										fryl	1.36448	6.2971e-17	2815	I	0.985*	0.985
jph3	6.97426	9.53585e-08	526	S	0.991**	0.991		grik4	5.2422	1.41654e-06	919	R	0.987*	0.987										fryl	1.36448	6.2971e-17	2820	T	0.989*	0.989
jph3	6.97426	9.53585e-08	529	Q	0.956*	0.956		grik4	5.2422	1.41654e-06	920	L	0.996**	0.996										fryl	1.36448	6.2971e-17	2821	D	0.998**	0.998
jph3	6.97426	9.53585e-08	544	S	0.993**	0.993		grik4	5.2422	1.41654e-06	921	A	0.990**	0.99										fryl	1.36448	6.2971e-17	2823	S	0.995**	0.995
jph3	6.97426	9.53585e-08	547	S	0.966*	0.966		grik4	5.2422	1.41654e-06	923	E	0.976*	0.976										fryl	1.36448	6.2971e-17	2825	E	0.999**	0.999
jph3	6.97426	9.53585e-08	636	N	0.964*	0.964		grik4	5.2422	1.41654e-06	925	A	0.993**	0.993										fryl	1.36448	6.2971e-17	2830	S	0.994**	0.994
jph3	6.97426	9.53585e-08	640	T	0.992**	0.992		grik4	5.2422	1.41654e-06	926	L	0.952*	0.952										fryl	1.36448	6.2971e-17	2831	A	0.994**	0.994
jph3	6.97426	9.53585e-08	655	I	0.964*	0.964		grik4	5.2422	1.41654e-06	928	A	0.996**	0.996										fryl	1.36448	6.2971e-17	2832	S	0.990**	0.99
jph3	6.97426	9.53585e-08	665	K	0.991**	0.991		grik4	5.2422	1.41654e-06	932	S	0.992**	0.992										fryl	1.36448	6.2971e-17	2833	Q	0.999**	0.999
jph3	6.97426	9.53585e-08	722	G	0.991**	0.991		grik4	5.2422	1.41654e-06	933	H	0.993**	0.993										fryl	1.36448	6.2971e-17	2834	I	0.999**	0.999
jph3	6.97426	9.53585e-08	770	H	0.972*	0.972		grik4	5.2422	1.41654e-06	934	I	0.994**	0.994										fryl	1.36448	6.2971e-17	2836	T	0.999**	0.999
jph3	6.97426	9.53585e-08	797	L	0.968*	0.968		grik4	5.2422	1.41654e-06	935	R	0.995**	0.995										fryl	1.36448	6.2971e-17	2837	R	0.996**	0.996
jph3	6.97426	9.53585e-08	799	R	0.979*	0.979		grik4	5.2422	1.41654e-06	936	I	0.996**	0.996										fryl	1.36448	6.2971e-17	2838	S	0.985*	0.985
jph3	6.97426	9.53585e-08	829	L	0.990*	0.99		grik4	5.2422	1.41654e-06	937	C	0.992**	0.992										fryl	1.36448	6.2971e-17	2840	L	0.991**	0.991
jph3	6.97426	9.53585e-08	856	R	0.980*	0.98		grik4	5.2422	1.41654e-06	938	P	0.996**	0.996										fryl	1.36448	6.2971e-17	2842	N	0.979*	0.979
kat6a	3.34777	0.000317798	470	S	0.974*	0.974		grik4	5.2422	1.41654e-06	939	E	0.999**	0.999										fryl	1.36448	6.2971e-17	2844	D	0.993**	0.993
kat6a	3.34777	0.000317798	471	K	0.987*	0.987		grik4	5.2422	1.41654e-06	942	R	0.996**	0.996										fryl	1.36448	6.2971e-17	2845	S	0.997**	0.997
kat6a	3.34777	0.000317798	1002	S	0.967*	0.967		grik4	5.2422	1.41654e-06	943	F	0.997**	0.997										fryl	1.36448	6.2971e-17	2848	D	0.998**	0.998
kat6a	3.34777	0.000317798	1222	Q	0.954*	0.954		grik4	5.2422	1.41654e-06	944	Q	0.992**	0.992										fryl	1.36448	6.2971e-17	2853	N	0.966*	0.966
kat6a	3.34777	0.000317798	1463	R	0.985*	0.985		grik4	5.2422	1.41654e-06	946	L	0.992**	0.992										fryl	1.36448	6.2971e-17	2855	M	0.983*	0.983
kat6a	3.34777	0.000317798	1475	E	0.951*	0.951		grik4	5.2422	1.41654e-06	947	R	0.954*	0.954										fryl	1.36448	6.2971e-17	2857	S	0.997**	0.997
kat6a	3.34777	0.000317798	1530	L	0.969*	0.969		grik4	5.2422	1.41654e-06	948	V	0.995**	0.995										fryl	1.36448	6.2971e-17	2858	L	0.996**	0.996
kat6a	3.34777	0.000317798	1596	P	0.962*	0.962		grik4	5.2422	1.41654e-06	951	P	0.965*	0.965										fryl	1.36448	6.2971e-17	2861	S	0.998**	0.998
kat6a	3.34777	0.000317798	2183	G	0.985*	0.985		grik4	5.2422	1.41654e-06	957	G	0.992**	0.992										fryl	1.36448	6.2971e-17	2862	Q	0.999**	0.999
kat6a	3.34777	0.000317798	2217	A	0.987*	0.987		grik4	5.2422	1.41654e-06	958	V	0.993**	0.993										fryl	1.36448	6.2971e-17	2863	E	0.995**	0.995
kat6a	3.34777	0.000317798	2669	S	0.956*	0.956		grik4	5.2422	1.41654e-06	961	A	0.995**	0.995										fryl	1.36448	6.2971e-17	2864	S	0.998**	0.998
kcng1	4.88472	0.0410723	143	C	0.977*	0.977		grik4	5.2422	1.41654e-06	962	H	0.993**	0.993										fryl	1.36448	6.2971e-17	2867	S	0.990*	0.99
kcng1	4.88472	0.0410723	214	D	0.965*	0.965		grik4	5.2422	1.41654e-06	965	E	0.998**	0.998										fryl	1.36448	6.2971e-17	2869	V	0.971*	0.971
kcng1	4.88472	0.0410723	224	G	0.988*	0.988		grik4	5.2422	1.41654e-06	966	S	0.960*	0.96										fryl	1.36448	6.2971e-17	2871	T	0.986*	0.986
kcng4a	4.17186	0.0416594	203	A	0.970*	0.97		grik4	5.2422	1.41654e-06	967	L	0.996**	0.996										fryl	1.36448	6.2971e-17	2872	E	0.995**	0.995
kcng4a	4.17186	0.0416594	284	S	0.987*	0.987		grik4	5.2422	1.41654e-06	968	E	0.992**	0.992										fryl	1.36448	6.2971e-17	2887	-	0.958*	0.958
kcng4a	4.17186	0.0416594	322	R	0.983*	0.983		grik4	5.2422	1.41654e-06	969	W	0.971*	0.971										fryl	1.36448	6.2971e-17	2888	L	0.999**	0.999
kcng4a	4.17186	0.0416594	324	T	0.960*	0.96		grik4	5.2422	1.41654e-06	976	S	0.995**	0.995										fryl	1.36448	6.2971e-17	2890	R	0.979*	0.979
kcng4a	4.17186	0.0416594	326	R	0.996**	0.996		grik4	5.2422	1.41654e-06	977	E	0.965*	0.965										fryl	1.36448	6.2971e-17	2892	D	0.990*	0.99
kcng4a	4.17186	0.0416594	480	L	0.968*	0.968		hmcn1	3.44166	0.033083	232	S	0.956*	0.956										fryl	1.36448	6.2971e-17	2893	S	1.000**	1
kdm5c	4.15349	0.00956248	923	L	0.980*	0.98		hmcn1	3.44166	0.033083	2382	T	0.967*	0.967										fryl	1.36448	6.2971e-17	2899	P	1.000**	1
kdm6bb	3.35423	0.017943	52	N	0.956*	0.956		hmcn1	3.44166	0.033083	2412	R	0.967*	0.967										fryl	1.36448	6.2971e-17	2902	E	0.999**	0.999
kdm6bb	3.35423	0.017943	821	S	0.965*	0.965		hmcn1	3.44166	0.033083	2825	R	0.965*	0.965										fryl	1.36448	6.2971e-17	2906	R	0.955*	0.955
kdm6bb	3.35423	0.017943	1241	I	0.973*	0.973		hmcn1	3.44166	0.033083	3861	R	0.964*	0.964										fryl	1.36448	6.2971e-17	2907	S	0.992**	0.992
kdm6bb	3.35423	0.017943	1730	T	0.960*	0.96		hmcn1	3.44166	0.033083	4136	R	0.960*	0.96										fryl	1.36448	6.2971e-17	2908	D	0.993**	0.993
kdm6bb	3.35423	0.017943	1755	C	0.967*	0.967		hmcn1	3.44166	0.033083	4271	V	0.951*	0.951										fryl	1.36448	6.2971e-17	2909	S	0.994**	0.994
kdm6bb	3.35423	0.017943	1775	Q	0.968*	0.968		hspg2	2.37642	0.00564134	115	M	0.982*	0.982										fryl	1.36448	6.2971e-17	2913	Q	0.999**	0.999
keap1b	26.4645	0.0301161	69	K	0.990**	0.99		hspg2	2.37642	0.00564134	1299	R	0.965*	0.965										fryl	1.36448	6.2971e-17	2914	L	0.976*	0.976
keap1b	26.4645	0.0301161	440	S	0.988*	0.988		hspg2	2.37642	0.00564134	1404	A	0.981*	0.981										fryl	1.36448	6.2971e-17	2916	E	0.999**	0.999
kif26ba	1.77465	0.0155099	201	A	0.967*	0.967		hspg2	2.37642	0.00564134	1450	K	0.963*	0.963										fryl	1.36448	6.2971e-17	2924	S	0.957*	0.957
kif26ba	1.77465	0.0155099	240	E	0.964*	0.964		hspg2	2.37642	0.00564134	1631	G	0.970*	0.97										fryl	1.36448	6.2971e-17	2931	L	0.998**	0.998
kif26ba	1.77465	0.0155099	363	G	0.955*	0.955		hspg2	2.37642	0.00564134	1639	G	0.972*	0.972										fryl	1.36448	6.2971e-17	2932	S	0.998**	0.998
kif26ba	1.77465	0.0155099	630	G	0.971*	0.971		hspg2	2.37642	0.00564134	1640	S	0.973*	0.973										fryl	1.36448	6.2971e-17	2935	V	0.998**	0.998
kif26ba	1.77465	0.0155099	1418	T	0.960*	0.96		hspg2	2.37642	0.00564134	1762	S	0.978*	0.978										fryl	1.36448	6.2971e-17	2936	S	0.996**	0.996
kif26ba	1.77465	0.0155099	1501	S	0.973*	0.973		hspg2	2.37642	0.00564134	1782	E	0.953*	0.953										fryl	1.36448	6.2971e-17	2937	E	0.996**	0.996
kif26ba	1.77465	0.0155099	1720	A	0.980*	0.98		hspg2	2.37642	0.00564134	1816	S	0.968*	0.968										fryl	1.36448	6.2971e-17	2939	T	0.997**	0.997
kif26ba	1.77465	0.0155099	2119	Q	0.967*	0.967		hspg2	2.37642	0.00564134	1833	Q	0.988*	0.988										fryl	1.36448	6.2971e-17	2940	G	0.988*	0.988
kif26ba	1.77465	0.0155099	2274	T	0.970*	0.97		hspg2	2.37642	0.00564134	1850	S	0.969*	0.969										fryl	1.36448	6.2971e-17	2941	F	0.992**	0.992
kif26ba	1.77465	0.0155099	2582	A	0.979*	0.979		hspg2	2.37642	0.00564134	1936	R	0.978*	0.978										fryl	1.36448	6.2971e-17	2942	G	0.996**	0.996
klhl43	1.46768	0.0161421	551	K	0.985*	0.985		hspg2	2.37642	0.00564134	2012	H	0.983*	0.983										fryl	1.36448	6.2971e-17	2945	A	1.000**	1
kmt2a	2.49295	0.00194739	4887	S	0.976*	0.976		hspg2	2.37642	0.00564134	3021	R	0.977*	0.977										fryl	1.36448	6.2971e-17	2946	P	0.977*	0.977
kmt2d	3.06066	0.0005495	1011	A	0.977*	0.977		hspg2	2.37642	0.00564134	3538	V	0.961*	0.961										fryl	1.36448	6.2971e-17	2951	D	0.993**	0.993
kmt2d	3.06066	0.0005495	1012	S	0.961*	0.961		hspg2	2.37642	0.00564134	3542	L	0.993**	0.993										fryl	1.36448	6.2971e-17	2952	P	0.995**	0.995
kmt2d	3.06066	0.0005495	1014	G	0.960*	0.96		hspg2	2.37642	0.00564134	4006	K	0.956*	0.956										fryl	1.36448	6.2971e-17	2953	P	0.968*	0.968
kmt2d	3.06066	0.0005495	2307	M	0.986*	0.986		htr6	4.92231	0.0397019	140	V	0.982*	0.982										fryl	1.36448	6.2971e-17	2954	E	0.995**	0.995
kmt2d	3.06066	0.0005495	3869	S	0.953*	0.953		htr6	4.92231	0.0397019	251	S	0.961*	0.961										fryl	1.36448	6.2971e-17	2956	L	0.998**	0.998
kmt2d	3.06066	0.0005495	4299	Q	0.980*	0.98		htr6	4.92231	0.0397019	526	Q	0.990*	0.99										fryl	1.36448	6.2971e-17	2959	-	0.983*	0.983
kmt2d	3.06066	0.0005495	4403	G	0.979*	0.979		htr6	4.92231	0.0397019	527	P	0.986*	0.986										fryl	1.36448	6.2971e-17	2960	-	0.980*	0.98
kmt2d	3.06066	0.0005495	4656	Q	0.983*	0.983		ilf3b	7.46746	0.0421412	70	R	0.973*	0.973										fryl	1.36448	6.2971e-17	2961	D	0.993**	0.993
kmt2d	3.06066	0.0005495	6080	K	0.979*	0.979		ilf3b	7.46746	0.0421412	283	V	0.952*	0.952										fryl	1.36448	6.2971e-17	2962	L	0.993**	0.993
kmt2d	3.06066	0.0005495	6385	S	0.970*	0.97		ilf3b	7.46746	0.0421412	830	G	0.979*	0.979										fryl	1.36448	6.2971e-17	2964	D	1.000**	1
kmt2e	2.27056	0.0161086	17	T	0.956*	0.956		ilf3b	7.46746	0.0421412	861	T	0.969*	0.969										fryl	1.36448	6.2971e-17	2965	S	0.997**	0.997
kmt2e	2.27056	0.0161086	762	P	0.968*	0.968		jmjd1cb	3.32936	0.000660823	291	T	0.970*	0.97										fryl	1.36448	6.2971e-17	2966	Q	0.996**	0.996
kmt2e	2.27056	0.0161086	1004	L	0.961*	0.961		jmjd1cb	3.32936	0.000660823	655	G	0.952*	0.952										fryl	1.36448	6.2971e-17	2967	D	0.988*	0.988
kmt2e	2.27056	0.0161086	1850	S	0.952*	0.952		jmjd1cb	3.32936	0.000660823	683	R	0.969*	0.969										fryl	1.36448	6.2971e-17	3002	L	0.997**	0.997
kmt2e	2.27056	0.0161086	2126	Q	0.972*	0.972		jmjd1cb	3.32936	0.000660823	1159	S	0.980*	0.98										fryl	1.36448	6.2971e-17	3003	D	0.996**	0.996
LOC100329687	7.82643	0.00869411	828	T	0.970*	0.97		jmjd1cb	3.32936	0.000660823	1600	R	0.957*	0.957										fryl	1.36448	6.2971e-17	3004	P	0.994**	0.994
LOC100329687	7.82643	0.00869411	943	G	0.994**	0.994		jmjd1cb	3.32936	0.000660823	3141	Q	0.951*	0.951										fryl	1.36448	6.2971e-17	3013	D	0.989*	0.989
LOC100333572	5.58209	0.00241492	1	L	0.954*	0.954		jph3	3.2232	0.0214949	236	A	0.964*	0.964										fryl	1.36448	6.2971e-17	3014	S	0.955*	0.955
LOC100333572	5.58209	0.00241492	136	E	0.965*	0.965		jph3	3.2232	0.0214949	656	S	0.967*	0.967										fryl	1.36448	6.2971e-17	3015	P	0.987*	0.987
LOC100333572	5.58209	0.00241492	142	E	0.971*	0.971		kat6a	3.18231	0.028568	989	S	0.954*	0.954										fryl	1.36448	6.2971e-17	3017	G	0.978*	0.978
LOC100333572	5.58209	0.00241492	163	P	0.959*	0.959		kat6a	3.18231	0.028568	1038	R	0.968*	0.968										fryl	1.36448	6.2971e-17	3020	L	0.994**	0.994
LOC100333572	5.58209	0.00241492	703	R	0.985*	0.985		kat6a	3.18231	0.028568	1372	A	0.975*	0.975										fryl	1.36448	6.2971e-17	3021	F	0.971*	0.971
LOC100333572	5.58209	0.00241492	817	V	0.959*	0.959		kat6a	3.18231	0.028568	2503	S	0.973*	0.973										fryl	1.36448	6.2971e-17	3025	E	0.985*	0.985
LOC100535772	2.90777	0.0162475	1175	G	0.957*	0.957		kdm5c	5.37771	0.0269736	898	S	0.994**	0.994										fryl	1.36448	6.2971e-17	3049	E	0.976*	0.976
LOC100535772	2.90777	0.0162475	1276	S	0.961*	0.961		kdm5c	5.37771	0.0269736	1235	Q	0.958*	0.958										fryl	1.36448	6.2971e-17	3050	T	0.985*	0.985
LOC100535772	2.90777	0.0162475	1430	L	0.975*	0.975		kmt2e	2.41952	0.00592143	19	S	0.993**	0.993										fryl	1.36448	6.2971e-17	3051	V	0.997**	0.997
LOC101884666	3.82653	0.000752577	1332	E	0.977*	0.977		kmt2e	2.41952	0.00592143	26	T	0.989*	0.989										fryl	1.36448	6.2971e-17	3052	L	1.000**	1
LOC101884666	3.82653	0.000752577	1546	S	0.991**	0.991		kmt2e	2.41952	0.00592143	34	S	0.982*	0.982										fryl	1.36448	6.2971e-17	3054	L	1.000**	1
LOC101885998	7.91931	0.00540681	607	G	0.994**	0.994		kmt2e	2.41952	0.00592143	35	C	0.995**	0.995										fryl	1.36448	6.2971e-17	3056	L	0.982*	0.982
LOC101885998	7.91931	0.00540681	769	S	0.981*	0.981		kmt2e	2.41952	0.00592143	38	P	0.970*	0.97										fryl	1.36448	6.2971e-17	3058	-	0.984*	0.984
LOC101885998	7.91931	0.00540681	771	M	0.974*	0.974		kmt2e	2.41952	0.00592143	43	S	0.977*	0.977										fryl	1.36448	6.2971e-17	3060	-	0.988*	0.988
LOC101885998	7.91931	0.00540681	966	Q	0.962*	0.962		kmt2e	2.41952	0.00592143	44	Q	0.954*	0.954										fryl	1.36448	6.2971e-17	3063	-	0.951*	0.951
LOC101885998	7.91931	0.00540681	1217	R	0.986*	0.986		kmt2e	2.41952	0.00592143	831	G	0.968*	0.968										fryl	1.36448	6.2971e-17	3064	-	0.961*	0.961
LOC103910901	3.20854	0.000121927	1934	G	0.969*	0.969		kmt2e	2.41952	0.00592143	979	L	0.991**	0.991										fryl	1.36448	6.2971e-17	3065	-	0.998**	0.998
LOC103910901	3.20854	0.000121927	2006	T	0.972*	0.972		kmt2e	2.41952	0.00592143	1788	Q	0.974*	0.974										fryl	1.36448	6.2971e-17	3066	-	0.966*	0.966
LOC103910901	3.20854	0.000121927	3230	R	0.951*	0.951		kmt2e	2.41952	0.00592143	1920	A	0.978*	0.978										fryl	1.36448	6.2971e-17	3070	-	0.967*	0.967
LOC110437762	3.82356	0.0116116	44	S	0.954*	0.954		kmt2e	2.41952	0.00592143	1968	I	0.953*	0.953										fryl	1.36448	6.2971e-17	3072	-	0.974*	0.974
LOC110437762	3.82356	0.0116116	198	S	0.997**	0.997		LOC100147904	2.53342	0.00891376	1303	S	0.969*	0.969										fryl	1.36448	6.2971e-17	3075	-	0.979*	0.979
LOC110437762	3.82356	0.0116116	766	P	0.966*	0.966		LOC100147904	2.53342	0.00891376	1317	S	0.980*	0.98										fryl	1.36448	6.2971e-17	3076	-	1.000**	1
LOC110437762	3.82356	0.0116116	823	R	0.985*	0.985		LOC100147904	2.53342	0.00891376	2203	S	0.957*	0.957										fryl	1.36448	6.2971e-17	3077	-	0.999**	0.999
LOC110437762	3.82356	0.0116116	871	S	0.986*	0.986		LOC100147904	2.53342	0.00891376	8786	S	0.969*	0.969										fryl	1.36448	6.2971e-17	3078	-	0.998**	0.998
LOC110437762	3.82356	0.0116116	882	K	0.967*	0.967		LOC100147904	2.53342	0.00891376	8966	K	0.991**	0.991										fryl	1.36448	6.2971e-17	3079	-	0.999**	0.999
LOC110437762	3.82356	0.0116116	930	V	0.978*	0.978		LOC100147904	2.53342	0.00891376	9649	F	0.988*	0.988										fryl	1.36448	6.2971e-17	3085	-	0.981*	0.981
LOC110440037	2.7866	0.00417446	408	S	0.973*	0.973		LOC101885998	4.72041	0.0127097	477	S	0.973*	0.973										fryl	1.36448	6.2971e-17	3086	-	0.996**	0.996
LOC110440037	2.7866	0.00417446	527	L	0.980*	0.98		LOC103910901	3.21748	0.00324589	1035	Y	0.963*	0.963										fryl	1.36448	6.2971e-17	3087	-	0.994**	0.994
LOC110440037	2.7866	0.00417446	794	A	0.958*	0.958		LOC103910901	3.21748	0.00324589	3166	R	0.951*	0.951										fryl	1.36448	6.2971e-17	3088	-	0.995**	0.995
LOC110440037	2.7866	0.00417446	1022	S	0.979*	0.979		LOC103910901	3.21748	0.00324589	4197	T	0.951*	0.951										fryl	1.36448	6.2971e-17	3089	-	0.982*	0.982
LOC110440037	2.7866	0.00417446	1086	S	0.984*	0.984		map2	4.47901	0.000554471	207	V	0.984*	0.984										fryl	1.36448	6.2971e-17	3090	-	0.987*	0.987
LOC110440037	2.7866	0.00417446	1087	S	0.986*	0.986		map2	4.47901	0.000554471	230	E	0.998**	0.998										fryl	1.36448	6.2971e-17	3092	N	0.999**	0.999
LOC110440037	2.7866	0.00417446	1088	V	0.993**	0.993		map2	4.47901	0.000554471	231	E	0.966*	0.966										fryl	1.36448	6.2971e-17	3094	A	0.987*	0.987
LOC110440037	2.7866	0.00417446	1094	S	0.976*	0.976		map2	4.47901	0.000554471	233	E	0.987*	0.987										fryl	1.36448	6.2971e-17	3095	P	0.982*	0.982
LOC110440037	2.7866	0.00417446	1272	T	0.983*	0.983		map2	4.47901	0.000554471	238	E	0.984*	0.984										fryl	1.36448	6.2971e-17	3096	D	0.978*	0.978
LOC110440037	2.7866	0.00417446	1273	L	0.987*	0.987		map2	4.47901	0.000554471	528	H	0.952*	0.952										fryl	1.36448	6.2971e-17	3097	S	0.996**	0.996
LOC110440037	2.7866	0.00417446	1274	E	0.979*	0.979		map2	4.47901	0.000554471	541	D	0.965*	0.965										fryl	1.36448	6.2971e-17	3099	C	0.979*	0.979
LOC556095	2.60613	0.0483122	154	A	0.956*	0.956		mapk8ip2	2.64613	0.0359626	405	G	0.970*	0.97										fryl	1.36448	6.2971e-17	3100	E	1.000**	1
LOC556095	2.60613	0.0483122	814	G	0.973*	0.973		mapk8ip2	2.64613	0.0359626	716	P	0.956*	0.956										fryl	1.36448	6.2971e-17	3103	V	0.999**	0.999
LOC556095	2.60613	0.0483122	2295	R	0.955*	0.955		mapk8ip2	2.64613	0.0359626	1013	A	0.972*	0.972										fryl	1.36448	6.2971e-17	3104	T	1.000**	1
LOC565999	5.29529	0.0176781	91	R	0.975*	0.975		mapk8ip2	2.64613	0.0359626	1145	E	0.966*	0.966										fryl	1.36448	6.2971e-17	3106	A	1.000**	1
LOC565999	5.29529	0.0176781	163	S	0.962*	0.962		mapk8ip2	2.64613	0.0359626	1149	E	0.971*	0.971										fryl	1.36448	6.2971e-17	3107	L	1.000**	1
LOC565999	5.29529	0.0176781	272	N	0.977*	0.977		mapk8ip2	2.64613	0.0359626	1152	E	0.981*	0.981										fryl	1.36448	6.2971e-17	3108	K	1.000**	1
LOC565999	5.29529	0.0176781	829	S	0.953*	0.953		med23	8.84142	0.00806497	45	S	0.966*	0.966										fryl	1.36448	6.2971e-17	3109	E	0.995**	0.995
LOC565999	5.29529	0.0176781	955	G	0.986*	0.986		mid2	13.3634	9.56272e-07	157	T	0.957*	0.957										fryl	1.36448	6.2971e-17	3110	L	1.000**	1
LOC565999	5.29529	0.0176781	1137	F	0.958*	0.958		mid2	13.3634	9.56272e-07	173	Q	0.963*	0.963										fryl	1.36448	6.2971e-17	3111	D	1.000**	1
LOC565999	5.29529	0.0176781	1294	K	0.972*	0.972		mid2	13.3634	9.56272e-07	811	S	0.995**	0.995										fryl	1.36448	6.2971e-17	3112	D	0.984*	0.984
LOC571757	5.2197	0.0349675	18	M	0.967*	0.967		mtcl1	2.11264	0.0332704	801	E	0.954*	0.954										fryl	1.36448	6.2971e-17	3113	R	1.000**	1
LOC571757	5.2197	0.0349675	34	V	0.975*	0.975		mtcl1	2.11264	0.0332704	884	G	0.951*	0.951										fryl	1.36448	6.2971e-17	3114	C	0.953*	0.953
LOC571757	5.2197	0.0349675	771	A	0.997**	0.997		mtcl1	2.11264	0.0332704	940	A	0.954*	0.954										fryl	1.36448	6.2971e-17	3116	E	1.000**	1
lsr	2.74579	0.00780786	75	M	0.989*	0.989		mtcl1	2.11264	0.0332704	1820	A	0.976*	0.976										fryl	1.36448	6.2971e-17	3120	A	0.996**	0.996
lsr	2.74579	0.00780786	96	V	0.975*	0.975		mtcl1	2.11264	0.0332704	2188	S	0.980*	0.98										fryl	1.36448	6.2971e-17	3121	D	0.993**	0.993
lsr	2.74579	0.00780786	157	V	0.962*	0.962		nbas	2.80507	0.0328782	500	R	0.956*	0.956										fryl	1.36448	6.2971e-17	3122	F	0.988*	0.988
lsr	2.74579	0.00780786	308	S	0.954*	0.954		nbas	2.80507	0.0328782	1164	A	0.962*	0.962										fryl	1.36448	6.2971e-17	3123	Y	0.985*	0.985
lsr	2.74579	0.00780786	501	Y	0.980*	0.98		nbas	2.80507	0.0328782	1187	L	0.989*	0.989										fryl	1.36448	6.2971e-17	3124	G	1.000**	1
lsr	2.74579	0.00780786	511	R	0.959*	0.959		nbas	2.80507	0.0328782	1240	A	0.979*	0.979										fryl	1.36448	6.2971e-17	3126	S	1.000**	1
lsr	2.74579	0.00780786	520	G	0.962*	0.962		nbas	2.80507	0.0328782	1376	V	0.974*	0.974										fryl	1.36448	6.2971e-17	3127	S	1.000**	1
lsr	2.74579	0.00780786	567	K	0.966*	0.966		nbas	2.80507	0.0328782	1610	S	0.956*	0.956										fryl	1.36448	6.2971e-17	3128	Q	1.000**	1
lsr	2.74579	0.00780786	590	A	0.989*	0.989		nbas	2.80507	0.0328782	1636	A	0.977*	0.977										fryl	1.36448	6.2971e-17	3129	D	1.000**	1
lsr	2.74579	0.00780786	603	E	0.986*	0.986		nbas	2.80507	0.0328782	2026	S	0.960*	0.96										fryl	1.36448	6.2971e-17	3130	E	0.993**	0.993
lsr	2.74579	0.00780786	608	N	0.961*	0.961		ncor2	4.79795	1.4593e-05	697	R	0.980*	0.98										fryl	1.36448	6.2971e-17	3131	G	1.000**	1
lsr	2.74579	0.00780786	632	E	0.983*	0.983		ncor2	4.79795	1.4593e-05	757	S	0.984*	0.984										fryl	1.36448	6.2971e-17	3132	D	0.996**	0.996
macf1a	2.94235	0.00690723	183	Q	0.970*	0.97		ncor2	4.79795	1.4593e-05	770	P	0.990**	0.99										fryl	1.36448	6.2971e-17	3133	A	0.958*	0.958
macf1a	2.94235	0.00690723	1128	A	0.954*	0.954		ncor2	4.79795	1.4593e-05	896	A	0.989*	0.989										fryl	1.36448	6.2971e-17	3134	D	0.996**	0.996
macf1a	2.94235	0.00690723	1390	V	0.974*	0.974		ncor2	4.79795	1.4593e-05	1029	A	0.976*	0.976										fryl	1.36448	6.2971e-17	3136	F	1.000**	1
macf1a	2.94235	0.00690723	2274	Y	0.973*	0.973		ncor2	4.79795	1.4593e-05	1047	A	0.961*	0.961										fryl	1.36448	6.2971e-17	3137	P	1.000**	1
macf1a	2.94235	0.00690723	6609	S	0.957*	0.957		ncor2	4.79795	1.4593e-05	1048	A	0.957*	0.957										fryl	1.36448	6.2971e-17	3138	E	0.996**	0.996
map2	3.61587	0.0018982	288	S	0.967*	0.967		ncor2	4.79795	1.4593e-05	1049	A	0.961*	0.961										fryl	1.36448	6.2971e-17	3139	L	1.000**	1
map2	3.61587	0.0018982	290	A	0.967*	0.967		ncor2	4.79795	1.4593e-05	1393	P	0.972*	0.972										fryl	1.36448	6.2971e-17	3141	Q	1.000**	1
map2	3.61587	0.0018982	291	K	0.968*	0.968		ncor2	4.79795	1.4593e-05	1693	Q	0.966*	0.966										fryl	1.36448	6.2971e-17	3142	A	0.996**	0.996
map2	3.61587	0.0018982	307	Q	0.959*	0.959		ncor2	4.79795	1.4593e-05	1912	T	0.968*	0.968										fryl	1.36448	6.2971e-17	3143	S	0.995**	0.995
map2	3.61587	0.0018982	456	E	0.960*	0.96		ncor2	4.79795	1.4593e-05	2290	E	0.989*	0.989										fryl	1.36448	6.2971e-17	3144	P	0.988*	0.988
map2	3.61587	0.0018982	537	K	0.951*	0.951		ncor2	4.79795	1.4593e-05	2663	S	0.985*	0.985										fryl	1.36448	6.2971e-17	3147	S	0.994**	0.994
map2	3.61587	0.0018982	2250	G	0.966*	0.966		notch2	2.87048	0.0138398	990	Q	0.996**	0.996										fryl	1.36448	6.2971e-17	3148	P	0.992**	0.992
map2	3.61587	0.0018982	2285	R	0.963*	0.963		notch2	2.87048	0.0138398	1039	S	0.968*	0.968										fryl	1.36448	6.2971e-17	3149	F	1.000**	1
map3k2	4.52557	0.0227206	71	E	0.982*	0.982		notch2	2.87048	0.0138398	1214	H	0.990*	0.99										fryl	1.36448	6.2971e-17	3150	L	0.994**	0.994
map3k2	4.52557	0.0227206	86	K	0.982*	0.982		notch2	2.87048	0.0138398	1399	F	0.954*	0.954										fryl	1.36448	6.2971e-17	3151	S	1.000**	1
map3k2	4.52557	0.0227206	371	V	0.990*	0.99		notch2	2.87048	0.0138398	1542	K	0.962*	0.962										fryl	1.36448	6.2971e-17	3152	A	0.995**	0.995
map3k2	4.52557	0.0227206	414	F	0.997**	0.997		notch2	2.87048	0.0138398	2334	S	0.965*	0.965										fryl	1.36448	6.2971e-17	3153	I	1.000**	1
[truncated: 6,666 more rows]
