# Supplementary material for: Chromosome-scale genome of European anchovy (Engraulis encrasicolus L., 1758) and comparative genomics uncover clupeid-specific immune gene expansions
Source: DNA Res. 2026 Jul 15;33(4):dsag009. doi: 10.1093/dnares/dsag009 (PMC13403563; doi:10.1093/dnares/dsag009)
Supplement: dsag009_Supplementary_Data [file dsag009_supplementary_data.zip › Dataset_3.xlsx]

## Sheet: Immune_PSGs
Gene Symbol	Full Gene Name	Immune Category	Biological Function	Pathway/Process	Defense Type	Species/Branch Under Selection	padj (best)	ω (omega/w1)	Shared Across
fosb	FBJ murine osteosarcoma viral oncogene homolog B	Antiviral & Innate Immune Signaling	AP-1 transcription factor component; regulates inflammatory gene expression in macrophages	AP-1 / MAPK Signaling	Anti-bacterial	Clupeidae Lineage	1.52e-03	4.50	Species-specific
foxo4	Forkhead box protein O4	Antiviral & Innate Immune Signaling	Transcription factor regulating oxidative stress response, autophagy, and immune cell homeostasis	FoxO Signaling / PI3K-Akt Pathway	Immune regulation	E. encrasicolus	2.03e-02	4.60	Species-specific
herc3	HECT and RLD domain containing E3 ubiquitin protein ligase 3	Antiviral & Innate Immune Signaling	E3 ubiquitin ligase regulating innate immune signaling; involved in ubiquitin-dependent degradation of viral proteins	Ubiquitin-Proteasome Pathway / Innate Immunity	Anti-viral	Clupeidae Lineage	1.27e-06	102.14	Species-specific
ilf3b	Interleukin enhancer-binding factor 3b	Antiviral & Innate Immune Signaling	Binds viral double-stranded RNA; regulates antiviral gene expression and inhibits viral replication	Innate Antiviral Defense	Anti-viral	C. harengus; S. pilchardus; E. encrasicolus	3.35e-02	8.77	3 species
map2k1	Mitogen-activated protein kinase kinase 1 (MEK1)	Antiviral & Innate Immune Signaling	Central kinase in ERK/MAPK pathway; regulates immune cell proliferation, differentiation, and cytokine signaling	MAPK Signaling Pathway / ERK Signaling	Anti-viral & Anti-bacterial	C. harengus	1.47e-06	7.67	Species-specific
map3k2	Mitogen-activated protein kinase kinase kinase 2 (MEKK2)	Antiviral & Innate Immune Signaling	MAP3K activating JNK and NF-κB pathways; regulates inflammatory gene expression downstream of TLRs	MAPK Signaling / NF-κB Signaling	Anti-viral & Anti-bacterial	E. encrasicolus	2.27e-02	4.53	Species-specific
mapk10	Mitogen-activated protein kinase 10 (JNK3)	Antiviral & Innate Immune Signaling	JNK family kinase involved in stress response, apoptosis, and inflammatory signaling during infection	MAPK Signaling Pathway	Anti-viral & Anti-bacterial	Clupeidae Lineage	1.56e-04	108.12	Species-specific
mapk13	Mitogen-activated protein kinase 13 (p38δ)	Antiviral & Innate Immune Signaling	p38 MAPK family member involved in inflammatory cytokine production and innate immune activation	MAPK Signaling Pathway / p38 Signaling	Anti-viral & Anti-bacterial	Clupeidae Lineage	4.81e-04	42.31	Species-specific
mapk8ip1b	Mitogen-activated protein kinase 8-interacting protein 1b (JIP1)	Antiviral & Innate Immune Signaling	Scaffold protein organizing MAPK/JNK cascade; mediates inflammatory cytokine production and immune cell survival under pathogenic stress	MAPK Signaling Pathway	Anti-viral & Anti-bacterial	E. encrasicolus; Clupeidae Lineage	1.27e-04	2.15	2 species
mapk8ip2	Mitogen-activated protein kinase 8-interacting protein 2 (JIP2)	Antiviral & Innate Immune Signaling	Scaffold protein for JNK signaling cascade; involved in stress-induced immune signaling	MAPK Signaling Pathway	Anti-viral & Anti-bacterial	C. harengus; S. pilchardus; Clupeidae Lineage	5.93e-03	1.67	3 species
mapkapk5	MAPK-activated protein kinase 5 (PRAK)	Antiviral & Innate Immune Signaling	Downstream effector of p38 MAPK; modulates inflammatory responses and interferon signaling	MAPK Signaling Pathway	Anti-viral & Anti-bacterial	Clupeidae Lineage	4.52e-04	11.37	Species-specific
nkrf	NF-κB repressing factor	Antiviral & Innate Immune Signaling	Transcriptional repressor of NF-κB target genes; modulates inflammatory response intensity	NF-κB Signaling Pathway	Immune regulation	E. encrasicolus	7.02e-03	3.52	Species-specific
tab2	TGF-beta activated kinase 1 binding protein 2	Antiviral & Innate Immune Signaling	Adaptor protein in NF-κB signaling; mediates inflammatory responses downstream of IL-1 and TLR ligands	NF-κB Signaling / IL-1 Signaling	Anti-viral & Anti-bacterial	S. pilchardus; C. harengus; E. encrasicolus	1.82e-03	6.54	3 species
ticam1	TIR domain-containing adapter molecule 1 (TRIF)	Antiviral & Innate Immune Signaling	Adaptor protein for TLR3 (viral dsRNA sensor) and TLR4 (bacterial LPS sensor); activates IRF3 and NF-κB to induce type I interferons	Toll-like Receptor Signaling / Interferon Signaling	Anti-viral & Anti-bacterial	Clupeidae Lineage	2.36e-02	3.00	Species-specific
traf3	TNF receptor-associated factor 3	Antiviral & Innate Immune Signaling	Key mediator linking pattern recognition receptors to Type I interferon production; essential for establishing the antiviral state	RIG-I-like Receptor Signaling / NF-κB Signaling	Anti-viral	Clupeidae Lineage	1.81e-08	56.86	Species-specific
cita	Class II transactivator (CIITA)	Antigen Processing & Presentation	Master regulator of MHC class II gene expression; essential for antigen presentation to CD4+ T cells	Antigen Processing and Presentation	Anti-viral & Anti-bacterial	C. harengus; S. pilchardus; E. encrasicolus	1.14e-02	4.39	3 species
ly75	Lymphocyte antigen 75 (CD205/DEC-205)	Antigen Processing & Presentation	Endocytic receptor on dendritic cells; captures and internalizes antigens for processing and cross-presentation to T cells	Endocytosis / Antigen Processing	Anti-viral & Anti-bacterial	Clupeidae Lineage	1.25e-03	1.22	Species-specific
psmb7	Proteasome subunit beta 7	Antigen Processing & Presentation	Component of immunoproteasome; processes intracellular proteins for MHC class I antigen presentation	Proteasome / Antigen Processing	Anti-viral	Clupeidae Lineage	2.53e-02	3.67	Species-specific
psmd1	Proteasome 26S subunit non-ATPase 1	Antigen Processing & Presentation	Regulatory subunit of 26S proteasome; involved in ubiquitin-dependent protein degradation and antigen processing	Proteasome / Antigen Processing	Anti-viral	Clupeidae Lineage	5.60e-04	14.09	Species-specific
fnip1	Folliculin-interacting protein 1	Autophagy & Xenophagy	Regulates AMPK signaling and autophagy; modulates metabolic responses during immune activation	AMPK Signaling / Autophagy	Immune regulation	C. harengus; Clupeidae Lineage	5.82e-05	3.11	2 species
rb1cc1	RB1-inducible coiled-coil protein 1 (FIP200)	Autophagy & Xenophagy	Core component of ULK1 complex; essential for autophagy initiation and xenophagy of intracellular pathogens	Autophagy / ULK1 Complex	Anti-viral & Anti-bacterial	Clupeidae Lineage	8.58e-07	3.52	Species-specific
tfeb	Transcription factor EB	Autophagy & Xenophagy	Master regulator of autophagy-lysosome pathway (ALP); triggers lysosome biogenesis for degradation of intracellular bacteria and viruses	Autophagy / mTOR Signaling	Anti-viral & Anti-bacterial	E. encrasicolus; Clupeidae Lineage	1.64e-02	1.39	2 species
ulk3	Unc-51-like kinase 3	Autophagy & Xenophagy	Serine/threonine kinase involved in autophagy regulation and Hedgehog signaling; supports xenophagic clearance	Autophagy / mTOR Signaling	Anti-viral & Anti-bacterial	Clupeidae Lineage	2.00e-02	3.69	Species-specific
wdfy3	WD repeat and FYVE domain-containing 3 (ALFY)	Autophagy & Xenophagy	Essential adaptor for selective autophagy (xenophagy); bridges ubiquitinated pathogens to autophagosomes for degradation	Selective Autophagy / Xenophagy	Anti-viral & Anti-bacterial	E. encrasicolus; Clupeidae Lineage	3.76e-03	3.03	2 species
nup214	Nucleoporin 214	Nuclear Transport & Host-Pathogen Interface	Major nuclear pore complex component; viral docking target for nuclear import/export of viral genomes; represents evolutionary arms race with viruses	Nuclear Pore Complex / Viral Entry	Anti-viral	C. harengus; S. pilchardus; E. encrasicolus; Clupeidae Lineage	4.75e-04	3.61	4 species
sf3b2	Splicing factor 3b subunit 2	Nuclear Transport & Host-Pathogen Interface	Spliceosome component; can act as viral RNA sensor and is a target for pathogen toxins disrupting host protein synthesis	mRNA Splicing / Innate Sensing	Anti-viral	E. encrasicolus; Clupeidae Lineage	2.37e-03	8.55	2 species
bach2b	BTB and CNC homology 2b	Adaptive Immunity - Lymphocyte Activation	Transcription factor regulating B cell class-switch recombination and T regulatory cell differentiation	B Cell Differentiation / Treg Development	Immune regulation	E. encrasicolus	4.02e-04	4.47	Species-specific
cd40lg	CD40 ligand (CD154)	Adaptive Immunity - Lymphocyte Activation	Critical for T-cell/B-cell interaction; required for immunoglobulin class switching, germinal center formation, and T helper cell activation	T Cell Receptor Signaling / B Cell Activation	Anti-viral & Anti-bacterial	Clupeidae Lineage	2.28e-03	4.56	Species-specific
clnk	Cytokine-dependent hematopoietic cell linker	Adaptive Immunity - Lymphocyte Activation	Adaptor protein in T-cell receptor and B-cell receptor signaling; mediates lymphocyte activation	T Cell Receptor Signaling	Anti-viral & Anti-bacterial	Clupeidae Lineage	8.38e-03	2.78	Species-specific
ets1	ETS proto-oncogene 1, transcription factor	Adaptive Immunity - Lymphocyte Activation	Key transcription factor for T cell, B cell, and NK cell development; regulates immune cell differentiation	Lymphocyte Development	Anti-viral & Anti-bacterial	Clupeidae Lineage	4.39e-05	67.57	Species-specific
runx3	RUNX family transcription factor 3	Adaptive Immunity - Lymphocyte Activation	Transcription factor essential for CD8+ cytotoxic T cell development and NK cell differentiation	T Cell Differentiation	Anti-viral	Clupeidae Lineage	9.45e-05	13.94	Species-specific
sh2b3	SH2B adaptor protein 3 (LNK)	Adaptive Immunity - Lymphocyte Activation	Negative regulator of cytokine signaling and hematopoiesis; prevents immunopathology from excessive immune activation	JAK-STAT Signaling / Hematopoiesis	Immune regulation	Clupeidae Lineage	1.52e-02	2.78	Species-specific
tagapb	T-cell activation GTPase-activating protein b	Adaptive Immunity - Lymphocyte Activation	GTPase-activating protein specifically involved in T-cell receptor signaling and T-cell activation during infection	T Cell Receptor Signaling	Anti-viral & Anti-bacterial	Clupeidae Lineage	4.77e-02	1.94	Species-specific
il10ra	Interleukin-10 receptor subunit alpha	Cytokine Signaling	Receptor for IL-10, a major anti-inflammatory cytokine; crucial for resolving inflammation after infection	JAK-STAT Signaling / Cytokine-Cytokine Receptor Interaction	Immune regulation	Clupeidae Lineage	1.87e-05	4.93	Species-specific
il20ra	Interleukin-20 receptor subunit alpha	Cytokine Signaling	Receptor for IL-20 family cytokines; involved in epithelial innate immunity and mucosal barrier defense	JAK-STAT Signaling / Cytokine-Cytokine Receptor Interaction	Anti-bacterial	Clupeidae Lineage	3.06e-02	4.47	Species-specific
pim1	Pim-1 proto-oncogene, serine/threonine kinase	Cytokine Signaling	Serine/threonine kinase downstream of JAK-STAT; promotes immune cell survival and proliferation during infection	JAK-STAT Signaling	Anti-viral & Anti-bacterial	Clupeidae Lineage	1.19e-07	22.05	Species-specific
spp1	Secreted phosphoprotein 1 (Osteopontin)	Cytokine Signaling	Multifunctional cytokine enhancing Th1 responses, macrophage activation, and neutrophil recruitment	Cytokine Signaling / Th1 Response	Anti-viral & Anti-bacterial	Clupeidae Lineage	4.53e-04	3.53	Species-specific
casp7	Caspase-7	Apoptosis & Cell Death	Executioner caspase mediating programmed cell death; eliminates virus-infected host cells to prevent viral spread	Apoptosis	Anti-viral	Clupeidae Lineage	1.25e-04	14.59	Species-specific
mdm4	MDM4 regulator of p53	Apoptosis & Cell Death	Negative regulator of p53; modulates apoptotic response to viral infection and DNA damage	p53 Signaling / Apoptosis	Anti-viral	Clupeidae Lineage	3.59e-03	8.54	Species-specific
siah1	Siah E3 ubiquitin protein ligase 1	Apoptosis & Cell Death	E3 ubiquitin ligase involved in apoptosis regulation and NF-κB signaling; targets viral proteins for degradation	Ubiquitin-Proteasome / Apoptosis	Anti-viral	Clupeidae Lineage	1.61e-03	4.41	Species-specific
ash1l	ASH1-like histone lysine methyltransferase	Epigenetic Immune Regulation	H3K36 methyltransferase; involved in transcriptional activation of immune response genes	Chromatin Remodeling	Immune regulation	E. encrasicolus	5.64e-04	4.44	Species-specific
dnmt1	DNA methyltransferase 1	Epigenetic Immune Regulation	Maintains DNA methylation patterns; regulates immune gene silencing and inflammatory responses	DNA Methylation / Epigenetic Regulation	Immune regulation	E. encrasicolus	1.80e-04	1.80	Species-specific
dot1l	DOT1-like histone lysine methyltransferase	Epigenetic Immune Regulation	H3K79 methyltransferase; regulates MHC gene expression and immune cell development	Chromatin Remodeling	Anti-viral	E. encrasicolus	2.27e-03	4.39	Species-specific
ehmt2	Euchromatic histone lysine methyltransferase 2 (G9a)	Epigenetic Immune Regulation	H3K9 methyltransferase; epigenetically silences inflammatory genes; modulates innate immune memory	Chromatin Remodeling / Innate Immune Memory	Immune regulation	E. encrasicolus	6.77e-09	12.35	Species-specific
kdm5a	Lysine demethylase 5A (JARID1A)	Epigenetic Immune Regulation	H3K4 demethylase involved in epigenetic regulation of immune gene expression and antiviral responses	Chromatin Remodeling	Anti-viral	Clupeidae Lineage	2.08e-06	18.20	Species-specific
kdm5c	Lysine demethylase 5C (JARID1C)	Epigenetic Immune Regulation	H3K4 demethylase regulating developmental and immune gene expression programs	Chromatin Remodeling	Immune regulation	S. pilchardus; E. encrasicolus	9.56e-03	4.15	2 species
kdm6bb	Lysine demethylase 6Bb	Epigenetic Immune Regulation	Histone H3K27 demethylase; critical for trained immunity and epigenetic reprogramming of innate immune memory in teleost fishes	Chromatin Remodeling / Trained Immunity	Anti-viral & Anti-bacterial	E. encrasicolus; Clupeidae Lineage	9.20e-08	2.77	2 species
ncor2	Nuclear receptor corepressor 2 (SMRT)	Epigenetic Immune Regulation	Transcriptional corepressor regulating NF-κB target genes and inflammatory gene expression; modulates macrophage activation	NF-κB Signaling / Transcriptional Regulation	Immune regulation	S. pilchardus; C. harengus; E. encrasicolus	1.46e-05	4.80	3 species
c5	Complement component 5	Complement System & Innate Effectors	Key complement component; C5a is a potent anaphylatoxin recruiting neutrophils; C5b initiates membrane attack complex (MAC)	Complement and Coagulation Cascades	Anti-bacterial	Clupeidae Lineage	1.38e-04	3.85	Species-specific
plac8l1	Placenta-associated 8-like protein 1 (Onzin-like)	Complement System & Innate Effectors	Innate immunity effector highly expressed in immune tissues; associated with antibacterial host response	Innate Immunity	Anti-bacterial	Clupeidae Lineage	2.94e-03	3.17	Species-specific
plg	Plasminogen	Complement System & Innate Effectors	Serine protease precursor involved in fibrinolysis and complement regulation; antimicrobial peptide generation	Complement and Coagulation Cascades	Anti-bacterial	C. harengus	1.45e-03	2.09	Species-specific
notch2	Notch receptor 2	Immune Cell Signaling & Differentiation	Controls marginal zone B cell development and macrophage differentiation; regulates intestinal immune homeostasis	Notch Signaling Pathway	Anti-bacterial	S. pilchardus	1.38e-02	2.87	Species-specific
notch3	Notch receptor 3	Immune Cell Signaling & Differentiation	Receptor in Notch signaling controlling T cell development, macrophage polarization, and mucosal immunity	Notch Signaling Pathway	Immune regulation	E. encrasicolus	1.24e-02	5.17	Species-specific
pak1	p21-activated kinase 1	Immune Cell Signaling & Differentiation	Serine/threonine kinase involved in cytoskeletal remodeling, phagocytosis, and immune cell migration	Regulation of Actin Cytoskeleton / Phagocytosis	Anti-bacterial	E. encrasicolus	1.48e-07	7.76	Species-specific
pdpk1b	Phosphoinositide-dependent protein kinase 1b	Immune Cell Signaling & Differentiation	Key kinase in PI3K-Akt pathway; regulates immune cell survival, proliferation, and activation	PI3K-Akt Signaling	Immune regulation	Clupeidae Lineage	1.85e-09	77.09	Species-specific
prkaa1	Protein kinase AMP-activated catalytic subunit alpha 1 (AMPKα1)	Immune Cell Signaling & Differentiation	Catalytic subunit of AMPK; critical metabolic sensor governing macrophage polarization, T cell fate, and anti-inflammatory responses	AMPK Signaling / Immunometabolism	Immune regulation	Clupeidae Lineage	4.98e-02	3.60	Species-specific
stk10	Serine/threonine kinase 10 (LOK)	Immune Cell Signaling & Differentiation	Kinase regulating lymphocyte migration and ezrin-radixin-moesin (ERM) protein activation in immune cells	Cell Migration / Immune Cell Trafficking	Immune regulation	Clupeidae Lineage	1.52e-03	2.44	Species-specific
stk11	Serine/threonine kinase 11 (LKB1)	Immune Cell Signaling & Differentiation	Master kinase activating AMPK; regulates T cell metabolism, macrophage polarization, and immune cell energy homeostasis	AMPK Signaling / mTOR Signaling	Immune regulation	E. encrasicolus	5.54e-03	3.49	Species-specific
tsc2	TSC complex subunit 2 (Tuberin)	Immune Cell Signaling & Differentiation	Negative regulator of mTOR; controls immune cell metabolism, autophagy induction, and T cell quiescence	mTOR Signaling / Autophagy	Anti-viral & Anti-bacterial	E. encrasicolus	3.83e-03	9.68	Species-specific
otud7b	OTU domain-containing protein 7B (Cezanne)	Ubiquitin-Mediated Immunity	Deubiquitinase negatively regulating NF-κB signaling; prevents excessive inflammation	NF-κB Signaling / Ubiquitin-Proteasome	Immune regulation	E. encrasicolus	3.03e-02	4.63	Species-specific
rnf169	Ring finger protein 169	Ubiquitin-Mediated Immunity	E3 ubiquitin ligase regulating DNA damage response; modulates immune signaling through ubiquitin modifications	DNA Damage Response / Ubiquitin Signaling	Immune regulation	Clupeidae Lineage	1.86e-04	4.52	Species-specific
rnf19b	Ring finger protein 19B (NKLAM)	Ubiquitin-Mediated Immunity	E3 ubiquitin ligase essential for NK cell-mediated cytotoxicity; targets infected cells for elimination	NK Cell Cytotoxicity / Ubiquitin-Proteasome	Anti-viral	E. encrasicolus	3.32e-02	3.97	Species-specific
trim32	Tripartite motif-containing protein 32	Ubiquitin-Mediated Immunity	E3 ubiquitin ligase with antiviral activity; activates NF-κB and type I interferon signaling; targets viral proteins	Ubiquitin-Proteasome / NF-κB Signaling	Anti-viral	E. encrasicolus	5.57e-04	6.25	Species-specific
trim36	Tripartite motif-containing protein 36	Ubiquitin-Mediated Immunity	TRIM family E3 ubiquitin ligase; involved in innate antiviral defense through ubiquitin-mediated signaling	Ubiquitin-Proteasome / Innate Immunity	Anti-viral	Clupeidae Lineage	3.88e-02	1.58	Species-specific
usp47	Ubiquitin-specific peptidase 47	Ubiquitin-Mediated Immunity	Deubiquitinating enzyme regulating NF-κB signaling and inflammatory responses	Ubiquitin-Proteasome / NF-κB Signaling	Immune regulation	E. encrasicolus; Clupeidae Lineage	1.39e-03	6.43	2 species
wwp2	WW domain-containing E3 ubiquitin protein ligase 2	Ubiquitin-Mediated Immunity	NEDD4-family E3 ligase regulating TGF-β signaling and immune tolerance; targets viral proteins for degradation	Ubiquitin-Proteasome / TGF-β Signaling	Anti-viral	E. encrasicolus	9.36e-07	16.91	Species-specific
znrf3	Zinc and ring finger 3	Ubiquitin-Mediated Immunity	E3 ubiquitin ligase targeting Wnt receptors; regulates epithelial barrier renewal and mucosal immune homeostasis	Wnt Signaling / Epithelial Barrier	Anti-bacterial	E. encrasicolus; Clupeidae Lineage	1.08e-03	1.68	2 species
dock10	Dedicator of cytokinesis 10	Phagocytosis & Immune Cell Trafficking	Guanine nucleotide exchange factor for Cdc42; required for B cell adhesion, migration, and immune synapse formation	B Cell Migration / Cdc42 Signaling	Anti-viral & Anti-bacterial	S. pilchardus; E. encrasicolus	7.83e-25	2.54	2 species
elmo1	Engulfment and cell motility protein 1	Phagocytosis & Immune Cell Trafficking	Essential for phagocytosis of apoptotic cells and bacteria; guides immune cell migration to infection sites	Phagocytosis / Cell Migration	Anti-bacterial	S. pilchardus	1.14e-06	4.41	Species-specific
igsf8	Immunoglobulin superfamily member 8	Phagocytosis & Immune Cell Trafficking	Cell surface glycoprotein involved in immune cell adhesion and NK cell-mediated cytotoxicity	Cell Adhesion / NK Cell Signaling	Anti-viral	Clupeidae Lineage	2.94e-02	3.06	Species-specific
rab27a	Ras-related protein Rab-27a	Phagocytosis & Immune Cell Trafficking	GTPase controlling secretory granule exocytosis in cytotoxic T cells and NK cells; mediates release of perforins and granzymes	Exocytosis / NK Cell Cytotoxicity	Anti-viral	Clupeidae Lineage	3.44e-03	8.98	Species-specific
cx43	Connexin 43 (Gap junction alpha-1)	Mucosal & Barrier Immunity	Gap junction protein mediating intercellular communication in immune cells and epithelial barriers; transfers immune signals between cells	Gap Junction Signaling	Anti-bacterial	S. pilchardus; E. encrasicolus	8.61e-12	5.94	2 species
keap1b	Kelch-like ECH-associated protein 1b	Mucosal & Barrier Immunity	Negative regulator of Nrf2 antioxidant pathway; controls oxidative stress response in mucosal epithelia during pathogen exposure	Nrf2 Signaling / Oxidative Stress Response	Anti-bacterial	E. encrasicolus	3.01e-02	26.46	Species-specific
lsr	Lipolysis-stimulated lipoprotein receptor	Mucosal & Barrier Immunity	Tricellular tight junction component; maintains epithelial barrier integrity at mucosal surfaces	Tight Junction / Epithelial Barrier	Anti-bacterial	E. encrasicolus	7.81e-03	2.75	Species-specific
atm	Ataxia telangiectasia mutated kinase	DNA Damage & Immune Genome Integrity	Master DNA damage response kinase; essential for V(D)J recombination in lymphocytes and class switch recombination in B cells	DNA Damage Response / V(D)J Recombination	Anti-viral & Anti-bacterial	E. encrasicolus	4.22e-02	3.35	Species-specific
fancd2	FA complementation group D2	DNA Damage & Immune Genome Integrity	Fanconi anemia pathway protein; protects immune cell genome integrity during rapid proliferation; involved in antiviral defense	Fanconi Anemia / DNA Repair	Anti-viral	E. encrasicolus	1.30e-02	4.76	Species-specific
mre11a	MRE11 homolog A, double strand break repair nuclease	DNA Damage & Immune Genome Integrity	DNA repair nuclease in MRN complex; senses cytosolic DNA from pathogens and activates innate immune signaling via STING	DNA Damage Response / cGAS-STING Signaling	Anti-viral	Clupeidae Lineage	2.31e-08	1.79	Species-specific
ogg1	8-Oxoguanine DNA glycosylase 1	DNA Damage & Immune Genome Integrity	Base excision repair enzyme; regulates inflammatory gene expression through interaction with NF-κB	Base Excision Repair / NF-κB Signaling	Immune regulation	Clupeidae Lineage	4.90e-03	3.62	Species-specific
ncoa4	Nuclear receptor coactivator 4	Hematopoiesis & Blood Cell Function	Mediates ferritinophagy (iron recycling via autophagy); essential for iron homeostasis in immune cells and erythropoiesis	Ferritinophagy / Iron Homeostasis	Anti-bacterial	Clupeidae Lineage	1.81e-02	2.93	Species-specific
nr1h3	Nuclear receptor subfamily 1 group H member 3 (LXRα)	Hematopoiesis & Blood Cell Function	Nuclear receptor regulating cholesterol metabolism and macrophage inflammatory responses; controls lipid-dependent immunity	PPAR Signaling / Macrophage Function	Anti-bacterial	Clupeidae Lineage	1.20e-02	4.09	Species-specific
xk	X-linked Kx blood group antigen	Hematopoiesis & Blood Cell Function	Membrane transporter on red blood cells and immune cells; involved in erythrocyte and leukocyte membrane homeostasis	Hematopoiesis	Immune regulation	E. encrasicolus; Clupeidae Lineage	3.78e-03	2.75	2 species

## Sheet: Summary
Immune Category	Gene Count	Genes
Antiviral & Innate Immune Signaling	15	fosb, foxo4, herc3, ilf3b, map2k1, map3k2, mapk10, mapk13, mapk8ip1b, mapk8ip2, mapkapk5, nkrf, tab2, ticam1, traf3
Antigen Processing & Presentation	4	cita, ly75, psmb7, psmd1
Autophagy & Xenophagy	5	fnip1, rb1cc1, tfeb, ulk3, wdfy3
Nuclear Transport & Host-Pathogen Interface	2	nup214, sf3b2
Adaptive Immunity - Lymphocyte Activation	7	bach2b, cd40lg, clnk, ets1, runx3, sh2b3, tagapb
Cytokine Signaling	4	il10ra, il20ra, pim1, spp1
Apoptosis & Cell Death	3	casp7, mdm4, siah1
Epigenetic Immune Regulation	8	ash1l, dnmt1, dot1l, ehmt2, kdm5a, kdm5c, kdm6bb, ncor2
Complement System & Innate Effectors	3	c5, plac8l1, plg
Immune Cell Signaling & Differentiation	8	notch2, notch3, pak1, pdpk1b, prkaa1, stk10, stk11, tsc2
Ubiquitin-Mediated Immunity	8	otud7b, rnf169, rnf19b, trim32, trim36, usp47, wwp2, znrf3
Phagocytosis & Immune Cell Trafficking	4	dock10, elmo1, igsf8, rab27a
Mucosal & Barrier Immunity	3	cx43, keap1b, lsr
DNA Damage & Immune Genome Integrity	4	atm, fancd2, mre11a, ogg1
Hematopoiesis & Blood Cell Function	3	ncoa4, nr1h3, xk
TOTAL IMMUNE PSGs	81
